# Supplementary material for: Molecular consequences of acute versus chronic CDK12 loss in prostate carcinoma nominates distinct therapeutic strategies
Source: bioRxiv. 2025 May 19:2024.07.16.603734. Originally published 2024 Jul 19. Preprint. [Version 2] doi: 10.1101/2024.07.16.603734 (PMC11275783; doi:10.1101/2024.07.16.603734)
Supplement: Supplement 1 [file media-1.xlsx]

## Sheet: README
Genomic Status Required for Each Cohort:
CDK12 - Allele A	CDK12-Allele B	TDP	BRCA1 Status	BRCA2 Status	PALB2 Status	CHD1 Status	TP53 Status	CyclinD-AMP	cMYC-AMP	# Major TDPs	Genes in TDPs	COSMIC Sig3	LOH Score
List specific event	List specific event	Y/N	WT/Het/BAL	WT/Het/BAL	WT/Het/BAL	WT/Het/BAL	WT/Het/BAL	Y/N	Y/N	# across genome		Y/N
Gene Status Annotation
BAL	MAL
2 Functional Mutations (SNVs, SV, indels)	1 functional mutation (SV, SNV, indel)
Homozygous Deletion (HomDel)	LOH
1 functional mutation (SV, SNV, indel) + LOH/Del	Del
SNV, Indel Calling Criteria
Must be functional (exonic) and non-synonymous (AA change)
LOH Score:
Proportion of genome that has LOH, with the following constraints
only consider events that are < 75% of any arm
only consider events that have contiguous length of > 15Mb
CSIG3:
Y if SBS3 constitutes > 20% of all Signatures present in sample and more than 50 SNVs assigned to SBS3
MYC/CyclinD AMP
Ploidy adjusted CN >= 2.5 is considered AMP

## Sheet: UW
order	TAN_block_wo_number	TAN_patient_ID	RNAseq	Exome	WGS_tissue	RNAseq_sample	Exome_sample	WGS_tissue_sample	WGS_tissue_seq_facility	TDP	CDK12 - Allele A	CDK12-Allele B	CDK12 Status	BRCA1-Allele A	BRCA1-Allele B	BRCA1 Status	BRCA2-Allele A	BRCA2-Allele B	BRCA2 Status	PALB2-Allele A	PALB2-Allele B	PALB2 Status	CHD1-Allele A	CHD1-Allele B	CHD1 Status	PTEN - Allele A	PTEN - Allele B	PTEN Status	TP53 - Allele A	TP53 - Allele B	TP53 Status	AR-AMP	CyclinD-AMP	cMYC-AMP	# Major TDPs	COSMIC Sig3	LOH Score	Purity	MAD	Data Type (used for TDP analysis)	Notes
1	00-010K	00-010	yes	yes	yes	00-010K6_LIVER	00-010K_LIVER	00-010K6_LIVER	MedGenome	N	p.V1079	Intact	MAL	Intact	Intact	Intact	DEL	SV_break	BAL	p.R566H	Intact	MAL	DEL	p.R211Efs*4	BAL	DEL_LOH	p.K267Rfs*9	BAL	p.R273C	Intact	MAL	Y	N	Y	2	0	0.0823541	0.8719	0.0941105	WES
2	00-010L	00-010	yes	yes	no	00-010L3_LN	00-010L_LN			N	Intact	Intact	Intact	Intact	Intact	Intact	DEL	Intact	MAL	Intact	Intact	Intact	DEL	p.R211Efs*4	BAL	DEL_LOH	p.K267Rfs*9	BAL	p.R273C	Intact	MAL	N	N	N	21	0	0.0859675	0.7999	0.126819	WES
3	00-010M	00-010	yes	yes	yes	00-010M4_LN	00-010M_LN	00-010M_LN	MedGenome	N	Intact	Intact	Intact	Intact	Intact	Intact	DEL	p.Q961R, SV_break	BAL	p.R566H	Intact	MAL	DEL	p.R211Efs*4	BAL	DEL_LOH	p.K267Rfs*9	BAL	p.R273C	Intact	MAL	N	N	N	3	0	0.0130524	0.5028	0.165534	WES
4	00-010N	00-010	no	yes	no		00-010N_CAP			N	Intact	Intact	Intact	DEL	Intact	MAL	DEL	Intact	MAL	Intact	Intact	Intact	DEL	Intact	MAL	DEL_LOH	p.K267Rfs*9	BAL	p.R273C	p.Q317Pfs	BAL	N	N	N	12	0	0.077101	0.5028	0.165534	WES
5	00-029J	00-029	yes	yes	no	00-029J8_LN	00-029J1_LN			N	Intact	Intact	Intact	Intact	Intact	Intact	Intact	Intact	Intact	Intact	Intact	Intact	Intact	Intact	Intact	Intact	Intact	Intact	Intact	Intact	Intact	N	N	N	5	0	0.000633383	0.368	0.0504719	WES
6	00-029N	00-029	yes	yes	no	00-029N7_LN	00-029N9_LN			N	Intact	Intact	Intact	DEL	Intact	MAL	LOH	Intact	MAL	Intact	Intact	Intact	Intact	Intact	Intact	Intact	Intact	Intact	DEL	Intact	MAL	N	N	N	10	0	0.0638221	0.7625	0.0768769	WES
7	00-090B	00-090	yes	yes	no	00-090B6_LN	00-090B2_LN			NA	Intact	Intact	Intact	Intact	Intact	Intact	Intact	Intact	Intact	Intact	Intact	Intact	Intact	Intact	Intact	Intact	Intact	Intact	Intact	Intact	Intact	Y	N	N	4	0	0	0	0.0731484	WES	Filtered due to low purity
8	00-090G	00-090	no	yes	no		00-090G2_LUNG			N	Intact	Intact	Intact	Intact	Intact	Intact	Intact	Intact	Intact	Intact	Intact	Intact	DEL	Intact	MAL	LOH	Intact	MAL	LOH	Intact	MAL	Y	N	N	16	0.657718	0.115574	0.3093	0.0612932	WES
9	00-090P	00-090	yes	no	no	00-090P3_LN				NA	NA	NA	NA	NA	NA	NA	NA	NA	NA	NA	NA	NA	NA	NA	NA	NA	NA	NA	NA	NA	NA	NA	NA	NA	NA	NA	NA	NA	NA	NA
10	00-090T	00-090	no	yes	no		00-090T3_LN			N	Intact	Intact	Intact	Intact	Intact	Intact	Intact	Intact	Intact	Intact	Intact	Intact	DEL	Intact	MAL	LOH	Intact	MAL	LOH	Intact	MAL	Y	N	N	41	0	0.130038	0.8043	0.0817479	WES
11	00-090Z	00-090	yes	no	no	00-090Z8_LN				NA	NA	NA	NA	NA	NA	NA	NA	NA	NA	NA	NA	NA	NA	NA	NA	NA	NA	NA	NA	NA	NA	NA	NA	NA	NA	NA	NA	NA	NA	NA
12	00-140FF	00-140	yes	yes	no	00-140FF_BONE	00-140FF_BONE			Y	p.P266Lfs	p.K796Nfs	BAL	Intact	Intact	Intact	LOH	Intact	MAL	Intact	Intact	Intact	Intact	Intact	Intact	LOH	Intact	MAL	LOH	p.R273C	BAL	Y	N	N	116	0	0.305887	0.4946	0.0609769	WES
13	00-140G	00-140	yes	yes	yes	00-140G6_LIVER	00-140G6_LIVER	00-140G6_LIVER	MedGenome	Y	LOH	p.P266Lfs*72, p.K796Nfs*25	BAL	LOH	Intact	MAL	LOH	Intact	MAL	LOH	Intact	MAL	LOH	Intact	MAL	DEL_LOH	Intact	MAL	LOH	p.R273C	BAL	N	N	Y	351	0	0.0944202	0.7106		WGS	WES had high MAD, using WGS
14	00-140J	00-140	yes	yes	yes	00-140J9_PERACAVAL_LN	00-140J9_LN	00-140J9_PERICAVAL_LN	MedGenome	Y	LOH	p.P266Lfs*72, p.K796Nfs*25	BAL	Intact	Intact	Intact	LOH	Intact	MAL	Intact	Intact	Intact	Intact	Intact	Intact	DEL_LOH	Intact	MAL	LOH	p.R273C	BAL	N	N	N	385	0.3012155591572123	0.094203	0.7208		WGS	WES had high MAD, using WGS
15	00-140N	00-140	yes	yes	no	00-140N2_LN	00-140N2_LN			NA	p.P266Lfs	p.K796Nfs	BAL	Intact	Intact	Intact	LOH	Intact	MAL	Intact	Intact	Intact	Intact	Intact	Intact	LOH	Intact	MAL	LOH	p.R273C	BAL	Y	N	N	43	0	0.0559405	0.92151	0.449934	WES	Filtered due to MAD
16	00-147HH	00-147	no	no	yes			00-147HH_BONE	Broad	N	LOH	Intact	MAL	LOH	Intact	MAL	DEL	Intact	MAL	Intact	Intact	Intact	DEL	Intact	MAL	LOH	PTEN:Intergenic Inversion,PTEN:Intergenic Inversion,Intergenic:PTEN Inversion,Intergenic:PTEN Inversion,PLXDC2:PTEN Deletion,PTEN:PTEN Inversion	BAL	LOH	Intact	MAL	N	Y	N	40	0	0.485985	0.4682		WGS
17	00-147NN	00-147	no	no	yes			00-147NN_BONE	Broad	N	LOH	Intact	MAL	LOH	Intact	MAL	DEL	Intact	MAL	Intact	Intact	Intact	DEL	Intact	MAL	LOH	PTEN:Intergenic Inversion,PTEN:Intergenic Inversion,Intergenic:PTEN Inversion,Intergenic:PTEN Inversion,PLXDC2:PTEN Deletion,PTEN:PTEN Inversion	BAL	LOH	Intact	MAL	N	Y	N	46	0.4758918474349748	0.479227	0.5022		WGS
18	00-169F	00-169	yes	yes	no	00-169F4_LN	00-169F4_LUNG			N	DEL	Intact	MAL	Intact	Intact	Intact	DEL	Intact	MAL	LOH	Intact	MAL	LOH	Intact	MAL	LOH	Intact	MAL	LOH	Intact	MAL	N	N	N	13	0	0.443433	0.404	0.0711169	WES
19	01-002N	01-002	yes	yes	no	01-002N1_LN	01-002N1_LN			NA	Intact	Intact	Intact	Intact	Intact	Intact	Intact	Intact	Intact	Intact	Intact	Intact	Intact	Intact	Intact	p.R130Q	p.Q219P	BAL	Intact	Intact	Intact	Y	N	N	0	0	0.0284328	0.002	0.0839468	WES	Filtered due to low purity
20	01-002V	01-002	yes	yes	no	01-002V1_LN	01-002V1_LN			N	LOH	Intact	MAL	LOH	Intact	MAL	DEL	Intact	MAL	LOH	Intact	MAL	DEL	Intact	MAL	LOH	p.Q219P,p.N63Tfs*36,p.K267Rfs*9	BAL	LOH	p.R175C, p.K382Nfs	BAL	N	N	N	0	0	0.102303	0.785	0.0806768	WES
21	01-046G	01-046	yes	no	no	01-046G2_LN				NA	NA	NA	NA	NA	NA	NA	NA	NA	NA	NA	NA	NA	NA	NA	NA	NA	NA	NA	NA	NA	NA	NA	NA	NA	NA	NA	NA	NA	NA	NA
22	01-087MM	01-087	no	yes	no		01-087MM_BONE			N	Intact	Intact	Intact	Intact	Intact	Intact	Intact	Intact	Intact	Intact	Intact	Intact	LOH	Intact	MAL	DEL_LOH	Intact	MAL	Intact	Intact	Intact	N	N	N	4	0	0.16481	0.665	0.0452511	WES
23	01-087QQ	01-087	no	yes	no		01-087QQ1_BONE			N	LOH	Intact	MAL	LOH	Intact	MAL	LOH	Intact	MAL	LOH	Intact	MAL	LOH	Intact	MAL	DEL_LOH	p.N334Qfs*9	BAL	LOH	Intact	MAL	Y	N	N	3	0	0.784816	0.7148	0.0645974	WES
24	01-095C	01-095	no	yes	no		01-095C6_LIVER			N	Intact	Intact	Intact	Intact	Intact	Intact	DEL	Intact	MAL	Intact	Intact	Intact	Intact	Intact	Intact	LOH	Intact	MAL	LOH	Intact	MAL	N	N	N	32	0	0.122913	0.6864	0.0858476	WES
25	01-095N	01-095	no	yes	no		01-095N1_LN			N	Intact	Intact	Intact	Intact	Intact	Intact	DEL	Intact	MAL	Intact	Intact	Intact	Intact	Intact	Intact	LOH	Intact	MAL	LOH	Intact	MAL	N	N	N	16	0.645503	0.12564	0.7998	0.0768985	WES
26	01-120A	01-120	no	yes	no		01-120A1_LIVER			N	Intact	Intact	Intact	Intact	Intact	Intact	Intact	Intact	Intact	Intact	Intact	Intact	LOH	Intact	MAL	HomDel	HomDel	BAL	LOH	Intact	MAL	N	N	Y	20	0	0.188496	0.797	0.0912425	WES
27	01-120B	01-120	yes	no	no	01-120B1_LN				NA	NA	NA	NA	NA	NA	NA	NA	NA	NA	NA	NA	NA	NA	NA	NA	NA	NA	NA	NA	NA	NA	NA	NA	NA	NA	NA	NA	NA	NA	NA
28	01-120C	01-120	yes	yes	no	01-120C5_LN	01-120C1_LN			N	Intact	Intact	Intact	Intact	Intact	Intact	Intact	Intact	Intact	Intact	Intact	Intact	LOH	Intact	MAL	HomDel	HomDel	BAL	LOH	Intact	MAL	N	N	Y	14	0	0.137953	0.6092	0.0636775	WES
29	01-181AA	01-181	no	yes	no		01-181AA_BONE			N	Intact	Intact	Intact	Intact	Intact	Intact	LOH	Intact	MAL	Intact	Intact	Intact	Intact	Intact	Intact	DEL_LOH	Intact	MAL	Intact	Intact	Intact	N	N	N	14	0	0.0125753	0.5267	0.0490981	WES
30	02-065M	02-065	no	yes	no		02-065M3_LN			N	DEL	Intact	MAL	DEL	Intact	MAL	LOH	Intact	MAL	LOH	Intact	MAL	DEL	Intact	MAL	DEL_LOH	Intact	MAL	DEL	p.E224Afs	BAL	Y	N	N	6	0	0.277314	0.2541	0.0422003	WES
31	02-065N	02-065	no	yes	no		02-065N1_SKIN			N	Intact	Intact	Intact	LOH	Intact	MAL	LOH	Intact	MAL	Intact	Intact	Intact	Intact	Intact	Intact	LOH	Intact	MAL	LOH	p.E224Afs	BAL	N	N	N	39	0	0.0680401	0.4014	0.0966598	WES
32	02-065P	02-065	no	yes	no		02-065P3_CAP			N	Intact	Intact	Intact	Intact	Intact	Intact	Intact	Intact	Intact	Intact	Intact	Intact	Intact	Intact	Intact	Intact	Intact	Intact	p.E224Afs	Intact	MAL	Y	N	N	18	0	0	0.4691	0.13273	WES
33	02-065W	02-065	no	yes	no		02-065W2_SCROTUM			N	LOH	Intact	MAL	DEL	Intact	MAL	LOH	Intact	MAL	LOH	Intact	MAL	DEL	Intact	MAL	DEL_LOH	Intact	MAL	LOH	p.E224Afs	BAL	Y	N	N	15	0	0.707308	0.3102	0.0970557	WES
34	02-083D	02-083	no	yes	no		02-083D_LUNG			N	Intact	Intact	Intact	Intact	Intact	Intact	Intact	Intact	Intact	Intact	Intact	Intact	LOH	Intact	MAL	Intact	Intact	Intact	Intact	Intact	Intact	N	N	N	27	0	0.0833194	0.712	0.153425	WES
35	02-083E	02-083	no	yes	no		02-083E1_LN			N	Intact	Intact	Intact	Intact	Intact	Intact	Intact	Intact	Intact	Intact	Intact	Intact	LOH	Intact	MAL	Intact	Intact	Intact	Intact	Intact	Intact	N	N	N	10	0	0.0872465	0.82	0.0545636	WES
36	02-190G	02-190	yes	no	no	02-190G1_LN				NA	NA	NA	NA	NA	NA	NA	NA	NA	NA	NA	NA	NA	NA	NA	NA	NA	NA	NA	NA	NA	NA	NA	NA	NA	NA	NA	NA	NA	NA	NA
37	03-027M	03-027	no	yes	no		03-027M1_LUNG			N	Intact	Intact	Intact	Intact	Intact	Intact	Intact	Intact	Intact	Intact	Intact	Intact	DEL	Intact	MAL	DEL_LOH	Intact	MAL	p.Y163N	p.R273Qfs	BAL	Y	N	N	24	0	0.115853	0.5612	0.0820383	WES
38	03-027P	03-027	yes	yes	no	03-027P3_LIVER	03-027P2_LIVER			N	Intact	Intact	Intact	Intact	Intact	Intact	Intact	Intact	Intact	Intact	Intact	Intact	CopyLoss	CopyLoss	BAL	Intact	Intact	Intact	p.Y163N	p.R273Qfs	BAL	Y	N	N	28	0	0.25134	0.7107	0.0651387	WES
39	03-077B	03-077	yes	no	no	03-077B1_LIVER				NA	NA	NA	NA	NA	NA	NA	NA	NA	NA	NA	NA	NA	NA	NA	NA	NA	NA	NA	NA	NA	NA	NA	NA	NA	NA	NA	NA	NA	NA	NA
40	03-081L	03-081	no	yes	no		03-081L_LN			N	Intact	Intact	Intact	Intact	Intact	Intact	LOH	Intact	MAL	Intact	Intact	Intact	LOH	Intact	MAL	Intact	Intact	Intact	LOH	Intact	MAL	N	N	N	12	0	0.188773	0.7167	0.0484969	WES
41	03-082H	03-082	no	yes	no		03-082H1_LIVER			N	Intact	Intact	Intact	Intact	Intact	Intact	Intact	Intact	Intact	Intact	Intact	Intact	DEL	Intact	MAL	Intact	Intact	Intact	LOH	p.C242X	BAL	Y	N	Y	16	0	0.0802462	0.5828	0.070369	WES
42	03-082OO	03-082	no	yes	no		03-082OO2_BONE			N	Intact	Intact	Intact	Intact	Intact	Intact	Intact	Intact	Intact	Intact	Intact	Intact	DEL	Intact	MAL	LOH	Intact	MAL	LOH	p.C242X	BAL	Y	N	N	26	0	0.0789415	0.6279	0.0693578	WES
43	03-130L	03-130	no	yes	no		03-130L_RETROPERITONEAL			NA	Intact	Intact	Intact	Intact	Intact	Intact	Intact	Intact	Intact	Intact	Intact	Intact	LOH	Intact	MAL	DEL_LOH	Intact	MAL	LOH	p.R333Vfs	BAL	Y	N	N	3	0	0.0670982	0.0118	0.0513296	WES	Filtered due to low purity
44	03-130M	03-130	no	yes	no		03-130M4_LIVER			N	p.G1452Afs	Intact	MAL	Intact	Intact	Intact	LOH	Intact	MAL	Intact	Intact	Intact	LOH	Intact	MAL	DEL_LOH	Intact	MAL	LOH	p.R333Vfs	BAL	N	N	N	4	0	0.069459	0.4876	0.0477183	WES
45	03-139E	03-139	yes	yes	no	03-139E5_RETROPERITONEAL	03-139E3_RETROPERITONEAL			N	LOH	Intact	MAL	LOH	Intact	MAL	LOH	Intact	MAL	LOH	Intact	MAL	Intact	Intact	Intact	HomDel	HomDel	BAL	LOH	Intact	MAL	N	N	N	5	0	0.501569	0.7058	0.0534008	WES
46	03-139M	03-139	yes	yes	no	03-139M5_RETROPERITONEAL	03-139M9_RETROPERITONEAL			N	Intact	Intact	Intact	Intact	Intact	Intact	Intact	Intact	Intact	Intact	Intact	Intact	Intact	Intact	Intact	DEL_LOH	Intact	MAL	DEL	Intact	MAL	N	N	N	1	0	0.0506338	0.764	0.0675533	WES
47	03-163S	03-163	yes	yes	no	03-163S5_LIVER	03-163S4_LIVER			N	Intact	Intact	Intact	Intact	Intact	Intact	Intact	Intact	Intact	Intact	Intact	Intact	Intact	Intact	Intact	DEL_LOH	p.G36R	BAL	DEL	p.R273C	BAL	N	N	N	15	0	0.147877	0.8551	0.0808973	WES
48	03-192A	03-192	no	yes	no		03-192A1_LIVER			N	Intact	Intact	Intact	Intact	Intact	Intact	DEL	Intact	MAL	Intact	Intact	Intact	LOH	Intact	MAL	HomDel	HomDel	BAL	DEL	Intact	MAL	N	N	N	4	0	0.170436	0.5795	0.0684253	WES
49	03-192B	03-192	no	yes	no		03-192B3_LUNG			N	Intact	Intact	Intact	Intact	Intact	Intact	DEL	Intact	MAL	Intact	Intact	Intact	LOH	Intact	MAL	HomDel	HomDel	BAL	DEL	Intact	MAL	N	N	N	6	0	0.180758	0.7834	0.067146	WES
50	03-192C	03-192	yes	yes	no	03-192C3_LN	03-192C2_LN			N	Intact	Intact	Intact	Intact	Intact	Intact	DEL	Intact	MAL	LOH	Intact	MAL	LOH	Intact	MAL	DEL_LOH	Intact	MAL	DEL	Intact	MAL	N	N	N	4	0	0.521714	0.875	0.0722246	WES
51	03-192D	03-192	no	yes	no		03-192D2_LN			N	Intact	Intact	Intact	Intact	Intact	Intact	LOH	Intact	MAL	Intact	Intact	Intact	LOH	Intact	MAL	LOH	Intact	MAL	LOH	Intact	MAL	N	N	N	10	0	0.148106	0.8366	0.0737073	WES
52	04-050G	04-050	no	yes	no		04-050G3_LN			N	Intact	Intact	Intact	Intact	Intact	Intact	Intact	Intact	Intact	Intact	Intact	Intact	Intact	Intact	Intact	HomDel	HomDel	BAL	LOH	p.R248Q	BAL	Y	Y	N	4	0	0.0737415	0.4405	0.0771222	WES
53	04-050L	04-050	no	yes	no		04-050L1_LN			N	Intact	Intact	Intact	Intact	Intact	Intact	Intact	Intact	Intact	Intact	Intact	Intact	Intact	Intact	Intact	HomDel	HomDel	BAL	DEL	p.R248Q	BAL	Y	Y	N	28	0	0.0867566	0.5789	0.117987	WES
54	04-050N	04-050	no	yes	no		04-050N1_CAP			N	Intact	Intact	Intact	CopyLoss	CopyLoss	BAL	Intact	Intact	Intact	Intact	Intact	Intact	Intact	Intact	Intact	HomDel	HomDel	BAL	LOH	p.T253S, p.R248Q	BAL	Y	N	N	28	0	0.067429	0.5173	0.162968	WES
55	04-050O	04-050	no	yes	no		04-050O3_CAP			N	Intact	Intact	Intact	LOH	Intact	MAL	Intact	Intact	Intact	Intact	Intact	Intact	Intact	Intact	Intact	HomDel	HomDel	BAL	LOH	p.T253S	BAL	Y	N	N	38	0	0.0800928	0.5108	0.185156	WES
56	04-050P	04-050	yes	no	no	04-050P1_LN				NA	NA	NA	NA	NA	NA	NA	NA	NA	NA	NA	NA	NA	NA	NA	NA	NA	NA	NA	NA	NA	NA	NA	NA	NA	NA	NA	NA	NA	NA	NA
57	04-050S	04-050	yes	no	no	04-050S1_LN				NA	NA	NA	NA	NA	NA	NA	NA	NA	NA	NA	NA	NA	NA	NA	NA	NA	NA	NA	NA	NA	NA	NA	NA	NA	NA	NA	NA	NA	NA	NA
58	04-050V	04-050	no	yes	no		04-050V1_LN			N	Intact	Intact	Intact	Intact	Intact	Intact	Intact	Intact	Intact	Intact	Intact	Intact	LOH	Intact	MAL	HomDel	HomDel	BAL	LOH	p.R248Q	BAL	Y	Y	N	11	0	0.0728366	0.4634	0.0615929	WES
59	04-050W	04-050	no	yes	no		04-050W1_LN			N	Intact	Intact	Intact	Intact	Intact	Intact	Intact	Intact	Intact	Intact	Intact	Intact	Intact	Intact	Intact	HomDel	HomDel	BAL	DEL	p.R248Q	BAL	Y	Y	N	39	0	0.08915	0.5845	0.113308	WES
60	04-101F	04-101	no	yes	no		04-101F2_CAP			N	Intact	Intact	Intact	Intact	Intact	Intact	Intact	Intact	Intact	Intact	Intact	Intact	Intact	Intact	Intact	LOH	p.S10	BAL	LOH	Intact	MAL	N	N	N	12	0	0.10245	0.8107	0.0946593	WES
61	04-101H	04-101	no	yes	no		04-101H1_PERITONEAL			N	Intact	Intact	Intact	Intact	Intact	Intact	Intact	Intact	Intact	Intact	Intact	Intact	Intact	Intact	Intact	LOH	Intact	MAL	LOH	Intact	MAL	N	N	N	20	0	0.102501	0.8094	0.126982	WES
62	04-101J	04-101	no	yes	no		04-101J1_LN			N	Intact	Intact	Intact	Intact	Intact	Intact	Intact	Intact	Intact	Intact	Intact	Intact	Intact	Intact	Intact	Intact	Intact	Intact	LOH	Intact	MAL	N	N	N	34	0	0.13809	0.7053	0.180593	WES
63	04-101L	04-101	no	yes	no		04-101L3_LN			NA	Intact	Intact	Intact	Intact	Intact	Intact	Intact	Intact	Intact	Intact	Intact	Intact	Intact	Intact	Intact	LOH	Intact	MAL	LOH	Intact	MAL	N	N	N	9	0	0.0979518	0.8078	0.312587	WES	Filtered due to MAD
64	04-108K	04-108	yes	yes	no	04-108K5_BRAIN	04-108K5_BRAIN			N	Intact	Intact	Intact	Intact	Intact	Intact	Intact	Intact	Intact	Intact	Intact	Intact	Intact	Intact	Intact	DEL_LOH	Intact	MAL	Intact	Intact	Intact	N	N	N	9	0	0.0824063	0.3452	0.0505598	WES
65	04-112G	04-112	no	yes	no		04-112G3_LN			N	Intact	Intact	Intact	LOH	Intact	MAL	Intact	Intact	Intact	Intact	Intact	Intact	Intact	Intact	Intact	Intact	Intact	Intact	LOH	Intact	MAL	Y	N	N	16	0	0.186345	0.5126	0.0541176	WES
66	04-112H	04-112	no	yes	no		04-112H2_LN			N	Intact	Intact	Intact	Intact	Intact	Intact	Intact	Intact	Intact	Intact	Intact	Intact	Intact	Intact	Intact	Intact	Intact	Intact	LOH	Intact	MAL	Y	N	N	17	0	0.187564	0.5498	0.0673237	WES
67	04-112I	04-112	no	yes	no		04-112I1_LN			N	Intact	Intact	Intact	Intact	Intact	Intact	Intact	Intact	Intact	Intact	Intact	Intact	Intact	Intact	Intact	Intact	Intact	Intact	LOH	Intact	MAL	Y	N	N	28	0	0.188221	0.5741	0.0640108	WES
68	04-112M	04-112	no	yes	no		04-112M1_LN			N	Intact	Intact	Intact	Intact	Intact	Intact	Intact	Intact	Intact	Intact	Intact	Intact	Intact	Intact	Intact	LOH	Intact	MAL	LOH	Intact	MAL	Y	N	N	29	0	0.208165	0.7249	0.107702	WES
69	04-112N	04-112	no	yes	no		04-112N2_CAP			N	Intact	Intact	Intact	Intact	Intact	Intact	Intact	Intact	Intact	Intact	Intact	Intact	Intact	Intact	Intact	Intact	Intact	Intact	LOH	Intact	MAL	Y	N	N	38	0	0.255651	0.5676	0.150192	WES
70	04-149E	04-149	no	yes	no		04-149E2_LN			N	Intact	Intact	Intact	Intact	Intact	Intact	CopyLoss	CopyLoss	BAL	Intact	Intact	Intact	Intact	Intact	Intact	Intact	Intact	Intact	LOH	Intact	MAL	Y	N	Y	9	0.671082	0.168807	0.8872	0.127524	WES
71	04-149J	04-149	no	yes	no		04-149J1_CAP			N	Intact	Intact	Intact	p.N145S	Intact	MAL	CopyLoss	CopyLoss	BAL	Intact	Intact	Intact	Intact	Intact	Intact	Intact	Intact	Intact	Intact	Intact	Intact	N	N	N	3	0.561111	0.0880003	0.8754	0.087712	WES
72	05-011D	05-011	yes	yes	no	05-011D5_LN	05-011D2_LN			N	Intact	Intact	Intact	Intact	Intact	Intact	LOH	p.S1982Rfs*22 (Germline)	BAL	Intact	Intact	Intact	Intact	Intact	Intact	HomDel	HomDel	BAL	LOH	Intact	MAL	Y	N	N	12	0.640541	0.143168	0.7699	0.0773893	WES
73	05-011G	05-011	yes	yes	no	05-011G2_LUNG	05-011G4_LUNG			N	Intact	Intact	Intact	Intact	Intact	Intact	DEL	p.S1982Rfs*22 (Germline)	BAL	Intact	Intact	Intact	Intact	Intact	Intact	HomDel	HomDel	BAL	DEL	Intact	MAL	Y	N	N	7	0.673913	0.1517	0.8015	0.0675931	WES
74	05-092D	05-092	no	yes	no		05-092D1_CAP			N	Intact	Intact	Intact	Intact	Intact	Intact	Intact	Intact	Intact	LOH	Intact	MAL	Intact	Intact	Intact	DEL_LOH	Intact	MAL	LOH	p.Y163C	BAL	N	N	N	27	0	0.0463475	0.94457	0.158132	WES
75	05-092E	05-092	no	yes	no		05-092E7_LIVER			N	Intact	Intact	Intact	Intact	Intact	Intact	Intact	Intact	Intact	Intact	Intact	Intact	Intact	Intact	Intact	DEL_LOH	Intact	MAL	LOH	p.Y163C	BAL	Y	N	N	3	0	0.029902	0.6954	0.0481012	WES
76	05-092I	05-092	no	yes	no		05-092I1_LN			N	Intact	Intact	Intact	Intact	Intact	Intact	Intact	Intact	Intact	Intact	Intact	Intact	Intact	Intact	Intact	DEL_LOH	Intact	MAL	LOH	p.Y163C	BAL	Y	N	N	2	0	0.0430419	0.7915	0.0649984	WES
77	05-116F	05-116	no	yes	no		05-116F_LUNG			N	LOH	Intact	MAL	Intact	Intact	Intact	Intact	Intact	Intact	DEL	Intact	MAL	CopyLoss	CopyLoss	BAL	DEL_LOH	Intact	MAL	Intact	Intact	Intact	N	N	N	5	0	0.552389	0.6568	0.11967	WES
78	05-116LL	05-116	no	yes	no		05-116LL_BONE			NA	Intact	Intact	Intact	Intact	Intact	Intact	Intact	Intact	Intact	Intact	Intact	Intact	Intact	Intact	Intact	Intact	Intact	Intact	Intact	Intact	Intact	Y	N	N	6	0.261134	9.60338e-06	0.0008	0.0617637	WES	Filtered due to low purity
79	05-123D	05-123	no	yes	no		05-123D1_CAP			N	Intact	Intact	Intact	DEL	Intact	MAL	DEL	Intact	MAL	Intact	Intact	Intact	Intact	Intact	Intact	Intact	Intact	Intact	Intact	Intact	Intact	N	N	N	2	0	0.0164416	0.5631	0.08697	WES
80	05-123E	05-123	no	yes	no		05-123E2_LN			N	Intact	Intact	Intact	LOH	Intact	MAL	LOH	p.T3033Nfs	BAL	Intact	Intact	Intact	Intact	Intact	Intact	Intact	Intact	Intact	LOH	Intact	MAL	N	N	N	7	0	0.10644	0.8446	0.115878	WES
81	05-144E	05-144	yes	yes	no	05-144E6_LIVER	05-144E1_LIVER			N	Intact	Intact	Intact	Intact	Intact	Intact	DEL	Intact	MAL	Intact	Intact	Intact	Intact	Intact	Intact	Intact	Intact	Intact	DEL	p.R273H	BAL	N	N	Y	47	0	0.0571436	0.5755	0.108671	WES
82	05-144EE	05-144	no	yes	no		05-144EE1_BONE			N	Intact	Intact	Intact	Intact	Intact	Intact	DEL	Intact	MAL	Intact	Intact	Intact	Intact	Intact	Intact	Intact	Intact	Intact	DEL	p.R273H	BAL	N	N	N	17	0	0.0560316	0.5234	0.0806002	WES
83	05-144H	05-144	no	yes	no		05-144H1_LN			N	Intact	Intact	Intact	Intact	Intact	Intact	DEL	Intact	MAL	Intact	Intact	Intact	Intact	Intact	Intact	Intact	Intact	Intact	LOH	p.R273H	BAL	N	N	Y	23	0	0.0407598	0.5828	0.0958387	WES
84	05-144HH	05-144	no	yes	no		05-144HH1_BONE			N	Intact	Intact	Intact	Intact	Intact	Intact	DEL	Intact	MAL	Intact	Intact	Intact	Intact	Intact	Intact	Intact	Intact	Intact	DEL	p.R273H	BAL	N	N	N	17	0	0.0551547	0.5686	0.0681966	WES
85	05-144I	05-144	no	yes	no		05-144I1_LN			N	Intact	Intact	Intact	Intact	Intact	Intact	DEL	Intact	MAL	Intact	Intact	Intact	Intact	Intact	Intact	Intact	Intact	Intact	DEL	p.R273H	BAL	N	N	N	32	0	0.0539561	0.6276	0.0921173	WES
86	05-144M	05-144	no	yes	no		05-144M1_LN			N	Intact	Intact	Intact	Intact	Intact	Intact	DEL	Intact	MAL	Intact	Intact	Intact	Intact	Intact	Intact	Intact	Intact	Intact	LOH	p.R273H	BAL	Y	N	Y	35	0	0.0774219	0.5372	0.114644	WES
87	05-144R	05-144	no	yes	no		05-144R1_CAP			N	Intact	Intact	Intact	Intact	Intact	Intact	DEL	Intact	MAL	Intact	Intact	Intact	Intact	Intact	Intact	Intact	Intact	Intact	LOH	p.R273H	BAL	N	N	Y	46	0	0.0418055	0.7373	0.189314	WES
88	05-144U	05-144	no	yes	no		05-144U1_ADRENAL			N	Intact	Intact	Intact	Intact	Intact	Intact	DEL	Intact	MAL	Intact	Intact	Intact	Intact	Intact	Intact	Intact	Intact	Intact	LOH	p.R273H	BAL	N	N	N	35	0	0.0563284	0.692	0.108519	WES
89	05-144V	05-144	yes	no	no	05-144V3_ADRENAL				NA	NA	NA	NA	NA	NA	NA	NA	NA	NA	NA	NA	NA	NA	NA	NA	NA	NA	NA	NA	NA	NA	NA	NA	NA	NA	NA	NA	NA	NA	NA
90	05-144W	05-144	no	yes	no		05-144W1_SPLEEN			N	Intact	Intact	Intact	Intact	Intact	Intact	DEL	Intact	MAL	Intact	Intact	Intact	Intact	Intact	Intact	Intact	Intact	Intact	LOH	p.R273H	BAL	N	N	Y	28	0	0.0560851	0.5518	0.0823398	WES
91	05-144Z	05-144	no	yes	no		05-144Z1_LN			N	Intact	Intact	Intact	Intact	Intact	Intact	DEL	Intact	MAL	Intact	Intact	Intact	Intact	Intact	Intact	Intact	Intact	Intact	LOH	p.R273H	BAL	N	N	Y	44	0	0.0785107	0.5515	0.0839378	WES
92	05-148E	05-148	yes	yes	yes	05-148E2_LIVER	05-148E3_LIVER	05-148E2_LIVER	MedGenome	Y	DEL	p.I76Nfs*4	BAL	Intact	Intact	Intact	Intact	Intact	Intact	Intact	Intact	Intact	Intact	Intact	Intact	Intact	Intact	Intact	DEL	SV_break,SV_break	BAL	Y	N	N	75	0.460123	0.0873115	0.91078	0.0636087	WES
93	05-165K	05-165	yes	yes	no	05-165K1_LUNG	05-165K5_LUNG			N	Intact	Intact	Intact	Intact	Intact	Intact	p.K2674Rfs	Intact	MAL	Intact	Intact	Intact	Intact	Intact	Intact	LOH	p.L98R	BAL	Intact	Intact	Intact	N	N	N	3	0	0.00915612	0.8868	0.134742	WES
94	05-165M	05-165	no	yes	no		05-165M1_LN			N	Intact	Intact	Intact	Intact	Intact	Intact	p.K2674Rfs	Intact	MAL	Intact	Intact	Intact	Intact	Intact	Intact	LOH	p.L98R	BAL	Intact	Intact	Intact	N	N	N	1	0	0.00998228	0.7793	0.051973	WES
95	05-165O	05-165	yes	yes	no	05-165O1_ADRENAL	05-165O_ADRENAL			N	Intact	Intact	Intact	Intact	Intact	Intact	Intact	Intact	Intact	Intact	Intact	Intact	Intact	Intact	Intact	LOH	p.L98R	BAL	Intact	Intact	Intact	N	N	N	5	0	0.0296428	0.884	0.0966862	WES
96	05-187E	05-187	no	yes	no		05-187E1_LIVER			N	Intact	Intact	Intact	Intact	Intact	Intact	Intact	Intact	Intact	Intact	Intact	Intact	Intact	Intact	Intact	Intact	Intact	Intact	p.Q136X	Intact	MAL	Y	N	N	8	0	0	0.5401	0.0586346	WES
97	05-187I	05-187	no	yes	no		05-187I1_CAP			N	Intact	Intact	Intact	Intact	Intact	Intact	DEL	p.N2135Kfs	BAL	Intact	Intact	Intact	DEL	Intact	MAL	DEL_LOH	p.D58Rfs*46,p.L57_L70delinsF	BAL	DEL	p.Q136X	BAL	N	N	Y	14	0.375671	0.225197	0.7398	0.14756	WES
98	05-187J	05-187	no	yes	yes		05-187J3_LN	05-187J3_PERIAORTIC_LN	Broad	N	Intact	Intact	Intact	Intact	Intact	Intact	DEL	p.N2135Kfs*32	BAL	Intact	Intact	Intact	DEL	Intact	MAL	DEL_LOH	Intact	MAL	DEL	p.Q136X	BAL	N	N	Y	11	0	0.0755576	0.92036	0.0692791	WES
99	05-214BB	05-214	no	yes	no		05-214BB2_BONE			N	Intact	Intact	Intact	Intact	Intact	Intact	LOH	Intact	MAL	Intact	Intact	Intact	Intact	Intact	Intact	Intact	Intact	Intact	DEL	p.R248Q	BAL	Y	N	N	30	0	0.10549	0.6971	0.142545	WES
100	05-214E	05-214	yes	yes	no	05-214E2_LN	05-214E1_LN			N	Intact	Intact	Intact	Intact	Intact	Intact	LOH	Intact	MAL	Intact	Intact	Intact	Intact	Intact	Intact	Intact	Intact	Intact	DEL	p.R248Q	BAL	Y	N	N	16	0	0.106262	0.6901	0.0699734	WES
101	05-214G	05-214	no	yes	no		05-214G1_LN			N	Intact	Intact	Intact	Intact	Intact	Intact	LOH	Intact	MAL	Intact	Intact	Intact	Intact	Intact	Intact	Intact	Intact	Intact	DEL	p.R248Q	BAL	Y	N	N	13	0	0.10494	0.7349	0.100169	WES
102	05-217F	05-217	yes	yes	yes	05-217F4_LN	05-217F1_LN	05-217F4_LN	Broad	Y	p.S151X	p.R712X	BAL	Intact	Intact	Intact	Intact	Intact	Intact	Intact	Intact	Intact	Intact	Intact	Intact	DEL_LOH	p.K183Rfs*16	BAL	Intact	Intact	Intact	N	Y	Y	119	0.408141	0.0373727	0.6722		WGS
103	05-217I	05-217	yes	no	yes	05-217I3_LN		05-217I3_LN	MedGenome	Y	p.S151X	p.R712X	BAL	DEL	Intact	MAL	Intact	Intact	Intact	Intact	Intact	Intact	Intact	Intact	Intact	DEL_LOH	Intact	MAL	Intact	Intact	Intact	Y	Y	N	422	0.366983	0.0826277	0.3667		WGS
104	05-217L	05-217	no	yes	yes		05-217L3_LUNG	05-217L1_LUNG	Broad	Y	p.S151X	p.R712X	BAL	Intact	Intact	Intact	DEL	Intact	MAL	DEL	Intact	MAL	Intact	Intact	Intact	DEL_LOH	Intact	MAL	Intact	Intact	Intact	N	N	N	431	0.245568	0.0387609	0.6648		WGS
105	05-217N	05-217	no	yes	yes		05-217N1_LN	05-217N1_LN	MedGenome	Y	DEL	p.S151X,p.R712X	BAL	Intact	Intact	Intact	DEL	Intact	MAL	Intact	Intact	Intact	LOH	Intact	MAL	DEL_LOH	Intact	MAL	DEL_LOH	Intact	MAL	N	Y	Y	106	0	0.0304527	0.6648		WGS
106	05-221MM	05-221	no	yes	no		05-221MM1_BONE			N	Intact	Intact	Intact	Intact	Intact	Intact	LOH	Intact	MAL	Intact	Intact	Intact	Intact	Intact	Intact	Intact	Intact	Intact	Intact	Intact	Intact	Y	N	N	12	0	0.202952	0.8555	0.0654108	WES
107	06-047QQ	06-047	no	yes	no		06-047QQ1_BONE			N	Intact	Intact	Intact	Intact	Intact	Intact	Intact	Intact	Intact	LOH	Intact	MAL	Intact	Intact	Intact	LOH	Intact	MAL	LOH	Intact	MAL	Y	N	N	10	0	0.0473771	0.5557	0.0483467	WES
108	06-064KK	06-064	no	no	yes			06-064KK1_BONE	Broad	N	Intact	Intact	Intact	Intact	Intact	Intact	Intact	Intact	Intact	Intact	Intact	Intact	Intact	Intact	Intact	PTEN:Intergenic Deletion	PTEN:Intergenic Deletion,Intergenic:PTEN Inversion,Intergenic:PTEN Inversion,PTEN:PTEN Inversion	BAL	DEL	Intact	MAL	N	N	N	20	0	0.0774661	0.3237		WGS
109	06-064TT	06-064	no	no	yes			06-064TT1_BONE	Broad	NA	Intact	Intact	Intact	Intact	Intact	Intact	Intact	Intact	Intact	Intact	Intact	Intact	Intact	Intact	Intact	Intact	Intact	Intact	Intact	Intact	Intact	Y	N	N	16	0	0.000473369	0		WGS	Filtered due to low purity
110	06-081D	06-081	no	yes	no		06-081D3_CAP			N	Intact	Intact	Intact	Intact	Intact	Intact	Intact	Intact	Intact	Intact	Intact	Intact	Intact	Intact	Intact	HomDel	HomDel	BAL	LOH	splice	BAL	Y	N	N	7	0	0.177379	0.5947	0.0808635	WES
111	06-081E	06-081	no	yes	no		06-081E_LIVER			N	Intact	Intact	Intact	Intact	Intact	Intact	Intact	Intact	Intact	LOH	Intact	MAL	Intact	Intact	Intact	LOH	Intact	MAL	LOH	splice	BAL	N	N	N	16	0	0.261001	0.3906	0.162494	WES
112	06-081F	06-081	no	yes	no		06-081F2_LN			N	Intact	Intact	Intact	Intact	Intact	Intact	Intact	Intact	Intact	Intact	Intact	Intact	Intact	Intact	Intact	LOH	Intact	MAL	LOH	splice	BAL	N	N	N	30	0	0.245316	0.8264	0.169003	WES
113	06-081H	06-081	no	yes	yes		06-081H5_LN	06-081H5_LN	Broad	N	Intact	Intact	Intact	Intact	Intact	Intact	Intact	Intact	Intact	Intact	Intact	Intact	Intact	Intact	Intact	LOH	Intact	MAL	LOH	splice	BAL	Y	N	N	24	0	0.201801	0.8447	0.140943	WES
114	06-081I	06-081	no	yes	no		06-081I1_LUNG			N	Intact	Intact	Intact	Intact	Intact	Intact	Intact	Intact	Intact	Intact	Intact	Intact	Intact	Intact	Intact	LOH	Intact	MAL	LOH	splice	BAL	Y	N	N	18	0	0.227954	0.8307	0.130981	WES
115	06-081J	06-081	no	yes	no		06-081J1_LN			N	Intact	Intact	Intact	Intact	Intact	Intact	Intact	Intact	Intact	Intact	Intact	Intact	Intact	Intact	Intact	LOH	Intact	MAL	LOH	splice	BAL	Y	N	N	12	0	0.239077	0.90365	0.0812343	WES
116	06-081K	06-081	no	yes	no		06-081K2_LN			N	Intact	Intact	Intact	Intact	Intact	Intact	Intact	Intact	Intact	Intact	Intact	Intact	Intact	Intact	Intact	HomDel	HomDel	BAL	LOH	splice	BAL	Y	N	N	11	0	0.26331	0.7434	0.0643529	WES
117	06-127G	06-127	yes	yes	no	06-127G3_LN	06-127G3_LN			N	Intact	Intact	Intact	Intact	Intact	Intact	Intact	Intact	Intact	Intact	Intact	Intact	Intact	Intact	Intact	HomDel	HomDel	BAL	LOH	Intact	MAL	N	N	N	25	0	0.14993	0.4191	0.0549575	WES
118	06-131TT	06-131	yes	no	yes	06-131TT1_BONE		06-131TT2_BONE	Broad	N	LOH	Intact	MAL	Intact	Intact	Intact	Intact	Intact	Intact	Intact	Intact	Intact	Intact	Intact	Intact	LOH	Intact	MAL	LOH	Intact	MAL	Y	N	N	35	0	0.138435	0.6816		WGS
119	06-134H	06-134	yes	yes	no	06-134H3_LN	06-134H1_LN			N	Intact	Intact	Intact	Intact	Intact	Intact	LOH	Intact	MAL	Intact	Intact	Intact	Intact	Intact	Intact	DEL_LOH	Intact	MAL	LOH	p.E56X	BAL	N	N	N	6	0	0.156156	0.6869	0.0487011	WES
120	06-134M	06-134	yes	no	no	06-134M5_LN				NA	NA	NA	NA	NA	NA	NA	NA	NA	NA	NA	NA	NA	NA	NA	NA	NA	NA	NA	NA	NA	NA	NA	NA	NA	NA	NA	NA	NA	NA	NA
121	07-042H	07-042	no	yes	no		07-042H2_LN			N	Intact	Intact	Intact	Intact	Intact	Intact	LOH	Intact	MAL	Intact	Intact	Intact	Intact	Intact	Intact	LOH	Intact	MAL	Intact	Intact	Intact	Y	N	N	40	0	0.163877	0.724	0.0964767	WES
122	07-042K	07-042	yes	no	no	07-042K2_LN				NA	NA	NA	NA	NA	NA	NA	NA	NA	NA	NA	NA	NA	NA	NA	NA	NA	NA	NA	NA	NA	NA	NA	NA	NA	NA	NA	NA	NA	NA	NA
123	07-042L	07-042	yes	no	no	07-042L3_ADRENAL				NA	NA	NA	NA	NA	NA	NA	NA	NA	NA	NA	NA	NA	NA	NA	NA	NA	NA	NA	NA	NA	NA	NA	NA	NA	NA	NA	NA	NA	NA	NA
124	07-050EE	07-050	no	yes	no		07-050EE1_BONE			NA	Intact	Intact	Intact	Intact	Intact	Intact	Intact	Intact	Intact	Intact	Intact	Intact	Intact	Intact	Intact	Intact	Intact	Intact	Intact	Intact	Intact	Y	N	N	0	0	0	0.0007	0.0710987	WES	Filtered due to low purity
125	07-050XX	07-050	no	yes	no		07-050XX1_BONE			N	Intact	Intact	Intact	Intact	Intact	Intact	Intact	Intact	Intact	Intact	Intact	Intact	Intact	Intact	Intact	Intact	Intact	Intact	DEL	p.R273H	BAL	N	N	N	4	0	0.0735804	0.7866	0.0487096	WES
126	07-062F	07-062	no	yes	yes		07-062F2_LUNG	07-062F2_LUNG	Broad	N	Intact	Intact	Intact	Intact	Intact	Intact	LOH	Intact	MAL	Intact	Intact	Intact	Intact	Intact	Intact	DEL_LOH	Intact	MAL	LOH	p.E258G	BAL	Y	N	N	9	0	0.067793	0.4849	0.0678461	WES
127	08-006H	08-006	no	yes	no		08-006H1_LN			N	Intact	Intact	Intact	Intact	Intact	Intact	Intact	Intact	Intact	Intact	Intact	Intact	Intact	Intact	Intact	HomDel	HomDel	BAL	LOH	p.R248L	BAL	Y	N	N	18	0	0.0409125	0.4585	0.0898837	WES
128	08-006TT	08-006	no	yes	no		08-006TT1_BONE			N	Intact	Intact	Intact	Intact	Intact	Intact	Intact	Intact	Intact	LOH	Intact	MAL	LOH	Intact	MAL	HomDel	HomDel	BAL	LOH	p.R248L	BAL	Y	N	N	24	0	0.143276	0.7238	0.0723695	WES
129	08-016F	08-016	yes	no	no	08-016F3_MEDIASTINUM				NA	NA	NA	NA	NA	NA	NA	NA	NA	NA	NA	NA	NA	NA	NA	NA	NA	NA	NA	NA	NA	NA	NA	NA	NA	NA	NA	NA	NA	NA	NA
130	08-016G	08-016	yes	no	no	08-016G3_LN				NA	NA	NA	NA	NA	NA	NA	NA	NA	NA	NA	NA	NA	NA	NA	NA	NA	NA	NA	NA	NA	NA	NA	NA	NA	NA	NA	NA	NA	NA	NA
131	08-020D	08-020	no	yes	no		08-020D1_CAP			N	Intact	Intact	Intact	Intact	Intact	Intact	Intact	Intact	Intact	Intact	Intact	Intact	Intact	Intact	Intact	Intact	Intact	Intact	Intact	Intact	Intact	N	N	N	7	0	0.000545511	0.6111	0.188666	WES
132	08-020HH	08-020	no	yes	no		08-020HH1_BONE			NA	LOH	Intact	MAL	LOH	Intact	MAL	Intact	Intact	Intact	LOH	Intact	MAL	Intact	Intact	Intact	LOH	Intact	MAL	Intact	Intact	Intact	Y	N	N	0	0	0.00112506	0.1192	0.0570823	WES	Filtered due to low purity
133	08-020I	08-020	yes	no	no	08-020I2_DIAPHRAM				NA	NA	NA	NA	NA	NA	NA	NA	NA	NA	NA	NA	NA	NA	NA	NA	NA	NA	NA	NA	NA	NA	NA	NA	NA	NA	NA	NA	NA	NA	NA
134	08-020N	08-020	no	yes	no		08-020N2_LN			N	Intact	Intact	Intact	LOH	Intact	MAL	Intact	Intact	Intact	Intact	Intact	Intact	Intact	Intact	Intact	LOH	Intact	MAL	Intact	Intact	Intact	Y	N	N	16	0	0.120865	0.7686	0.123755	WES
135	08-020T	08-020	yes	no	no	08-020T1_LN				NA	NA	NA	NA	NA	NA	NA	NA	NA	NA	NA	NA	NA	NA	NA	NA	NA	NA	NA	NA	NA	NA	NA	NA	NA	NA	NA	NA	NA	NA	NA
136	08-020Y	08-020	no	yes	no		08-020Y6_KIDNEY			NA	LOH	Intact	MAL	LOH	Intact	MAL	LOH	Intact	MAL	LOH	Intact	MAL	LOH	Intact	MAL	LOH	Intact	MAL	LOH	Intact	MAL	N	N	N	5	0	0.866807	0.1912	0.0916699	WES	Filtered due to low purity
137	08-037F	08-037	no	yes	no		08-037F1_LIVER			N	Intact	Intact	Intact	Intact	Intact	Intact	Intact	Intact	Intact	Intact	Intact	Intact	Intact	Intact	Intact	LOH	p.C105Vfs*8	BAL	Intact	Intact	Intact	Y	N	N	23	0	0.266652	0.563	0.0897471	WES
138	08-093H	08-093	yes	no	no	08-093H3_LN				NA	NA	NA	NA	NA	NA	NA	NA	NA	NA	NA	NA	NA	NA	NA	NA	NA	NA	NA	NA	NA	NA	NA	NA	NA	NA	NA	NA	NA	NA	NA
139	08-093J	08-093	no	yes	no		08-093J1_LN			N	Intact	Intact	Intact	Intact	Intact	Intact	LOH	Intact	MAL	Intact	Intact	Intact	Intact	Intact	Intact	HomDel	HomDel	BAL	LOH	Intact	MAL	Y	N	N	17	0	0.111425	0.6011	0.0527047	WES
140	09-006F	09-006	no	yes	no		09-006F1_RENAL			N	Intact	Intact	Intact	Intact	Intact	Intact	CopyLoss	CopyLoss	BAL	LOH	Intact	MAL	DEL	Intact	MAL	Intact	Intact	Intact	LOH	Intact	MAL	N	Y	N	30	0.534351	0.373621	0.5941	0.0753941	WES
141	10-013F	10-013	no	yes	no		10-013F1_LN			N	LOH	Intact	MAL	LOH	Intact	MAL	Intact	Intact	Intact	Intact	Intact	Intact	Intact	Intact	Intact	LOH	Intact	MAL	LOH	Intact	MAL	Y	N	N	10	0	0.0809378	0.6239	0.0457282	WES
142	10-013G	10-013	no	yes	no		10-013G1_RETROPERITONEAL			N	LOH	Intact	MAL	LOH	Intact	MAL	Intact	Intact	Intact	Intact	Intact	Intact	Intact	Intact	Intact	LOH	Intact	MAL	LOH	Intact	MAL	Y	N	N	11	0	0.109661	0.6003	0.047594	WES
143	10-013J	10-013	no	yes	no		10-013J2_LN			N	LOH	Intact	MAL	LOH	Intact	MAL	Intact	Intact	Intact	Intact	Intact	Intact	Intact	Intact	Intact	LOH	Intact	MAL	LOH	Intact	MAL	Y	N	N	6	0	0.109241	0.7474	0.0504426	WES
144	10-013K	10-013	yes	no	no	10-013K4_DIAPHRAM				NA	NA	NA	NA	NA	NA	NA	NA	NA	NA	NA	NA	NA	NA	NA	NA	NA	NA	NA	NA	NA	NA	NA	NA	NA	NA	NA	NA	NA	NA	NA
145	10-013L	10-013	yes	no	no	10-013L2_LN				NA	NA	NA	NA	NA	NA	NA	NA	NA	NA	NA	NA	NA	NA	NA	NA	NA	NA	NA	NA	NA	NA	NA	NA	NA	NA	NA	NA	NA	NA	NA
146	10-039E	10-039	no	yes	no		10-039E3_LUNG			N	Intact	Intact	Intact	Intact	Intact	Intact	Intact	Intact	Intact	Intact	Intact	Intact	LOH	Intact	MAL	HomDel	HomDel	BAL	Intact	Intact	Intact	N	N	N	5	0	0.0226919	0.208	0.0567851	WES
147	10-039G	10-039	yes	yes	no	10-039G1_LN	10-039G1_LN			N	Intact	Intact	Intact	Intact	Intact	Intact	Intact	Intact	Intact	Intact	Intact	Intact	LOH	Intact	MAL	HomDel	HomDel	BAL	Intact	Intact	Intact	N	N	N	40	0.331384	0.0592376	0.8101	0.200314	WES
148	10-056J	10-056	yes	yes	no	10-056J1_LN	10-056J1_RETROPERITONEAL_LN			N	LOH	Intact	MAL	LOH	Intact	MAL	Intact	Intact	Intact	Intact	Intact	Intact	Intact	Intact	Intact	Intact	Intact	Intact	LOH	Intact	MAL	Y	N	N	23	0	0.102961	0.6599	0.066814	WES
149	10-056K	10-056	yes	yes	no	10-056K1_LIVER	10-056K1_LIVER			N	LOH	Intact	MAL	LOH	Intact	MAL	p.R1997K	Intact	MAL	Intact	Intact	Intact	Intact	Intact	Intact	Intact	Intact	Intact	LOH	Intact	MAL	Y	N	N	13	0	0.136164	0.6923	0.0682621	WES
150	11-028G	11-028	yes	yes	no	11-028G3_ADRENAL	11-028G3_ADRENAL			N	Intact	Intact	Intact	Intact	Intact	Intact	LOH	Intact	MAL	Intact	Intact	Intact	Intact	Intact	Intact	Intact	Intact	Intact	LOH	Intact	MAL	N	N	N	9	0	0.0998787	0.4061	0.0455536	WES
151	11-028H	11-028	yes	no	no	11-028H1_LIVER				NA	NA	NA	NA	NA	NA	NA	NA	NA	NA	NA	NA	NA	NA	NA	NA	NA	NA	NA	NA	NA	NA	NA	NA	NA	NA	NA	NA	NA	NA	NA
152	11-028L	11-028	yes	yes	no	11-028L3_LUNG	11-028L1_LUNG			N	Intact	Intact	Intact	Intact	Intact	Intact	LOH	Intact	MAL	Intact	Intact	Intact	Intact	Intact	Intact	DEL_LOH	Intact	MAL	LOH	Intact	MAL	N	N	N	12	0	0.129182	0.6938	0.0570713	WES
153	12-005H	12-005	yes	no	no	12-005H6_LIVER				NA	NA	NA	NA	NA	NA	NA	NA	NA	NA	NA	NA	NA	NA	NA	NA	NA	NA	NA	NA	NA	NA	NA	NA	NA	NA	NA	NA	NA	NA	NA
154	12-005I	12-005	yes	yes	no	12-005I5_LIVER	12-005I2_LIVER			Y	LOH	Intact	MAL	LOH	Intact	MAL	Intact	Intact	Intact	Intact	Intact	Intact	Intact	Intact	Intact	DEL_LOH	Intact	MAL	Intact	Intact	Intact	N	N	N	131	0	0.0538029	0.8523	0.0830528	WES
155	12-005K	12-005	yes	yes	no	12-005K3_HILAR_LUNG_LN	12-005K1_LUNG			Y	LOH	Intact	MAL	LOH	Intact	MAL	Intact	Intact	Intact	Intact	Intact	Intact	Intact	Intact	Intact	HomDel	HomDel	BAL	Intact	Intact	Intact	N	N	N	126	0	0.055179	0.4934	0.0894067	WES
156	12-011D	12-011	no	yes	no		12-011D26_CAP			N	LOH	Intact	MAL	LOH	Intact	MAL	LOH	Intact	MAL	Intact	Intact	Intact	Intact	Intact	Intact	HomDel	HomDel	BAL	LOH	p.E258X	BAL	N	N	N	15	0	0.184361	0.537	0.0632751	WES
157	12-011I	12-011	yes	yes	no	12-011I8_LN	12-011I7_LN			NA	LOH	Intact	MAL	LOH	Intact	MAL	LOH	Intact	MAL	Intact	Intact	Intact	Intact	Intact	Intact	HomDel	HomDel	BAL	LOH	p.E258X	BAL	N	N	N	35	0	0.181111	0.7815	0.253601	WES	Filtered due to MAD
158	12-011J	12-011	yes	yes	no	12-011J3_BLADDER	12-011J1_CAP			N	LOH	Intact	MAL	LOH	Intact	MAL	LOH	Intact	MAL	Intact	Intact	Intact	Intact	Intact	Intact	HomDel	HomDel	BAL	LOH	p.E258X	BAL	N	N	N	36	0	0.219771	0.634	0.0631132	WES
159	12-021FF	12-021	yes	no	no	12-021FF6_BONE				NA	NA	NA	NA	NA	NA	NA	NA	NA	NA	NA	NA	NA	NA	NA	NA	NA	NA	NA	NA	NA	NA	NA	NA	NA	NA	NA	NA	NA	NA	NA
160	12-021H	12-021	yes	yes	yes	12-021H6_LIVER	12-021H6_LIVER	12-021H6_LIVER	BGI	N	Intact	Intact	Intact	Intact	Intact	Intact	LOH	Intact	MAL	Intact	Intact	Intact	LOH	Intact	MAL	LOH	Intact	MAL	LOH	p.Y220C	BAL	N	N	N	13	0	0.145065	0.6852	0.0644002	WES
161	12-021I	12-021	yes	yes	yes	12-021I1_LUNG	12-021I1_LUNG	12-021I1_LUNG	BGI	N	Intact	Intact	Intact	Intact	Intact	Intact	LOH	Intact	MAL	Intact	Intact	Intact	LOH	Intact	MAL	LOH	Intact	MAL	LOH	p.Y220C	BAL	N	N	N	7	0	0.1107	0.5417	0.0572492	WES
162	12-021J	12-021	yes	yes	yes	12-021J3_PLEURAL	12-021J3_PLEURAL	12-021J3_PLEURAL	BGI	N	Intact	Intact	Intact	Intact	Intact	Intact	LOH	Intact	MAL	Intact	Intact	Intact	LOH	Intact	MAL	Intact	Intact	Intact	LOH	p.Y220C	BAL	N	N	N	15	0	0.15225	0.7636	0.0909612	WES
163	13-012L	13-012	yes	yes	no	13-012L2_LIVER	13-012L2_LIVER			N	LOH	Intact	MAL	LOH	Intact	MAL	Intact	Intact	Intact	Intact	Intact	Intact	DEL	Intact	MAL	HomDel	HomDel	BAL	DEL	Intact	MAL	Y	Y	N	68	0	0.121031	0.5672	0.191774	WES
164	13-012M	13-012	yes	yes	no	13-012M3_LUNG	13-012M3_LUNG			NA	LOH	Intact	MAL	LOH	Intact	MAL	LOH	Intact	MAL	LOH	Intact	MAL	LOH	Intact	MAL	LOH	Intact	MAL	DEL	Intact	MAL	Y	Y	N	52	0	0.267635	0.90759	0.262379	WES	Filtered due to MAD
165	13-042M	13-042	yes	yes	no	13-042M3_LN	13-042M3_LN			N	Intact	Intact	Intact	Intact	Intact	Intact	LOH	Intact	MAL	Intact	Intact	Intact	Intact	Intact	Intact	DEL_LOH	Intact	MAL	LOH	p.F113S	BAL	Y	N	N	12	0	0.134041	0.771	0.0554535	WES
166	13-042O	13-042	yes	yes	no	13-042O2_LIVER	13-042O2_LIVER			N	Intact	Intact	Intact	Intact	Intact	Intact	LOH	Intact	MAL	Intact	Intact	Intact	Intact	Intact	Intact	LOH	Intact	MAL	LOH	p.F113S	BAL	Y	N	N	18	0	0.177591	0.7285	0.0683472	WES
167	13-084H	13-084	yes	yes	yes	13-084H5_LIVER	13-084H5_LIVER	13-084H5_LIVER	BGI	N	Intact	Intact	Intact	Intact	Intact	Intact	Intact	Intact	Intact	DEL	Intact	MAL	Intact	Intact	Intact	HomDel	HomDel	BAL	DEL	Intact	MAL	N	N	N	14	0	0.138284	0.7166	0.0654858	WES
168	13-099H	13-099	yes	yes	yes	13-099H7_LIVER	13-099H9_LIVER	13-099H9_LIVER	MedGenome	N	Intact	Intact	Intact	Intact	Intact	Intact	Intact	Intact	Intact	Intact	Intact	Intact	DEL	Intact	MAL	DEL_LOH	p.T160Sfs*14	BAL	DEL	p.D148del	BAL	N	N	Y	45	0	0.179102	0.5845		WGS
169	13-099J	13-099	yes	yes	yes	13-099J2_LUNG	13-099J1_LUNG	13-099J1_LUNG	MedGenome	N	Intact	Intact	Intact	Intact	Intact	Intact	LOH	Intact	MAL	LOH	Intact	MAL	LOH	Intact	MAL	DEL_LOH	p.T160Sfs*14	BAL	LOH	Intact	MAL	N	N	N	7	0	0.157223	0.3908	0.112931	WES
170	13-099K	13-099	no	yes	yes		13-099K1_LN	13-099K1_LN	MedGenome	N	Intact	Intact	Intact	Intact	Intact	Intact	Intact	Intact	Intact	Intact	Intact	Intact	DEL	Intact	MAL	DEL_LOH	p.T160Sfs*14	BAL	Intact	Intact	Intact	N	N	N	3	0	0.122123	0.5997	0.0491297	WES
171	13-101H	13-101	yes	yes	no	13-101H1_LN	13-101H1_LN_R_ILIAC			N	Intact	Intact	Intact	Intact	Intact	Intact	LOH	p.M2393Nfs	BAL	Intact	Intact	Intact	Intact	Intact	Intact	Intact	Intact	Intact	LOH	Intact	MAL	Y	N	N	76	0.605159	0.176913	0.8204	0.227498	WES
172	13-101K	13-101	yes	yes	no	13-101K3_LN	13-101K3_LN			N	Intact	Intact	Intact	Intact	Intact	Intact	LOH	p.M2393Nfs	BAL	Intact	Intact	Intact	Intact	Intact	Intact	Intact	Intact	Intact	LOH	Intact	MAL	Y	N	N	96	0.697228	0.227342	0.5818	0.225823	WES
173	13-104AA	13-104	yes	yes	no	13-104AA2_BONE	13-104AA_BONE			NA	Intact	Intact	Intact	Intact	Intact	Intact	Intact	Intact	Intact	Intact	Intact	Intact	Intact	Intact	Intact	Intact	Intact	Intact	Intact	Intact	Intact	Y	N	N	12	0.567164	0.000341997	0	0.225472	WES	Filtered due to low purity
174	13-104I	13-104	yes	yes	no	13-104I3_LN	13-104I3_LN			N	Intact	Intact	Intact	Intact	Intact	Intact	CopyLoss	CopyLoss	BAL	Intact	Intact	Intact	Intact	Intact	Intact	DEL	Intact	MAL	LOH	Intact	MAL	Y	N	N	26	0.547912	0.0812658	0.5611	0.0887749	WES
175	13-104K	13-104	yes	yes	no	13-104K7_LN	13-104K7_LN			N	Intact	Intact	Intact	Intact	Intact	Intact	CopyLoss	CopyLoss	BAL	Intact	Intact	Intact	Intact	Intact	Intact	Intact	Intact	Intact	LOH	Intact	MAL	Y	N	N	20	0	0.0802617	0.5852	0.085703	WES
176	13-117H	13-117	yes	yes	yes	13-117H7_LIVER	13-117H8_LIVER	13-117H8_LIVER	MedGenome	N	Intact	Intact	Intact	Intact	Intact	Intact	LOH	Intact	MAL	Intact	Intact	Intact	LOH	Intact	MAL	HomDel	HomDel	BAL	LOH	SV_break,SV_break	BAL	N	N	N	3	0	0.229254	0.3832	0.0517304	WES
177	13-122H	13-122	yes	yes	no	13-122H1_PELVIC_MASS	13-122H1_PELVIC_MASS			N	Intact	Intact	Intact	Intact	Intact	Intact	LOH	Intact	MAL	LOH	Intact	MAL	Intact	Intact	Intact	LOH	Intact	MAL	LOH	p.R158L	BAL	N	N	N	21	0	0.257269	0.7705	0.0574432	WES
178	14-031H	14-031	yes	yes	no	14-031H2_LIVER	14-031H2_LIVER			N	LOH	Intact	MAL	LOH	Intact	MAL	Intact	Intact	Intact	Intact	Intact	Intact	Intact	Intact	Intact	Intact	Intact	Intact	LOH	p.K132Q	BAL	Y	N	N	35	0	0.202788	0.4845	0.116283	WES
179	14-031L	14-031	yes	yes	no	14-031L2_PLEURAL	14-031L2_PLEURAL			N	LOH	Intact	MAL	LOH	Intact	MAL	Intact	Intact	Intact	Intact	Intact	Intact	Intact	Intact	Intact	Intact	Intact	Intact	LOH	p.K132Q	BAL	Y	N	N	34	0	0.161728	0.7973	0.140904	WES
180	14-039E	14-039	yes	yes	yes	14-039E3_LUNG	14-039E3_LUNG	14-039E3_LUNG	BGI	NA	DEL	Intact	MAL	DEL	Intact	MAL	LOH	Intact	MAL	DEL	Intact	MAL	Intact	Intact	Intact	Intact	Intact	Intact	DEL	p.R248Q	BAL	Y	N	N	0	0	0.00119285	0.0443	0.551452	WES	Filtered due to MAD
181	14-039K	14-039	yes	yes	no	14-039K4_LIVER	14-039K4_LIVER			N	Intact	Intact	Intact	Intact	Intact	Intact	Intact	Intact	Intact	Intact	Intact	Intact	Intact	Intact	Intact	Intact	Intact	Intact	p.R248Q	Intact	MAL	N	N	N	2	0	3.64114e-05	0.372	0.0514982	WES
182	14-043CC	14-043	yes	yes	no	14-043CC3_BONE	14-043CC2_BONE			N	Intact	Intact	Intact	Intact	Intact	Intact	DEL	Intact	MAL	Intact	Intact	Intact	DEL	Intact	MAL	Intact	Intact	Intact	Intact	Intact	Intact	Y	N	N	33	0	0.126023	0.5185	0.0823717	WES
183	14-043H	14-043	yes	yes	no	14-043H6_LIVER	14-043H6_LIVER			N	Intact	Intact	Intact	Intact	Intact	Intact	Intact	Intact	Intact	Intact	Intact	Intact	DEL	Intact	MAL	Intact	Intact	Intact	Intact	Intact	Intact	Y	N	N	34	0	0.148281	0.6168	0.0693265	WES
184	14-053AA	14-053	yes	yes	no	14-053AA3_BONE	14-053AA3_BONE			N	Intact	Intact	Intact	Intact	Intact	Intact	Intact	Intact	Intact	Intact	Intact	Intact	Intact	Intact	Intact	Intact	Intact	Intact	LOH	p.F113C	BAL	Y	N	N	3	0	0.0593073	0.91152	0.0611132	WES
185	14-053FF	14-053	yes	yes	no	14-053FF3_BONE	14-053FF3_BONE			N	Intact	Intact	Intact	Intact	Intact	Intact	Intact	Intact	Intact	Intact	Intact	Intact	Intact	Intact	Intact	Intact	Intact	Intact	LOH	p.F113C	BAL	Y	N	Y	3	0	0.0593957	0.8964	0.0615834	WES
186	14-053H	14-053	yes	yes	no	14-053H3_LIVER	14-053H3_LIVER			N	Intact	Intact	Intact	Intact	Intact	Intact	Intact	Intact	Intact	Intact	Intact	Intact	Intact	Intact	Intact	Intact	Intact	Intact	LOH	p.F113C	BAL	Y	N	N	3	0	0.0593101	0.8505	0.0569715	WES
187	14-053K	14-053	yes	yes	no	14-053K7_LN	14-053K7_LN			N	Intact	Intact	Intact	Intact	Intact	Intact	Intact	Intact	Intact	Intact	Intact	Intact	Intact	Intact	Intact	Intact	Intact	Intact	LOH	p.F113C	BAL	Y	N	Y	3	0	0.0605205	0.8971	0.0647606	WES
188	14-053O	14-053	yes	yes	no	14-053O7_LN	14-053O7_LN			N	Intact	Intact	Intact	Intact	Intact	Intact	Intact	Intact	Intact	Intact	Intact	Intact	Intact	Intact	Intact	Intact	Intact	Intact	LOH	p.F113C	BAL	Y	N	N	3	0	0.0592969	0.773	0.0655449	WES
189	14-077N	14-077	yes	yes	no	14-077N15_LIVER	14-077N15_LIVER			N	Intact	Intact	Intact	Intact	Intact	Intact	Intact	Intact	Intact	LOH	Intact	MAL	p.K1405T	Intact	MAL	LOH	Intact	MAL	LOH	Intact	MAL	Y	N	N	18	0	0.152998	0.6677	0.0614392	WES
190	14-091E	14-091	yes	yes	no	14-091E1_LUNG	14-091E1_LUNG			N	Intact	Intact	Intact	Intact	Intact	Intact	Intact	Intact	Intact	Intact	Intact	Intact	Intact	Intact	Intact	Intact	Intact	Intact	p.R213X	Intact	MAL	N	N	N	8	0	0.000671439	0.4439	0.0946671	WES
191	14-096J	14-096	yes	yes	no	14-096J1_LEFT_POSTERIOR	14-096J1_LEFT_POSTERIOR			N	Intact	Intact	Intact	Intact	Intact	Intact	DEL	Intact	MAL	Intact	Intact	Intact	Intact	Intact	Intact	Intact	Intact	Intact	DEL	Intact	MAL	N	N	Y	3	0	0.13418	0.4985	0.0543377	WES
192	14-105J	14-105	yes	yes	no	14-105J1_LIVER	14-105J1_LIVER			N	Intact	Intact	Intact	Intact	Intact	Intact	Intact	Intact	Intact	LOH	Intact	MAL	LOH	Intact	MAL	LOH	Intact	MAL	LOH	p.G262V	BAL	N	N	Y	17	0	0.101124	0.4776	0.0569138	WES
193	15-003H	15-003	yes	yes	yes	15-003H1_LIVER	15-003H1_LIVER	15-003H1_LIVER	BGI	Y	LOH	p.S345Gfs, p.S521Qfs	BAL	Intact	Intact	Intact	LOH	Intact	MAL	LOH	Intact	MAL	DEL	Intact	MAL	Intact	Intact	Intact	DEL	Intact	MAL	Y	N	N	85	0	0.0907447	0.561	0.245089	WES
194	15-010H	15-010	yes	yes	yes	15-010H1_LIVER	15-010H1_LIVER	15-010H1_LIVER	MedGenome	N	Intact	Intact	Intact	Intact	Intact	Intact	LOH	Intact	MAL	Intact	Intact	Intact	LOH	Intact	MAL	HomDel	HomDel	BAL	LOH	p.C135Y	BAL	N	N	N	41	0.282946	0.173146	0.7983	0.0848727	WES
195	15-010K	15-010	yes	yes	yes	15-010K4_LN	15-010K4_PERIOARTIC_LN	15-010K4_PERIOARTIC_LN	MedGenome	N	Intact	Intact	Intact	Intact	Intact	Intact	LOH	Intact	MAL	Intact	Intact	Intact	LOH	Intact	MAL	DEL_LOH	Intact	MAL	LOH	p.C135Y	BAL	Y	N	N	40	0	0.200619	0.8378	0.141409	WES
196	15-023AA	15-023	yes	no	no	15-023AA1_BONE				NA	NA	NA	NA	NA	NA	NA	NA	NA	NA	NA	NA	NA	NA	NA	NA	NA	NA	NA	NA	NA	NA	NA	NA	NA	NA	NA	NA	NA	NA	NA
197	15-023K	15-023	yes	yes	no	15-023K2_SPLEEN	15-023K2_SPLEEN			N	Intact	Intact	Intact	Intact	Intact	Intact	DEL	p.S1982Rfs*22 (Germline)	BAL	Intact	Intact	Intact	LOH	Intact	MAL	Intact	Intact	Intact	Intact	Intact	Intact	Y	N	N	26	0.591736	0.13773	0.5316	0.0629057	WES
198	15-023L	15-023	yes	yes	no	15-023L2_LN	15-023L2_LN			N	Intact	Intact	Intact	Intact	Intact	Intact	DEL	p.S1982Rfs*22 (Germline)	BAL	Intact	Intact	Intact	DEL	Intact	MAL	Intact	Intact	Intact	Intact	Intact	Intact	Y	N	Y	36	0.551669	0.133832	0.5236	0.0569129	WES
199	15-023M	15-023	yes	no	no	15-023M1_LUNG				NA	NA	NA	NA	NA	NA	NA	NA	NA	NA	NA	NA	NA	NA	NA	NA	NA	NA	NA	NA	NA	NA	NA	NA	NA	NA	NA	NA	NA	NA	NA
200	15-069K	15-069	yes	yes	yes	15-069K1_LIVER	15-069K1_LIVER	15-069K1_LIVER	MedGenome	N	Intact	Intact	Intact	Intact	Intact	Intact	LOH	SV_break	BAL	Intact	Intact	Intact	LOH	Intact	MAL	LOH	Intact	MAL	LOH	SV_break,SV_break	BAL	Y	N	N	20	0	0.176735	0.8277	0.195537	WES
201	15-069M	15-069	yes	yes	yes	15-069M2_PERIOAORTIC_LN	15-069M2_PERIOAORTIC_LN	15-069M2_PERIOAORTIC_LN	MedGenome	N	Intact	Intact	Intact	Intact	Intact	Intact	LOH	Intact	MAL	Intact	Intact	Intact	LOH	Intact	MAL	LOH	Intact	MAL	LOH	SV_break	BAL	N	N	N	5	0	0.00936973	0.2176	0.0541365	WES
202	15-069P	15-069	yes	yes	yes	15-069P5_LN	15-069P5_OBTURATOR_LN	15-069P5_OBTURATOR_LN	MedGenome	N	Intact	Intact	Intact	Intact	Intact	Intact	LOH	Intact	MAL	Intact	Intact	Intact	LOH	Intact	MAL	LOH	Intact	MAL	LOH	SV_break	BAL	N	N	N	47	0	0.188274	0.7439	0.210991	WES
203	15-090H	15-090	yes	yes	no	15-090H1_LIVER	15-090H1_LIVER			N	Intact	Intact	Intact	Intact	Intact	Intact	DEL	Intact	MAL	Intact	Intact	Intact	Intact	Intact	Intact	LOH	Intact	MAL	LOH	p.V272L	BAL	N	N	N	22	0	0.140631	0.8065	0.0677037	WES
204	15-090KK	15-090	yes	yes	no	15-090KK1_BONE	15-090KK2_BONE			N	Intact	Intact	Intact	Intact	Intact	Intact	DEL	Intact	MAL	Intact	Intact	Intact	Intact	Intact	Intact	LOH	Intact	MAL	LOH	p.V272L	BAL	N	N	N	16	0.555102	0.103985	0.6674	0.0703976	WES
205	15-096FF	15-096	yes	yes	yes	15-096FF1_BONE	15-096FF3_BONE	15-096FF3_BONE	MedGenome	Y	p.P650Tfs*47	p.M816Gfs*3	BAL	Intact	Intact	Intact	Intact	Intact	Intact	Intact	Intact	Intact	Intact	Intact	Intact	Intact	Intact	Intact	DEL	Intact	MAL	N	N	N	135	0	0.0298728	0.6716	0.0655682	WES
206	15-096L	15-096	yes	yes	yes	15-096L2_PERIAORTIC	15-096L2_PERIAORTIC	15-096L2_PERIAORTIC	MedGenome	Y	p.P650Tfs*47	p.M816Gfs*3	BAL	Intact	Intact	Intact	Intact	Intact	Intact	Intact	Intact	Intact	Intact	Intact	Intact	Intact	Intact	Intact	DEL	Intact	MAL	N	N	N	104	0.617021	0.0245739	0.8056	0.075472	WES
207	15-096M	15-096	yes	yes	yes	15-096M1_PERIAORTIC_DIAPHRAGM	15-096M1_PERIAORTIC_DIAPH	15-096M1_PERIAORTIC_DIAPH	MedGenome	Y	p.P650Tfs*47	p.M816Gfs*3	BAL	Intact	Intact	Intact	Intact	Intact	Intact	Intact	Intact	Intact	Intact	Intact	Intact	Intact	Intact	Intact	DEL	Intact	MAL	N	N	N	111	0	0.0225246	0.8355	0.0745876	WES
208	16-052H	16-052	yes	yes	no	16-052H1_LIVER	16-052H1_LIVER			N	Intact	Intact	Intact	Intact	Intact	Intact	Intact	Intact	Intact	DEL	Intact	MAL	CopyLoss	CopyLoss	BAL	DEL_LOH	Intact	MAL	Intact	Intact	Intact	N	N	N	9	0.504132	0.10194	0.7708	0.0608221	WES
209	16-052K	16-052	yes	yes	no	16-052K1_LN	16-052K1_LN			N	Intact	Intact	Intact	Intact	Intact	Intact	Intact	Intact	Intact	DEL	Intact	MAL	CopyLoss	CopyLoss	BAL	DEL_LOH	Intact	MAL	DEL	Intact	MAL	N	N	N	2	0	0.15553	0.7985	0.0631676	WES
210	16-071H	16-071	yes	yes	no	16-071H10_LIVER	16-071H10_LIVER			N	LOH	Intact	MAL	Intact	Intact	Intact	LOH	Intact	MAL	Intact	Intact	Intact	Intact	Intact	Intact	DEL_LOH	Intact	MAL	LOH	p.N239D	BAL	N	N	N	9	0	0.224386	0.7261	0.0637205	WES
211	16-071I	16-071	yes	yes	no	16-071I2_LUNG	16-071I2_LUNG			N	LOH	Intact	MAL	Intact	Intact	Intact	LOH	Intact	MAL	Intact	Intact	Intact	Intact	Intact	Intact	DEL_LOH	Intact	MAL	LOH	p.N239D	BAL	N	N	Y	4	0	0.224746	0.875	0.0682548	WES
212	16-080L	16-080	yes	yes	no	16-080L2_LIVER	16-080L2_LIVER			N	Intact	Intact	Intact	Intact	Intact	Intact	DEL	Intact	MAL	Intact	Intact	Intact	Intact	Intact	Intact	HomDel	HomDel	BAL	LOH	p.S99Rfs	BAL	N	N	N	23	0	0.143545	0.6529	0.0635512	WES
213	16-101J	16-101	yes	no	no	16-101J6_OMENTUM				NA	NA	NA	NA	NA	NA	NA	NA	NA	NA	NA	NA	NA	NA	NA	NA	NA	NA	NA	NA	NA	NA	NA	NA	NA	NA	NA	NA	NA	NA	NA
214	16-101L	16-101	no	yes	no		16-101L6_LIVER			NA	Intact	Intact	Intact	Intact	Intact	Intact	Intact	Intact	Intact	Intact	Intact	Intact	Intact	Intact	Intact	Intact	Intact	Intact	Intact	Intact	Intact	Y	N	N	0	0	0	0.0012	0.0988497	WES	Filtered due to low purity
215	16-101N	16-101	yes	yes	no	16-101N2_PARIETAL_DIAPHRAGM	16-101N2_DIAPHRAGM			N	Intact	Intact	Intact	Intact	Intact	Intact	Intact	Intact	Intact	Intact	Intact	Intact	Intact	Intact	Intact	Intact	Intact	Intact	LOH	p.E336Gfs	BAL	Y	N	N	36	0	0.101993	0.7863	0.0760544	WES
216	17-001I	17-001	yes	yes	no	17-001I2_PELVIC_MASS	17-001I2_PELVIC_MASS			N	Intact	Intact	Intact	Intact	Intact	Intact	Intact	Intact	Intact	Intact	Intact	Intact	Intact	Intact	Intact	DEL_LOH	Intact	MAL	DEL	Intact	MAL	N	N	N	26	0	0.156109	0.94407	0.123747	WES
217	17-007H	17-007	yes	yes	no	17-007H1_LIVER	17-007H1_LIVER			N	Intact	Intact	Intact	Intact	Intact	Intact	p.S871Qfs	p.V2969Cfs*7	BAL	Intact	Intact	Intact	DEL	Intact	MAL	Intact	Intact	Intact	LOH	p.R175H	BAL	Y	N	Y	32	0.681667	0.282937	0.6272	0.0601176	WES
218	17-017H	17-017	yes	yes	no	17-017H8_LIVER	17-017H8_LIVER			N	LOH	Intact	MAL	LOH	Intact	MAL	DEL	Intact	MAL	LOH	Intact	MAL	LOH	Intact	MAL	DEL_LOH	Intact	MAL	DEL	splice	BAL	N	N	N	6	0	0.678604	0.4297	0.0552593	WES
219	17-017I	17-017	yes	no	no	17-017I1_LIVER				NA	NA	NA	NA	NA	NA	NA	NA	NA	NA	NA	NA	NA	NA	NA	NA	NA	NA	NA	NA	NA	NA	NA	NA	NA	NA	NA	NA	NA	NA	NA
220	17-017K	17-017	yes	no	no	17-017K1_LIVER				NA	NA	NA	NA	NA	NA	NA	NA	NA	NA	NA	NA	NA	NA	NA	NA	NA	NA	NA	NA	NA	NA	NA	NA	NA	NA	NA	NA	NA	NA	NA
221	17-017N	17-017	yes	yes	no	17-017N1_LUNG	17-017N1_LUNG			N	Intact	Intact	Intact	Intact	Intact	Intact	LOH	Intact	MAL	Intact	Intact	Intact	Intact	Intact	Intact	DEL_LOH	Intact	MAL	LOH	splice	BAL	N	N	N	7	0	0.0459724	0.94722	0.0582076	WES
222	17-017O	17-017	yes	yes	no	17-017O4_LN	17-017O4_LN			N	Intact	Intact	Intact	Intact	Intact	Intact	LOH	Intact	MAL	Intact	Intact	Intact	Intact	Intact	Intact	DEL_LOH	Intact	MAL	LOH	splice	BAL	N	N	N	13	0.535211	0.0777976	0.8904	0.146872	WES
223	17-022K	17-022	yes	yes	no	17-022K1_LIVER	17-022K1_LIVER			N	Intact	Intact	Intact	Intact	Intact	Intact	LOH	Intact	MAL	Intact	Intact	Intact	Intact	Intact	Intact	LOH	Intact	MAL	p.G245D	Intact	MAL	Y	N	N	3	0	0.00750303	0.2076	0.0586219	WES
224	17-033H	17-033	yes	yes	yes	17-033H7_TAIL_OF_PANCREAS	17-033H7_TAIL_OF_PANCREAS	17-033H7_TAIL_OF_PANCREAS	MedGenome	N	Intact	Intact	Intact	Intact	Intact	Intact	Intact	Intact	Intact	Intact	Intact	Intact	p.E673A	Intact	MAL	Intact	Intact	Intact	LOH	SV_break,SV_break	BAL	N	N	N	7	0	0.180281	0.90977	0.0722921	WES
225	17-033J	17-033	yes	yes	yes	17-033J1_PANCREAS	17-033J1_PANCREAS	17-033J1_PANCREAS	MedGenome	N	Intact	Intact	Intact	Intact	Intact	Intact	Intact	Intact	Intact	Intact	Intact	Intact	Intact	Intact	Intact	Intact	Intact	Intact	DEL	SV_break,SV_break	BAL	N	N	N	23	0	0.127575	0.6312	0.0571351	WES
226	17-036H	17-036	yes	yes	no	17-036H10_LIVER	17-036H10_LIVER			N	Intact	Intact	Intact	Intact	Intact	Intact	Intact	Intact	Intact	Intact	Intact	Intact	DEL	Intact	MAL	Intact	Intact	Intact	DEL	p.R196X	BAL	Y	N	N	16	0	0.170265	0.91389	0.0702443	WES
227	17-036L	17-036	yes	yes	no	17-036L3_LN	17-036L3_PERIAORTIC_LN			N	Intact	Intact	Intact	Intact	Intact	Intact	Intact	Intact	Intact	Intact	Intact	Intact	DEL	Intact	MAL	Intact	Intact	Intact	DEL	Intact	MAL	N	N	N	4	0	0.1452	0.686	0.0598843	WES
228	17-036N	17-036	yes	yes	no	17-036N6_LN	17-036N6_LN			N	Intact	Intact	Intact	Intact	Intact	Intact	Intact	Intact	Intact	Intact	Intact	Intact	DEL	Intact	MAL	Intact	Intact	Intact	LOH	p.R248W	BAL	Y	N	N	20	0	0.109138	0.7522	0.0656052	WES
229	17-042H	17-042	yes	yes	no	17-042H2_BONE	17-042H2_BONE			N	Intact	Intact	Intact	Intact	Intact	Intact	CopyLoss	CopyLoss	BAL	Intact	Intact	Intact	Intact	Intact	Intact	Intact	Intact	Intact	DEL	Intact	MAL	Y	N	N	17	0.464203	0.159732	0.93254	0.11818	WES
230	17-043I	17-043	yes	yes	yes	17-043I1_LN	17-043I2_LN	17-043I2_LN	MedGenome	N	LOH	Intact	MAL	LOH	Intact	MAL	Intact	Intact	Intact	Intact	Intact	Intact	Intact	Intact	Intact	Intact	Intact	Intact	DEL	p.V216M	BAL	N	N	N	26	0	0.165366	0.6694	0.0586252	WES
231	17-043J	17-043	yes	yes	yes	17-043J1_PERIRECTAL_OMENTAL	17-043J1_PERIRECTAL_OMENTAL	17-043J1_PERIRECTAL_OMENTAL	MedGenome	N	LOH	Intact	MAL	LOH	Intact	MAL	Intact	Intact	Intact	Intact	Intact	Intact	DEL	Intact	Intact	Intact	Intact	Intact	DEL	p.V216M	BAL	N	N	N	24	0	0.154507	0.7505	0.0569408	WES
232	17-043K	17-043	yes	yes	no	17-043K1_PELVIC_PERITONEAL	17-043K1_PELVIC_PERITONEAL			N	LOH	Intact	MAL	LOH	Intact	MAL	Intact	Intact	Intact	Intact	Intact	Intact	Intact	Intact	Intact	Intact	Intact	Intact	DEL	p.V216M	BAL	N	N	N	83	0	0.174604	0.6788	0.141278	WES
233	17-057J	17-057	yes	yes	no	17-057J2_LIVER	17-057J2_LIVER			N	LOH	Intact	MAL	LOH	Intact	MAL	LOH	Intact	MAL	Intact	Intact	Intact	Intact	Intact	Intact	DEL_LOH	Intact	MAL	LOH	Intact	MAL	Y	N	N	40	0.546185	0.0897028	0.7933	0.0841359	WES
234	17-072E	17-072	yes	yes	no	17-072E4_LUNG	17-072E4_LUNG			N	Intact	Intact	Intact	Intact	Intact	Intact	Intact	Intact	Intact	Intact	Intact	Intact	Intact	Intact	Intact	Intact	Intact	Intact	Intact	Intact	Intact	N	N	N	24	0	0.0606884	0.8655	0.0651607	WES
235	17-072I	17-072	yes	no	no	17-072I2_SPLEEN				NA	NA	NA	NA	NA	NA	NA	NA	NA	NA	NA	NA	NA	NA	NA	NA	NA	NA	NA	NA	NA	NA	NA	NA	NA	NA	NA	NA	NA	NA	NA
236	17-072K	17-072	yes	yes	no	17-072K1_PERIHEPATIC	17-072K3_LIVER			N	Intact	Intact	Intact	Intact	Intact	Intact	Intact	Intact	Intact	Intact	Intact	Intact	Intact	Intact	Intact	Intact	Intact	Intact	Intact	Intact	Intact	Y	N	N	8	0	0.060434	0.3491	0.0490423	WES
237	17-081K	17-081	yes	yes	yes	17-081K3_LN	17-081K3_LN	17-081K3_LN	Broad	N	Intact	Intact	Intact	Intact	Intact	Intact	LOH	Intact	MAL	Intact	Intact	Intact	LOH	Intact	MAL	LOH	p.N323Kfs*2	BAL	p.R306X	splice	BAL	N	N	N	7	0	0.10055	0.4336	0.0736675	WES
238	17-081L	17-081	yes	yes	yes	17-081L7_LUNG	17-081L7_LUNG	17-081L7_LUNG	Broad	N	Intact	Intact	Intact	Intact	Intact	Intact	p.I605M	Intact	MAL	Intact	Intact	Intact	Intact	Intact	Intact	p.I101T	p.N323Kfs*2	BAL	p.R306X	splice	BAL	N	N	N	16	0	0.0781861	0.3548	0.0739432	WES
239	17-081P	17-081	yes	yes	yes	17-081P8_PERIESOPHAGEAL	17-081P8_PERIESOPHAGEAL	17-081P8_PERIESOPHAGEAL	Broad	N	Intact	Intact	Intact	Intact	Intact	Intact	p.I605M	Intact	MAL	p.I676V	Intact	MAL	Intact	Intact	Intact	p.I101T	p.N323Kfs*2	BAL	p.R306X	splice	BAL	N	N	N	15	0	0.0803035	0.5452	0.072319	WES
240	17-085I	17-085	yes	yes	no	17-085I8_ABDOMINAL_FAT	17-085I8_ABDOMINAL_FAT			N	Intact	Intact	Intact	Intact	Intact	Intact	Intact	Intact	Intact	Intact	Intact	Intact	LOH	Intact	MAL	Intact	Intact	Intact	DEL	p.R213X	BAL	Y	N	N	12	0	0.169294	0.6215	0.0615893	WES
241	17-085J	17-085	yes	yes	no	17-085J6_ABD_WALL_PERITONEUM	17-085J6_ABDWALL_PERITONEUM			N	Intact	Intact	Intact	Intact	Intact	Intact	Intact	Intact	Intact	Intact	Intact	Intact	LOH	Intact	MAL	Intact	Intact	Intact	DEL	p.R213X	BAL	Y	N	N	12	0	0.223583	0.8218	0.0655826	WES
242	17-085O	17-085	yes	yes	no	17-085O1_PERICABLE_LN	17-085O1_LN			N	Intact	Intact	Intact	Intact	Intact	Intact	Intact	Intact	Intact	Intact	Intact	Intact	LOH	Intact	MAL	Intact	Intact	Intact	DEL	p.R213X	BAL	Y	N	N	20	0.47076	0.159663	0.7318	0.0703051	WES
243	17-097K	17-097	yes	yes	no	17-097K3_LIVER	17-097K3_LIVER			N	Intact	Intact	Intact	LOH	Intact	MAL	Intact	Intact	Intact	LOH	Intact	MAL	Intact	Intact	Intact	LOH	Intact	MAL	LOH	p.Y220H	BAL	Y	N	N	24	0	0.111649	0.3926	0.0617024	WES
244	17-108H	17-108	yes	yes	no	17-108H2_CHEST_WALL_MASS	17-108H2_CHEST_WALL_MASS			N	Intact	Intact	Intact	Intact	Intact	Intact	DEL	Intact	MAL	Intact	Intact	Intact	LOH	Intact	MAL	Intact	Intact	Intact	DEL	p.M246V	BAL	N	N	Y	16	0	0.140965	0.8923	0.0597724	WES
245	17-108K	17-108	yes	yes	no	17-108K4_LIVER	17-108K4_LIVER			N	Intact	Intact	Intact	Intact	Intact	Intact	DEL	Intact	MAL	Intact	Intact	Intact	CopyLoss	CopyLoss	BAL	Intact	Intact	Intact	DEL	p.M246V	BAL	N	N	Y	13	0	0.141823	0.6524	0.05955	WES
246	17-113H	17-113	no	yes	no		17-113H1_CHEST_WALL_SUBQ			N	Intact	Intact	Intact	Intact	Intact	Intact	Intact	Intact	Intact	Intact	Intact	Intact	Intact	Intact	Intact	DEL_LOH	p.C124F	BAL	LOH	Intact	MAL	Y	Y	Y	45	0	0.253583	0.7786	0.0653587	WES
247	17-113O	17-113	yes	yes	no	17-113O4_PELVIC_LN	17-113O1_PELVIC_LN			N	Intact	Intact	Intact	Intact	Intact	Intact	Intact	Intact	Intact	Intact	Intact	Intact	Intact	Intact	Intact	DEL_LOH	Intact	MAL	LOH	Intact	MAL	Y	N	Y	60	0.423645	0.195479	0.7366	0.0811873	WES
248	17-113Q	17-113	yes	yes	no	17-113Q1_LUNG_PLEURAL	17-113Q1_LUNG_PLEURAL			N	Intact	Intact	Intact	Intact	Intact	Intact	Intact	Intact	Intact	Intact	Intact	Intact	Intact	Intact	Intact	DEL_LOH	p.C124F	BAL	LOH	Intact	MAL	Y	Y	Y	53	0	0.254524	0.7122	0.0694598	WES
249	18-002J	18-002	yes	yes	no	18-002J1_LIVER	18-002J1_LIVER			N	Intact	Intact	Intact	Intact	Intact	Intact	Intact	Intact	Intact	Intact	Intact	Intact	Intact	Intact	Intact	Intact	Intact	Intact	Intact	Intact	Intact	N	N	N	3	0	0.000111695	0.397	0.0632447	WES
250	18-011I	18-011	yes	yes	no	18-011I3_LIVER	18-011I3_LIVER			N	LOH	Intact	MAL	LOH	Intact	MAL	LOH	Intact	MAL	Intact	Intact	Intact	LOH	Intact	MAL	Intact	Intact	Intact	LOH	Intact	MAL	N	N	N	13	0	0.176091	0.3968	0.0660088	WES
251	18-030H	18-030	yes	yes	no	18-030H4_LIVER	18-030H4_LIVER			N	Intact	Intact	Intact	Intact	Intact	Intact	Intact	Intact	Intact	Intact	Intact	Intact	LOH	Intact	MAL	Intact	Intact	Intact	LOH	Intact	MAL	N	N	N	8	0	0.159467	0.716	0.0518643	WES
252	18-030N	18-030	yes	yes	no	18-030N3_LN	18-030N3_LN			N	Intact	Intact	Intact	Intact	Intact	Intact	Intact	Intact	Intact	Intact	Intact	Intact	LOH	Intact	MAL	Intact	Intact	Intact	LOH	Intact	MAL	N	N	N	11	0	0.138837	0.7263	0.0500583	WES
253	18-030P	18-030	yes	yes	no	18-030P4_RETROPERITONEAL	18-030P4_RETROPERITONEAL			N	Intact	Intact	Intact	Intact	Intact	Intact	Intact	Intact	Intact	Intact	Intact	Intact	LOH	Intact	MAL	Intact	Intact	Intact	LOH	Intact	MAL	N	N	N	15	0	0.155147	0.6591	0.0588868	WES
254	18-039G	18-039	yes	yes	no	18-039G3_ADRENAL	18-039G3_ADRENAL			N	Intact	Intact	Intact	Intact	Intact	Intact	Intact	Intact	Intact	Intact	Intact	Intact	Intact	Intact	Intact	DEL_LOH	Intact	MAL	Intact	Intact	Intact	N	N	N	1	0	0.0322047	0.95092	0.052723	WES
255	18-039I	18-039	yes	yes	no	18-039I2_LIVER	18-039I2_LIVER			N	Intact	Intact	Intact	Intact	Intact	Intact	Intact	Intact	Intact	Intact	Intact	Intact	Intact	Intact	Intact	DEL_LOH	Intact	MAL	Intact	Intact	Intact	N	N	N	1	0	0.0329538	0.8859	0.0509072	WES
256	18-050K	18-050	yes	yes	no	18-050K4_BLADDER_WALL	18-050K4_BLADDER			NA	Intact	Intact	Intact	Intact	Intact	Intact	Intact	Intact	Intact	Intact	Intact	Intact	Intact	Intact	Intact	Intact	Intact	Intact	Intact	Intact	Intact	Y	N	N	1	0	0.0437045	0.0223	0.0498652	WES	Filtered due to low purity
257	18-059H	18-059	yes	yes	yes	18-059H1_LIVER	18-059H1_LIVER	18-059H1_LIVER	MedGenome	NA	Intact	Intact	Intact	Intact	Intact	Intact	Intact	Intact	Intact	Intact	Intact	Intact	LOH	Intact	MAL	Intact	Intact	Intact	p.Y220C	Intact	MAL	Y	N	N	0	0	0	0.0007	0.118206	WES	Filtered due to low purity
258	18-059L	18-059	yes	yes	yes	18-059L1_LN	18-059L1_LN	18-059L1_LN	MedGenome	N	Intact	Intact	Intact	Intact	Intact	Intact	Intact	Intact	Intact	p.N74Ifs*103	Intact	MAL	CopyLoss	CopyLoss	BAL	Intact	Intact	Intact	Intact	Intact	Intact	Y	N	N	5	0	0.0917172	0.6902	0.1185	WES
259	18-059M	18-059	yes	yes	yes	18-059M4_LN	18-059M4_LN	18-059M4_LN	MedGenome	N	Intact	Intact	Intact	Intact	Intact	Intact	Intact	Intact	Intact	Intact	Intact	Intact	CopyLoss	CopyLoss	BAL	Intact	Intact	Intact	p.M246T	Intact	MAL	Y	N	N	7	0	0.0940939	0.6604	0.120518	WES
260	18-078I	18-078	yes	yes	yes	18-078I2_LUNG	18-078I2_LUNG	18-078I2_LUNG	MedGenome	N	Intact	Intact	Intact	Intact	Intact	Intact	LOH	Intact	MAL	Intact	Intact	Intact	Intact	Intact	Intact	HomDel	HomDel	BAL	LOH	SV_break,SV_break	BAL	N	Y	Y	56	0	0.263731	0.6045	0.136376	WES
261	18-078L	18-078	yes	yes	yes	18-078L3_LIVER	18-078L3_LIVER	18-078L3_LIVER	MedGenome	N	Intact	Intact	Intact	Intact	Intact	Intact	LOH	Intact	MAL	Intact	Intact	Intact	Intact	Intact	Intact	LOH	Intact	MAL	LOH	SV_break,SV_break	BAL	N	Y	N	42	0	0.240075	0.7339	0.134992	WES
262	18-082J	18-082	yes	yes	yes	18-082J2_LN	18-082J2_LN	18-082J2_LN	Broad	N	Intact	Intact	Intact	Intact	Intact	Intact	DEL	Intact	MAL	Intact	Intact	Intact	DEL	Intact	MAL	HomDel	HomDel	BAL	DEL	p.H178Tfs	BAL	Y	N	N	10	0	0.143308	0.5875	0.0706343	WES
263	18-082M	18-082	yes	yes	yes	18-082M2_LIVER	18-082M2_LIVER	18-082M2_LIVER	Broad	N	Intact	Intact	Intact	LOH	Intact	MAL	LOH	Intact	MAL	LOH	Intact	MAL	LOH	Intact	MAL	HomDel	HomDel	BAL	LOH	p.H178Tfs	BAL	Y	N	N	16	0	0.681112	0.5828	0.120986	WES
264	18-112H	18-112	yes	yes	yes	18-112H2_LIVER	18-112H2_LIVER	18-112H2_LIVER	Broad	N	Intact	Intact	Intact	Intact	Intact	Intact	DEL	p.N1730Kfs, p.Y1739* (Germline)	BAL	Intact	Intact	Intact	Intact	Intact	Intact	Intact	Intact	Intact	LOH	SV_break	BAL	Y	N	Y	43	0.557203	0.159088	0.7161	0.126502	WES
265	18-115H	18-115	yes	yes	yes	18-115H1_LN	18-115H1_LN	18-115H1_LN	Broad	N	Intact	Intact	Intact	Intact	Intact	Intact	LOH	Intact	MAL	Intact	Intact	Intact	DEL	Intact	MAL	HomDel	HomDel	BAL	LOH	p.Y126X	BAL	N	N	N	74	0	0.265068	0.394	0.127665	WES
266	18-123G	18-123	yes	yes	yes	18-123G3_ADRENAL	18-123G3_ADRENAL	18-123G3_ADRENAL	Broad	N	Intact	Intact	Intact	Intact	Intact	Intact	Intact	Intact	Intact	Intact	Intact	Intact	Intact	Intact	Intact	Intact	Intact	Intact	Intact	Intact	Intact	N	N	N	18	0	0.0904977	0.657	0.132299	WES
267	18-123I	18-123	yes	yes	yes	18-123I7_LIVER	18-123I7_LIVER	18-123I7_LIVER	Broad	N	Intact	Intact	Intact	Intact	Intact	Intact	Intact	Intact	Intact	Intact	Intact	Intact	Intact	Intact	Intact	Intact	Intact	Intact	Intact	Intact	Intact	N	N	N	20	0	0.0887024	0.7458	0.053106	WES
268	18-123K	18-123	yes	yes	yes	18-123K3_LIVER	18-123K3_LIVER	18-123K3_LIVER	Broad	N	Intact	Intact	Intact	Intact	Intact	Intact	Intact	Intact	Intact	Intact	Intact	Intact	Intact	Intact	Intact	Intact	Intact	Intact	Intact	Intact	Intact	N	N	N	23	0	0.0921368	0.6489	0.131555	WES
269	19-026H	19-026	yes	yes	yes	19-026H3_LIVER	19-026H3_LIVER	19-026H3_LIVER	Broad	N	DEL	Intact	MAL	DEL	Intact	MAL	Intact	Intact	Intact	Intact	Intact	Intact	Intact	Intact	Intact	HomDel	HomDel	BAL	DEL	SV_break,SV_break	BAL	Y	N	Y	17	0	0.156004	0.6297	0.0580221	WES
270	19-026M	19-026	yes	yes	yes	19-026M2_ADRENAL	19-026M2_ADRENAL	19-026M2_ADRENAL	Broad	N	DEL	Intact	MAL	DEL	Intact	MAL	Intact	Intact	Intact	Intact	Intact	Intact	Intact	Intact	Intact	DEL_LOH	Intact	MAL	DEL	SV_break,SV_break,SV_break	BAL	Y	N	N	40	0	0.168488	0.5417	0.135877	WES
271	19-028H	19-028	yes	yes	yes	19-028H2_LIVER	19-028H2_LIVER	19-028H2_LIVER	Broad	N	Intact	Intact	Intact	Intact	Intact	Intact	DEL	Intact	MAL	Intact	Intact	Intact	Intact	Intact	Intact	DEL_LOH	Intact	MAL	LOH	p.E339X	BAL	N	N	N	19	0	0.0370248	0.726	0.0590033	WES
272	19-028I	19-028	yes	yes	yes	19-028I2_LIVER	19-028I2_LIVER	19-028I2_LIVER	Broad	N	Intact	Intact	Intact	Intact	Intact	Intact	DEL	Intact	MAL	Intact	Intact	Intact	Intact	Intact	Intact	DEL_LOH	Intact	MAL	DEL	p.E339X	BAL	N	N	N	12	0	0.0392418	0.8137	0.0654575	WES
273	19-029K	19-029	yes	yes	yes	19-029K2_PARIAORTIC	19-029K2_PERIAORTIC_MASS	19-029K2_PERIAORTIC_MASS	Broad	N	Intact	Intact	Intact	Intact	Intact	Intact	DEL	p.A3028V,p.K549del	BAL	Intact	Intact	Intact	Intact	Intact	Intact	Intact	Intact	Intact	p.Y220C	p.R175H	BAL	Y	N	N	1	0	0.0170084	0.5329	0.0695664	WES
274	19-029M	19-029	yes	yes	yes	19-029M1_ANTERIOR_SPINAL	19-029M1_ANTERIOR_SPINAL_MASS	19-029M1_ANTERIOR	Broad	N	Intact	Intact	Intact	Intact	Intact	Intact	DEL	p.A3028V	BAL	Intact	Intact	Intact	Intact	Intact	Intact	Intact	Intact	Intact	p.Y220C	p.R175H	BAL	Y	N	N	1	0	0.0176572	0.7411	0.0538013	WES
275	19-045H	19-045	yes	yes	yes	19-045H2_LIVER_R_LOWER	19-045H2_LIVER_R_LOWER	19-045H2_LIVER_R_LOWER	Broad	N	Intact	Intact	Intact	Intact	Intact	Intact	DEL	Intact	MAL	Intact	Intact	Intact	Intact	Intact	Intact	LOH	Intact	MAL	DEL	SV_break	BAL	N	N	N	12	0	0.145895	0.8826	0.067536	WES
276	19-045J	19-045	yes	yes	yes	19-045J2_LIVER_L_UPPER	19-045J2_LIVER_L_UPPER	19-045J2_LIVER_L_UPPER	Broad	N	Intact	Intact	Intact	Intact	Intact	Intact	DEL	Intact	MAL	Intact	Intact	Intact	Intact	Intact	Intact	LOH	Intact	MAL	DEL	SV_break	BAL	N	N	N	10	0	0.192381	0.8577	0.0905721	WES
277	19-045M	19-045	yes	yes	yes	19-045M7_R_PELVIC_LN	19-045M7_R_PELVIC_LN	19-045M7_R_PELVIC_LN	Broad	N	LOH	Intact	MAL	LOH	Intact	MAL	LOH	Intact	MAL	LOH	Intact	MAL	LOH	Intact	MAL	HomDel	HomDel	BAL	LOH	SV_break	BAL	N	N	N	11	0	0.915632	0.4627	0.0654309	WES
278	19-048H	19-048	yes	yes	yes	19-048H2_LIVER_L_LOWER	19-048H2_LIVER_L_LOWER	19-048H2_LIVER_L_LOWER	MedGenome	N	Intact	Intact	Intact	Intact	Intact	Intact	DEL	Intact	MAL	Intact	Intact	Intact	Intact	Intact	Intact	Intact	Intact	Intact	CopyLoss	CopyLoss	BAL	Y	N	N	6	0	4.58984e-05	0.4761	0.0657537	WES
279	19-048I	19-048	yes	yes	yes	19-048I1_PERIAORTIC_LN	19-048I1_PERIAORTIC_LN	19-048I1_PERIAORTIC_LN	MedGenome	N	Intact	Intact	Intact	Intact	Intact	Intact	DEL	Intact	MAL	Intact	Intact	Intact	Intact	Intact	Intact	DEL_LOH	Intact	MAL	CopyLoss	CopyLoss	BAL	N	N	N	14	0	0.171573	0.6571	0.0868128	WES
280	19-050I	19-050	yes	yes	no	19-050I1_RETROPERITONEAL_LN	19-050I1_RETROPERITONEAL_LN			N	Intact	Intact	Intact	Intact	Intact	Intact	Intact	Intact	Intact	LOH	Intact	MAL	DEL	Intact	MAL	HomDel	HomDel	BAL	LOH	p.R282W	BAL	Y	N	N	64	0	0.124164	0.6193	0.106473	WES
281	19-074I	19-074	yes	no	yes	19-074I1_BLADDER		19-074I1_BLADDER	Broad	N	Intact	Intact	Intact	Intact	Intact	Intact	Intact	Intact	Intact	Intact	Intact	Intact	Intact	Intact	Intact	p.A192Gfs*10	p.N323Mfs*21	BAL	Intact	Intact	Intact	N	N	N	9	0	0.0547714	0.2679		WGS
282	20-008J	20-008	yes	no	yes	20-008J1_PERIAORTIC_LN		20-008J1_LN	Broad	N	Intact	Intact	Intact	Intact	Intact	Intact	LOH	Intact	MAL	Intact	Intact	Intact	Intact	Intact	Intact	Intact	Intact	Intact	DEL	SV_break,SV_break	BAL	N	N	N	21	0.401109	0.166892	0.90126		WGS
283	20-008L	20-008	yes	no	yes	20-008L1_RETROP_LN		20-008L1_LN	Broad	N	Intact	Intact	Intact	Intact	Intact	Intact	LOH	Intact	MAL	Intact	Intact	Intact	Intact	Intact	Intact	Intact	Intact	Intact	DEL	SV_break,SV_break	BAL	N	N	N	28	0.38974	0.149794	0.5946		WGS
284	20-013_SKIN_MET2	20-013	yes	yes	yes	20-013_SKIN_MET2	20-013_SKIN_MET2	20-013_SKIN_MET2	Broad	N	Intact	Intact	Intact	Intact	Intact	Intact	Intact	Intact	Intact	Intact	Intact	Intact	DEL	Intact	MAL	HomDel	HomDel	BAL	Intact	Intact	Intact	N	N	N	2	0	0.139026	0.6506	0.0560886	WES
285	20-013_SKIN_MET3	20-013	yes	yes	yes	20-013_SKIN_MET3	20-013_SKIN_MET3	20-013_SKIN_MET3	Broad	N	Intact	Intact	Intact	Intact	Intact	Intact	Intact	Intact	Intact	Intact	Intact	Intact	DEL	Intact	MAL	HomDel	HomDel	BAL	Intact	Intact	Intact	N	N	N	10	0	0.664278	0.7415	0.11221	WES
286	20-014H	20-014	yes	yes	yes	20-014H1_ADC; 20-014H1_NE	20-014H1_LIVER	20-014H1_LIVER	Broad	N	Intact	Intact	Intact	Intact	Intact	Intact	Intact	Intact	Intact	Intact	Intact	Intact	Intact	Intact	Intact	DEL	Intact	MAL	DEL	p.I255del	BAL	N	N	N	12	0.178535	0.000123489	0.2097		WGS
287	20-015J	20-015	yes	yes	no	20-015J_ADC	20-015J_PROSTATE_LB			NA	NA	NA	NA	NA	NA	NA	NA	NA	NA	NA	NA	NA	NA	NA	NA	NA	NA	NA	NA	NA	NA	NA	NA	NA	NA	NA	NA	NA	NA	NA	No paired normal, so excluded from variant calling
296	97-159H	97-159	no	yes	no		97-159H2_LIVER			NA	LOH	Intact	MAL	LOH	Intact	MAL	Intact	Intact	Intact	Intact	Intact	Intact	Intact	Intact	Intact	Intact	Intact	Intact	LOH	p.Y163H	BAL	N	N	Y	23	0	0.208487	0.6784	0.4626	WES	Filtered due to MAD
297	97-201I	97-201	no	yes	no		97-201I_CAP			N	Intact	Intact	Intact	Intact	Intact	Intact	Intact	Intact	Intact	Intact	Intact	Intact	LOH	Intact	MAL	Intact	Intact	Intact	Intact	Intact	Intact	N	N	N	21	0	0.222604	0.699	0.196976	WES
298	97-201J	97-201	no	yes	no		97-201J_LN			N	Intact	Intact	Intact	Intact	Intact	Intact	Intact	Intact	Intact	Intact	Intact	Intact	Intact	Intact	Intact	LOH	Intact	MAL	LOH	Intact	MAL	Y	N	N	11	0	0.122139	0.7452	0.0844571	WES
299	97-201K	97-201	no	yes	no		97-201K_LN			N	Intact	Intact	Intact	Intact	Intact	Intact	Intact	Intact	Intact	Intact	Intact	Intact	Intact	Intact	Intact	DEL_LOH	Intact	MAL	LOH	Intact	MAL	Y	N	N	39	0	0.12127	0.7172	0.192957	WES
300	97-201M	97-201	no	yes	no		97-201M_LN			N	Intact	Intact	Intact	Intact	Intact	Intact	Intact	Intact	Intact	Intact	Intact	Intact	Intact	Intact	Intact	HomDel	HomDel	BAL	LOH	Intact	MAL	Y	N	N	51	0	0.135125	0.6533	0.174024	WES
301	98-328H	98-328	no	yes	no		98-328H_APPENDIX			N	Intact	Intact	Intact	Intact	Intact	Intact	Intact	Intact	Intact	Intact	Intact	Intact	LOH	Intact	MAL	Intact	Intact	Intact	Intact	Intact	Intact	N	N	N	22	0	0.132933	0.90665	0.157758	WES
302	98-328J	98-328	no	yes	no		98-328J_RETROPERITONEAL_LN			N	Intact	Intact	Intact	Intact	Intact	Intact	Intact	Intact	Intact	Intact	Intact	Intact	DEL	Intact	MAL	Intact	Intact	Intact	Intact	Intact	Intact	N	N	N	20	0	0.122813	0.8803	0.0676949	WES
303	98-328K	98-328	no	yes	no		98-328K_PERITONEUM			N	Intact	Intact	Intact	Intact	Intact	Intact	Intact	Intact	Intact	Intact	Intact	Intact	DEL	Intact	MAL	Intact	Intact	Intact	Intact	Intact	Intact	N	N	N	5	0	0.121443	0.8642	0.0553974	WES
304	98-328O	98-328	no	yes	no		98-328O_LIVER			N	Intact	Intact	Intact	Intact	Intact	Intact	Intact	Intact	Intact	Intact	Intact	Intact	DEL	Intact	MAL	Intact	Intact	Intact	Intact	Intact	Intact	N	N	N	6	0	0.141255	0.7739	0.0625259	WES
305	98-362B	98-362	no	yes	no		98-362B1_LN			N	Intact	Intact	Intact	Intact	Intact	Intact	Intact	Intact	Intact	Intact	Intact	Intact	DEL	Intact	MAL	Intact	Intact	Intact	Intact	Intact	Intact	N	N	N	6	0.421053	0.0967792	0.7868	0.0759874	WES
306	98-362K	98-362	no	yes	no		98-362K2_LUNG			N	LOH	Intact	MAL	Intact	Intact	Intact	LOH	Intact	MAL	Intact	Intact	Intact	Intact	Intact	Intact	DEL_LOH	Intact	MAL	LOH	Intact	MAL	Y	N	Y	22	0	0.7229	0.615	0.150935	WES
307	98-372K	98-372	no	yes	no		98-372K2_CAP			N	Intact	Intact	Intact	Intact	Intact	Intact	DEL	Intact	MAL	Intact	Intact	Intact	Intact	Intact	Intact	Intact	Intact	Intact	Intact	Intact	Intact	Y	N	N	17	0	0.0940245	0.6392	0.0936105	WES
308	98-372L	98-372	no	yes	no		98-372L_LN			N	Intact	Intact	Intact	Intact	Intact	Intact	DEL	Intact	MAL	Intact	Intact	Intact	Intact	Intact	Intact	Intact	Intact	Intact	Intact	Intact	Intact	N	N	N	17	0	0.0870747	0.5007	0.074781	WES
309	99-064N	99-064	no	yes	no		99-064N_PELVIC_LN			N	Intact	Intact	Intact	Intact	Intact	Intact	Intact	Intact	Intact	Intact	Intact	Intact	LOH	Intact	MAL	DEL_LOH	Intact	MAL	LOH	Intact	MAL	Y	N	N	17	0	0.130036	0.8117	0.0699745	WES
310	99-064O	99-064	no	yes	no		99-064O_PELVIC_LN			N	Intact	Intact	Intact	Intact	Intact	Intact	CopyLoss	CopyLoss	BAL	Intact	Intact	Intact	LOH	Intact	MAL	DEL_LOH	Intact	MAL	LOH	Intact	MAL	Y	N	N	12	0	0.139993	0.8458	0.137772	WES
311	99-069F	99-069	no	yes	no		99-069F_LUNG			N	Intact	Intact	Intact	Intact	Intact	Intact	Intact	Intact	Intact	Intact	Intact	Intact	Intact	Intact	Intact	LOH	Intact	MAL	LOH	p.E198X	BAL	Y	N	N	13	0	0.149198	0.7194	0.065512	WES
312	99-069G	99-069	no	yes	no		99-069G1_PERITONEUM			N	Intact	Intact	Intact	Intact	Intact	Intact	Intact	Intact	Intact	Intact	Intact	Intact	Intact	Intact	Intact	LOH	Intact	MAL	LOH	p.E198X	BAL	Y	N	N	31	0	0.166901	0.8706	0.105319	WES
313	99-069I	99-069	no	yes	no		99-069I_CAP			N	Intact	Intact	Intact	Intact	Intact	Intact	Intact	Intact	Intact	Intact	Intact	Intact	Intact	Intact	Intact	LOH	Intact	MAL	LOH	p.E198X	BAL	Y	N	N	55	0	0.18854	0.628	0.185717	WES
314	99-090A	99-090	no	yes	no		99-090A2_LIVER			N	Intact	Intact	Intact	Intact	Intact	Intact	LOH	Intact	MAL	Intact	Intact	Intact	Intact	Intact	Intact	HomDel	HomDel	BAL	LOH	Intact	MAL	Y	N	Y	24	0	0.12277	0.4953	0.073359	WES
315	99-091C	99-091	no	yes	no		99-091C_LIVER			N	Intact	Intact	Intact	Intact	Intact	Intact	LOH	Intact	MAL	Intact	Intact	Intact	Intact	Intact	Intact	HomDel	HomDel	BAL	LOH	p.Y220C	BAL	Y	N	Y	25	0	0.0888216	0.3077	0.0666035	WES
316	99-091I	99-091	no	yes	no		99-091I_LN			N	Intact	Intact	Intact	Intact	Intact	Intact	DEL	Intact	MAL	Intact	Intact	Intact	Intact	Intact	Intact	HomDel	HomDel	BAL	LOH	p.Y220C	BAL	Y	N	Y	83	0	0.205694	0.6695	0.100941	WES
317	99-091J	99-091	no	yes	no		99-091J_LN			N	Intact	Intact	Intact	Intact	Intact	Intact	DEL	Intact	MAL	Intact	Intact	Intact	Intact	Intact	Intact	HomDel	HomDel	BAL	LOH	p.Y220C	BAL	Y	N	Y	71	0	0.209615	0.681	0.178721	WES
318	99-091K	99-091	no	yes	no		99-091K_LN			N	Intact	Intact	Intact	Intact	Intact	Intact	DEL	Intact	MAL	Intact	Intact	Intact	Intact	Intact	Intact	HomDel	HomDel	BAL	LOH	p.Y220C	BAL	Y	N	Y	52	0	0.173164	0.6306	0.149658	WES
319	99-091N	99-091	no	yes	no		99-091N_LN			N	Intact	Intact	Intact	Intact	Intact	Intact	LOH	Intact	MAL	Intact	Intact	Intact	Intact	Intact	Intact	HomDel	HomDel	BAL	LOH	p.Y220C	BAL	Y	N	N	69	0	0.197143	0.6889	0.175455	WES

## Sheet: SU2C-WC
order	sample	case_id	RNAseq	Genome	TDP	CDK12 - Allele A	CDK12-Allele B	CDK12 Status	BRCA1-Allele A	BRCA1-Allele B	BRCA1 Status	BRCA2-Allele A	BRCA2-Allele B	BRCA2 Status	PALB2-Allele A	PALB2-Allele B	PALB2 Status	CHD1-Allele A	CHD1-Allele B	CHD1 Status	PTEN - Allele A	PTEN - Allele B	PTEN Status	TP53 - Allele A	TP53 - Allele B	TP53 Status	AR-AMP	CyclinD-AMP	cMYC-AMP	# Major TDPs	COSMIC Sig3	LOH Score	Purity	Notes
3	DTB-003-BL	DTB-003	yes	yes	N	Intact	Intact	Intact	Intact	Intact	Intact	LOH	p.S1982Rfs*22 (Germline)	BAL	Intact	Intact	Intact	Intact	Intact	Intact	DEL_LOH	SV_break	BAL	LOH	Intact	MAL	N	N	N	66	0.461825	0.132469	0.5616
5	DTB-005-BL	DTB-005	yes	yes	N	Intact	Intact	Intact	Intact	Intact	Intact	LOH	Intact	MAL	Intact	Intact	Intact	Intact	Intact	Intact	DEL_LOH	SV_break	BAL	p.Y205F	p.V157G	BAL	Y	N	N	100	0	0.177425	0.4669
7	DTB-008-BL	DTB-008	yes	yes	N	Intact	Intact	Intact	Intact	Intact	Intact	Intact	Intact	Intact	Intact	Intact	Intact	Intact	Intact	Intact	HomDel	HomDel	BAL	LOH	p.C135Y	BAL	N	N	N	49	0	0	0.6354
8	DTB-009-BL	DTB-009	yes	yes	N	Intact	Intact	Intact	Intact	Intact	Intact	DEL	Intact	MAL	Intact	Intact	Intact	Intact	Intact	Intact	Intact	Intact	Intact	LOH	SV_break	BAL	N	N	N	53	0	0.0556625	0.7224
11	DTB-011-BL	DTB-011	yes	yes	N	Intact	Intact	Intact	Intact	Intact	Intact	LOH	Intact	MAL	Intact	Intact	Intact	Intact	Intact	Intact	Intact	Intact	Intact	LOH	p.S241T	BAL	N	N	N	60	0	0.0530359	0.4612
13	DTB-018-BL	DTB-018	yes	yes	NA	LOH	Intact	MAL	LOH	Intact	MAL	LOH	Intact	MAL	Intact	Intact	Intact	DEL	Intact	MAL	DEL_LOH	Intact	MAL	LOH	p.Y220C	BAL	Y	N	N	83	0	0.183731	0.1182	Filtered due to low purity
16	DTB-019-PRO	DTB-019	yes	yes	N	Intact	Intact	Intact	Intact	Intact	Intact	Intact	Intact	Intact	Intact	Intact	Intact	DEL	Intact	MAL	Intact	Intact	Intact	LOH	p.S127F	BAL	N	N	N	66	0.3688021061869241	0.0990235	0.5803
17	DTB-020-BL	DTB-020	yes	yes	N	Intact	Intact	Intact	Intact	Intact	Intact	DEL	Intact	MAL	Intact	Intact	Intact	DEL	Intact	MAL	HomDel	HomDel	BAL	Intact	Intact	Intact	N	N	N	43	0	0.02172	0.7675
18	DTB-021-BL	DTB-021	yes	yes	N	Intact	Intact	Intact	Intact	Intact	Intact	LOH	Intact	MAL	Intact	Intact	Intact	Intact	Intact	Intact	DEL_LOH	SV_break	BAL	Intact	Intact	Intact	N	N	N	53	0	0.0778084	0.2015
20	DTB-022-BL	DTB-022	yes	yes	N	Intact	Intact	Intact	Intact	Intact	Intact	Intact	Intact	Intact	Intact	Intact	Intact	Intact	Intact	Intact	Intact	Intact	Intact	Intact	Intact	Intact	N	N	N	62	0.33560597155283883	0.0272648	0.6454
23	DTB-023-BL	DTB-023	yes	yes	N	Intact	Intact	Intact	Intact	Intact	Intact	LOH	Intact	MAL	Intact	Intact	Intact	LOH	Intact	MAL	DEL_LOH	p.I135R	BAL	Intact	Intact	Intact	Y	N	N	120	0	0.126363	0.5229
24	DTB-024-PRO	DTB-024	yes	yes	N	Intact	Intact	Intact	Intact	Intact	Intact	LOH	.I605Nfs	BAL	Intact	Intact	Intact	LOH	Intact	MAL	DEL_LOH	p.I33Nfs*11,SV_break	BAL	LOH	SV_break	BAL	Y	N	N	38	0.6646046895251562	0.0825415	0.2917
29	DTB-034-BL	DTB-034	yes	yes	N	Intact	Intact	Intact	Intact	Intact	Intact	Intact	Intact	Intact	Intact	Intact	Intact	LOH	Intact	MAL	Intact	Intact	Intact	LOH	p.P278S	BAL	N	N	N	64	0.42827719893385024	0.0586572	0.93772
30	DTB-035-BL	DTB-035	yes	yes	N	Intact	Intact	Intact	Intact	Intact	Intact	Intact	Intact	Intact	Intact	Intact	Intact	Copyloss	Copyloss	BAL	Intact	Intact	Intact	Intact	Intact	Intact	N	N	N	70	0	0.0884967	0.6972
31	DTB-036-BL	DTB-036	yes	yes	N	Intact	Intact	Intact	Intact	Intact	Intact	LOH	Intact	MAL	Intact	Intact	Intact	Intact	Intact	Intact	Intact	Intact	Intact	LOH	p.A159V	BAL	N	N	N	41	0	0.0628962	0.7635
32	DTB-037-BL	DTB-037	yes	yes	N	Intact	Intact	Intact	Intact	Intact	Intact	DEL	p.K1872X (Germline)	BAL	Intact	Intact	Intact	DEL	SV_break	BAL	Intact	Intact	Intact	DEL	Intact	MAL	Y	N	N	64	0.6724406505078198	0.154462	0.4585
34	DTB-040-BL	DTB-040	yes	yes	N	Intact	Intact	Intact	Intact	Intact	Intact	Intact	Intact	Intact	LOH	Intact	MAL	Intact	Intact	Intact	LOH	p.T319Lfs*2	BAL	LOH	p.P190L	BAL	N	N	N	40	0.2833248342682305	0.215286	0.93468
35	DTB-042-BL	DTB-042	yes	yes	NA	LOH	Intact	MAL	LOH	Intact	MAL	LOH	Intact	MAL	LOH	Intact	MAL	LOH	Intact	MAL	LOH	Intact	MAL	LOH	Intact	MAL	N	N	N	59	0	0.833212	0.1904	Filtered due to low purity
39	DTB-053-BL	DTB-053	yes	yes	N	Intact	Intact	Intact	Intact	Intact	Intact	Intact	Intact	Intact	Intact	Intact	Intact	Intact	Intact	Intact	LOH	Intact	MAL	LOH	p.S241_C242del	BAL	N	N	N	59	0	0.193517	0.8783
41	DTB-055-PRO	DTB-055	no	yes	N	Intact	Intact	Intact	Intact	Intact	Intact	Intact	Intact	Intact	Intact	Intact	Intact	Intact	Intact	Intact	HomDel	HomDel	BAL	LOH	p.R248W	BAL	N	N	Y	56	0	0.190462	0.8651
44	DTB-059-BL	DTB-059	yes	yes	N	Intact	Intact	Intact	Intact	Intact	Intact	LOH	Intact	MAL	Intact	Intact	Intact	SV_break	Intact	MAL	DEL_LOH	Intact	MAL	LOH	p.R248Q	BAL	Y	N	N	75	0	0.113065	0.6392
45	DTB-060-BL	DTB-060	yes	yes	N	Intact	Intact	Intact	Intact	Intact	Intact	Intact	Intact	Intact	Intact	Intact	Intact	Intact	Intact	Intact	Intact	Intact	Intact	DEL	Intact	MAL	Y	N	N	49	0.1824761487005154	0.0195988	0.609
47	DTB-061-BL	DTB-061	yes	yes	N	Intact	Intact	Intact	Intact	Intact	Intact	DEL	p.R174G	BAL	Intact	Intact	Intact	Intact	Intact	Intact	LOH	SV_break	BAL	SV_break	Intact	MAL	Y	N	Y	67	0.46694102749638206	0.101337	0.8014
48	DTB-063-BL	DTB-063	yes	yes	Y	LOH	p.R784X	BAL	DEL	Intact	MAL	LOH	Intact	MAL	LOH	Intact	MAL	Intact	Intact	Intact	DEL_LOH	Intact	MAL	LOH	p.V272L	BAL	Y	N	N	401	0.310639	0.0535512	0.6417
50	DTB-064-BL	DTB-064	yes	yes	N	LOH	Intact	MAL	Intact	Intact	Intact	LOH	Intact	MAL	Intact	Intact	Intact	Intact	Intact	Intact	Intact	Intact	Intact	LOH	Intact	MAL	N	N	N	101	0.49344804010938925	0.0693566	0.3919
52	DTB-067-PRO	DTB-067	yes	yes	N	Intact	Intact	Intact	Intact	Intact	Intact	LOH	Intact	MAL	Intact	Intact	Intact	LOH	Intact	MAL	HomDel	HomDel	BAL	LOH	Intact	MAL	N	N	N	80	0	0.0741627	0.8516
53	DTB-069-BL	DTB-069	yes	yes	N	Intact	Intact	Intact	Intact	Intact	Intact	LOH	Intact	MAL	Intact	Intact	Intact	LOH	Intact	MAL	Intact	Intact	Intact	LOH	p.I195S	BAL	N	Y	N	92	0	0.119717	0.94369
54	DTB-071-BL	DTB-071	yes	yes	N	Intact	Intact	Intact	Intact	Intact	Intact	DEL	Intact	MAL	Intact	Intact	Intact	Intact	Intact	Intact	Intact	Intact	Intact	LOH	p.D208A	BAL	N	N	N	72	0.5173246906305244	0.080305	0.8846
57	DTB-074-BL	DTB-074	yes	yes	N	Intact	Intact	Intact	Intact	Intact	Intact	LOH	Intact	MAL	Intact	Intact	Intact	LOH	Intact	MAL	Intact	Intact	Intact	Intact	Intact	Intact	N	N	N	74	0	0.040031	0.3832
58	DTB-077-PRO	DTB-077	yes	yes	N	Intact	Intact	Intact	Intact	Intact	Intact	Intact	Intact	Intact	DEL	Intact	MAL	Intact	Intact	Intact	p.H259Tfs*7	SV_break	BAL	Intact	Intact	Intact	N	N	N	64	0.4055252819667976	0.0197175	0.7516
59	DTB-080-BL	DTB-080	yes	yes	N	Intact	Intact	Intact	Intact	Intact	Intact	LOH	Intact	MAL	Intact	Intact	Intact	Intact	Intact	Intact	DEL_LOH	p.R130Q	BAL	LOH	SV_break	BAL	Y	N	N	44	0	0.10535	0.6052
62	DTB-083-BL	DTB-083	yes	yes	N	p.F573I	Intact	MAL	LOH	Intact	MAL	p.D974G	Intact	MAL	Intact	Intact	Intact	p.I1067N	Intact	MAL	Intact	Intact	Intact	LOH	p.K373Rfs	BAL	N	N	N	64	0	0.0483329	0.445
63	DTB-085-BL	DTB-085	yes	yes	N	Intact	Intact	Intact	Intact	Intact	Intact	LOH	Intact	MAL	Intact	Intact	Intact	LOH	Intact	MAL	Intact	Intact	Intact	LOH	p.R196X	BAL	Y	N	N	67	0	0.191256	0.5547
65	DTB-089-BL	DTB-089	yes	yes	N	LOH	Intact	MAL	LOH	Intact	MAL	LOH	Intact	MAL	Intact	Intact	Intact	LOH	Intact	MAL	DEL_LOH	SV_break	BAL	LOH	Intact	MAL	Y	N	N	70	0.39069855017887406	0.0782587	0.4927
68	DTB-090-PRO	DTB-090	yes	yes	N	Intact	Intact	Intact	Intact	Intact	Intact	LOH	Intact	MAL	Intact	Intact	Intact	Intact	Intact	Intact	DEL_LOH	SV_break	BAL	DEL	SV_break	BAL	Y	N	Y	43	0	0.0595583	0.7685
69	DTB-091-BL	DTB-091	yes	yes	N	LOH	Intact	MAL	LOH	Intact	MAL	LOH	Intact	MAL	Intact	Intact	Intact	Intact	Intact	Intact	Intact	Intact	Intact	LOH	p.F270V	BAL	N	N	N	44	0	0.0734102	0.6735
70	DTB-092-BL	DTB-092	yes	yes	N	LOH	Intact	MAL	LOH	Intact	MAL	Intact	Intact	Intact	Intact	Intact	Intact	Intact	Intact	Intact	LOH	SV_break	BAL	LOH	p.G245S)	BAL	Y	N	N	72	0.3963963963963964	0.0849174	0.5374
71	DTB-094-BL	DTB-094	yes	yes	N	Intact	Intact	Intact	Intact	Intact	Intact	Intact	Intact	Intact	Intact	Intact	Intact	SV_break	Intact	MAL	SV_break	Intact	MAL	p.R213Q	Intact	MAL	Y	N	N	66	0	0	0.5739
76	DTB-097-PRO	DTB-097	yes	yes	N	Intact	Intact	Intact	Intact	Intact	Intact	DEL	p.K1530X (Germline)	BAL	Intact	Intact	Intact	Intact	Intact	Intact	DEL_LOH	SV_break	BAL	LOH	Intact	MAL	N	N	N	74	0.5439145520103409	0.119069	0.5919
78	DTB-098-PRO2	DTB-0982	yes	yes	N	Intact	Intact	Intact	Intact	Intact	Intact	LOH	Intact	MAL	Intact	Intact	Intact	Intact	Intact	Intact	Intact	Intact	Intact	LOH	Intact	MAL	N	N	N	36	0	0.109491	0.6592
79	DTB-100-BL	DTB-100	yes	yes	N	Intact	Intact	Intact	Intact	Intact	Intact	Intact	Intact	Intact	Intact	Intact	Intact	LOH	Intact	MAL	LOH	Intact	MAL	LOH	p.R158H	BAL	N	N	Y	116	0.29036478374634445	0.123196	0.8993
80	DTB-101-BL	DTB-101	yes	yes	N	Intact	Intact	Intact	Intact	Intact	Intact	Intact	Intact	Intact	LOH	Intact	MAL	Intact	Intact	Intact	LOH	SV_break	BAL	Intact	Intact	Intact	Y	N	N	104	0	0.0594335	0.7343
81	DTB-102-PRO	DTB-102	yes	yes	NA	Intact	Intact	Intact	Intact	Intact	Intact	LOH	Intact	MAL	Intact	Intact	Intact	Intact	Intact	Intact	HomDel	HomDel	BAL	LOH	p.D48Tfs	BAL	Y	N	N	81	0.43802778534459275	0.106923	0.1653	Filtered due to low purity
82	DTB-104-BL	DTB-104	yes	yes	N	Intact	Intact	Intact	Intact	Intact	Intact	Intact	Intact	Intact	Intact	Intact	Intact	Intact	Intact	Intact	DEL_LOH	p.R130X	BAL	DEL	p.L194R	BAL	Y	N	N	43	0	0.0724937	0.5183
87	DTB-111-PRO	DTB-111	yes	yes	N	Intact	Intact	Intact	Intact	Intact	Intact	Intact	Intact	Intact	Intact	Intact	Intact	LOH	Intact	MAL	Intact	Intact	Intact	LOH	p.V143M	BAL	N	N	N	70	0.20896500093580386	0.0518772	0.7388
88	DTB-112-BL	DTB-112	yes	yes	N	Intact	Intact	Intact	Intact	Intact	Intact	LOH	Intact	MAL	Intact	Intact	Intact	Intact	Intact	Intact	LOH	SV_break	BAL	LOH	p.H179R	BAL	N	N	N	45	0.43944051644635723	0.0498016	0.5272
93	DTB-119-PRO	DTB-119	yes	yes	N	Intact	Intact	Intact	Intact	Intact	Intact	Intact	Intact	Intact	Intact	Intact	Intact	LOH	Intact	MAL	HomDel	HomDel	BAL	LOH	Intact	MAL	Y	N	Y	52	0.20726927188502198	0.0634915	0.5801
95	DTB-121-BL	DTB-121	yes	yes	N	Intact	Intact	Intact	Intact	Intact	Intact	LOH	Intact	MAL	Intact	Intact	Intact	Intact	Intact	Intact	HomDel	HomDel	BAL	Intact	Intact	Intact	N	N	N	82	0	0.041595	0.8454
96	DTB-124-BL	DTB-124	yes	yes	N	Intact	Intact	Intact	Intact	Intact	Intact	Intact	Intact	Intact	Intact	Intact	Intact	Intact	Intact	Intact	HomDel	HomDel	BAL	LOH	Intact	MAL	N	N	N	38	0	0.141354	0.5951
98	DTB-126-BL	DTB-126	yes	yes	N	Intact	Intact	Intact	p.S1566G	Intact	MAL	Intact	Intact	Intact	Intact	Intact	Intact	Intact	Intact	Intact	LOH	Intact	MAL	DEL	SV_break	BAL	Y	N	N	119	0	0.0698299	0.3854
100	DTB-127-PRO	DTB-127	yes	yes	N	Intact	Intact	Intact	Intact	Intact	Intact	DEL	Intact	MAL	Intact	Intact	Intact	Intact	Intact	Intact	Intact	Intact	Intact	LOH	p.R248Q	BAL	N	N	N	128	0	0.072836	0.8592
101	DTB-128-BL	DTB-128	yes	yes	N	Intact	Intact	Intact	Intact	Intact	Intact	Intact	Intact	Intact	Intact	Intact	Intact	Copyloss	Copyloss	BAL	Intact	Intact	Intact	LOH	p.P27S	BAL	Y	N	N	77	0	0.0808122	0.783
103	DTB-129-BL	DTB-129	yes	yes	N	Intact	Intact	Intact	Intact	Intact	Intact	DEL	p.G904X	BAL	Intact	Intact	Intact	DEL	Intact	MAL	HomDel	HomDel	BAL	DEL	Intact	MAL	N	N	N	138	0.5160402125888455	0.0935891	0.8663
107	DTB-132-BL	DTB-132	yes	yes	N	Intact	Intact	Intact	Intact	Intact	Intact	Intact	Intact	Intact	Intact	Intact	Intact	Intact	Intact	Intact	LOH	Intact	MAL	DEL	Intact	MAL	N	N	N	57	0.17943476715250622	0.124883	0.8017
109	DTB-135-PRO	DTB-135	yes	yes	N	Intact	Intact	Intact	Intact	Intact	Intact	DEL	Intact	MAL	Intact	Intact	Intact	Intact	Intact	Intact	HomDel	HomDel	BAL	LOH	SV_break	BAL	N	N	Y	80	0	0.0994454	0.8085
111	DTB-137-PRO	DTB-137	yes	yes	NA	Intact	Intact	Intact	Intact	Intact	Intact	LOH	Intact	MAL	Intact	Intact	Intact	Intact	Intact	Intact	Intact	Intact	Intact	LOH	Intact	MAL	Y	N	N	29	0	0	0.1823	Filtered due to low purity
112	DTB-138-BL	DTB-138	yes	yes	N	Intact	Intact	Intact	Intact	Intact	Intact	Intact	Intact	Intact	Intact	Intact	Intact	Intact	Intact	Intact	Intact	Intact	Intact	DEL	Intact	MAL	N	N	N	68	0	0.0287246	0.838
113	DTB-140-BL	DTB-140	yes	yes	N	Intact	Intact	Intact	Intact	Intact	Intact	LOH	Intact	MAL	Intact	Intact	Intact	Intact	Intact	Intact	LOH	SV_break	BAL	LOH	SV_break	BAL	N	N	N	53	0.40976346250629087	0.0935333	0.585
114	DTB-141-BL	DTB-141	yes	yes	N	Intact	Intact	Intact	Intact	Intact	Intact	Intact	Intact	Intact	Intact	Intact	Intact	Intact	Intact	Intact	DEL	Intact	MAL	SV_break	Intact	MAL	Y	N	N	43	0	0	0.6938
116	DTB-143-BL	DTB-143	yes	yes	N	Intact	Intact	Intact	Intact	Intact	Intact	Intact	Intact	Intact	Intact	Intact	Intact	Intact	Intact	Intact	DEL_LOH	Intact	MAL	LOH	Intact	MAL	N	N	N	55	0	0.0560068	0.721
118	DTB-146-BL	DTB-146	yes	yes	N	Intact	Intact	Intact	Intact	Intact	Intact	Intact	Intact	Intact	Intact	Intact	Intact	Intact	Intact	Intact	Intact	Intact	Intact	LOH	Intact	MAL	N	N	N	57	0.4005602240896359	0.100184	0.7623
120	DTB-149-BL	DTB-149	yes	yes	N	Intact	Intact	Intact	Intact	Intact	Intact	Intact	Intact	Intact	Intact	Intact	Intact	Intact	Intact	Intact	LOH	p.R233X	BAL	LOH	V_break	BAL	Y	N	N	39	0	0.122488	0.7619
122	DTB-151-BL	DTB-151	yes	yes	N	Intact	Intact	Intact	LOH	Intact	MAL	Intact	Intact	Intact	Intact	Intact	Intact	Intact	Intact	Intact	Intact	Intact	Intact	LOH	p.R273H	BAL	N	N	N	99	0	0.048118	0.3034
124	DTB-156-BL	DTB-156	yes	yes	N	Intact	Intact	Intact	Intact	Intact	Intact	Intact	Intact	Intact	Intact	Intact	Intact	Intact	Intact	Intact	LOH	Intact	MAL	Intact	Intact	Intact	Y	N	N	57	0	0.0691497	0.6663
125	DTB-159-BL	DTB-159	yes	yes	N	Intact	Intact	Intact	Intact	Intact	Intact	Intact	Intact	Intact	Intact	Intact	Intact	LOH	Intact	MAL	Intact	Intact	Intact	LOH	Intact	MAL	N	N	N	49	0.15566595694345872	0.0256264	0.4992
127	DTB-165-PRO	DTB-165	yes	yes	N	Intact	Intact	Intact	p.Q487L	Intact	MAL	p.C1290W	Intact	MAL	Intact	Intact	Intact	Intact	Intact	Intact	DEL_LOH	Intact	MAL	LOH	p.G262V	BAL	Y	N	N	78	0.6898209196477945	0.0365664	0.6485
128	DTB-167-PRO	DTB-167	yes	yes	N	Intact	Intact	Intact	Intact	Intact	Intact	Intact	Intact	Intact	LOH	Intact	MAL	Intact	Intact	Intact	p.L98R	SV_break	BAL	Intact	Intact	Intact	Y	N	N	67	0	0.0431081	0.6727
129	DTB-170-BL	DTB-170	no	yes	N	Intact	Intact	Intact	Intact	Intact	Intact	Intact	Intact	Intact	Intact	Intact	Intact	Copyloss	Copyloss	BAL	HomDel	HomDel	BAL	Intact	Intact	Intact	N	N	N	65	0.22660666897427023	0.0719895	0.7441
130	DTB-172-BL	DTB-172	yes	yes	N	Intact	Intact	Intact	Intact	Intact	Intact	LOH	Intact	MAL	Intact	Intact	Intact	Intact	Intact	Intact	DEL_LOH	SV_break	BAL	LOH	p.G245S	BAL	Y	Y	N	85	0	0.0925781	0.5782
131	DTB-173-BL	DTB-173	yes	yes	N	Intact	Intact	Intact	Intact	Intact	Intact	LOH	p.R2520X	BAL	Intact	Intact	Intact	Intact	Intact	Intact	Intact	Intact	Intact	LOH	Intact	MAL	N	N	Y	43	0.4846273776114749	0.0813138	0.7579
133	DTB-175-BL	DTB-175	yes	yes	N	Intact	Intact	Intact	Intact	Intact	Intact	Intact	Intact	Intact	Intact	Intact	Intact	Intact	Intact	Intact	HomDel	HomDel	BAL	LOH	p.R282W	BAL	Y	N	N	89	0	0.070967	0.8175
134	DTB-176-BL	DTB-176	yes	yes	N	Intact	Intact	Intact	Intact	Intact	Intact	Copyloss	Copyloss	BAL	Intact	Intact	Intact	Intact	Intact	Intact	DEL_LOH	SV_break	BAL	DEL	SV_break	BAL	Y	N	N	89	0.6432648401826484	0.0773004	0.8866
139	DTB-183-BL	DTB-183	yes	yes	Y	LOH	p.Q944K	BAL	LOH	Intact	MAL	Intact	Intact	Intact	Intact	Intact	Intact	Intact	Intact	Intact	Intact	Intact	Intact	Intact	Intact	Intact	N	N	Y	382	0	0.0395221	0.95618
141	DTB-186-BL	DTB-186	yes	yes	N	Intact	Intact	Intact	Intact	Intact	Intact	LOH	Intact	MAL	Intact	Intact	Intact	Intact	Intact	Intact	HomDel	HomDel	BAL	LOH	p.V272M	BAL	Y	N	N	61	0	0.078826	0.6771
142	DTB-187-BL	DTB-187	yes	yes	N	Intact	Intact	Intact	Intact	Intact	Intact	Intact	Intact	Intact	Intact	Intact	Intact	Intact	Intact	Intact	DEL_LOH	SV_break	BAL	Intact	Intact	Intact	N	N	N	53	0.28239947264337506	0.0411928	0.5901
143	DTB-188-BL	DTB-188	yes	yes	N	Intact	Intact	Intact	Intact	Intact	Intact	Intact	Intact	Intact	Intact	Intact	Intact	LOH	SV_break	BAL	Intact	Intact	Intact	Intact	Intact	Intact	N	N	N	68	0.3000947418285173	0.029337	0.4178
145	DTB-190-BL	DTB-190	yes	yes	N	Intact	Intact	Intact	Intact	Intact	Intact	p.K437Ifs	Intact	MAL	Intact	Intact	Intact	Intact	Intact	Intact	DEL_LOH	p.K13E	BAL	LOH	SV_break	BAL	Y	N	Y	64	0	0.0767592	0.2204
148	DTB-193-BL	DTB-193	no	yes	NA	Intact	Intact	Intact	Intact	Intact	Intact	Intact	Intact	Intact	Intact	Intact	Intact	DEL	Intact	MAL	DEL_LOH	SV_break	BAL	Intact	Intact	Intact	Y	N	N	51	0	0.05526	0.0647	Filtered due to low purity
149	DTB-194-PRO	DTB-194	yes	yes	N	Intact	Intact	Intact	Intact	Intact	Intact	LOH	Intact	MAL	Intact	Intact	Intact	Intact	Intact	Intact	LOH	p.V85_N94delinsD	BAL	Intact	Intact	Intact	N	N	N	94	0	0.18399	0.4513
151	DTB-201-PRO	DTB-201	yes	yes	N	Intact	Intact	Intact	Intact	Intact	Intact	Intact	Intact	Intact	Intact	Intact	Intact	Intact	Intact	Intact	Intact	Intact	Intact	Intact	Intact	Intact	Y	N	N	56	0	0.00683503	0.7983
152	DTB-202-BL	DTB-202	yes	yes	N	Intact	Intact	Intact	LOH	Intact	MAL	Intact	Intact	Intact	Intact	Intact	Intact	Intact	Intact	Intact	DEL_LOH	SV_break	BAL	DEL	SV_break	BAL	Y	N	N	41	0	0.0606864	0.2122
153	DTB-204-BL	DTB-204	yes	yes	N	Intact	Intact	Intact	Intact	Intact	Intact	LOH	Intact	MAL	Intact	Intact	Intact	Copyloss	Copyloss	BAL	Intact	Intact	Intact	Intact	Intact	Intact	N	N	N	68	0.25015897240239093	0.0953412	0.3491
154	DTB-205-BL	DTB-205	yes	yes	N	LOH	Intact	MAL	LOH	Intact	MAL	Intact	Intact	Intact	Intact	Intact	Intact	LOH	Intact	MAL	LOH	Intact	MAL	LOH	Intact	MAL	N	N	N	147	0	0.100057	0.8949
155	DTB-206-BL	DTB-206	yes	yes	N	Intact	Intact	Intact	Intact	Intact	Intact	Intact	Intact	Intact	Intact	Intact	Intact	Intact	Intact	Intact	Intact	Intact	Intact	LOH	Intact	MAL	N	N	N	47	0	0.0243821	0.7082
157	DTB-210-BL	DTB-210	yes	yes	N	Intact	Intact	Intact	Intact	Intact	Intact	LOH	Intact	MAL	Intact	Intact	Intact	Copyloss	Copyloss	BAL	Intact	Intact	Intact	LOH	Intact	MAL	Y	N	N	88	0	0.266032	0.8929
160	DTB-213-BL	DTB-213	yes	yes	N	Intact	Intact	Intact	Intact	Intact	Intact	Intact	Intact	Intact	LOH	Intact	MAL	Intact	Intact	Intact	Intact	Intact	Intact	LOH	SV_break	BAL	N	N	N	51	0	0.0497685	0.8526
161	DTB-214-BL	DTB-214	yes	yes	Y	p.G736E	p.W920C	BAL	Intact	Intact	Intact	Intact	Intact	Intact	Intact	Intact	Intact	Intact	Intact	Intact	Intact	Intact	Intact	Intact	Intact	Intact	N	N	Y	402	0.2763288213931991	0.0420022	0.8259
162	DTB-216-PRO	DTB-216	yes	yes	N	Intact	Intact	Intact	Intact	Intact	Intact	LOH	Intact	MAL	Intact	Intact	Intact	Intact	Intact	Intact	HomDel	HomDel	BAL	LOH	SV_break	BAL	N	N	N	52	0	0.143312	0.4596
164	DTB-220-BL	DTB-220	yes	yes	N	Intact	Intact	Intact	Intact	Intact	Intact	LOH	Intact	MAL	Intact	Intact	Intact	Intact	Intact	Intact	Intact	Intact	Intact	Intact	Intact	Intact	Y	N	Y	78	0.20986074520135492	0.0945776	0.7336
165	DTB-222-BL	DTB-222	no	yes	N	Intact	Intact	Intact	Intact	Intact	Intact	p.A1996T	Intact	MAL	Intact	Intact	Intact	Intact	Intact	Intact	Intact	Intact	Intact	Intact	Intact	Intact	N	N	N	54	0	0.0650232	0.6408
166	DTB-223-BL	DTB-223	yes	yes	N	Intact	Intact	Intact	Intact	Intact	Intact	Intact	Intact	Intact	Intact	Intact	Intact	LOH	Intact	MAL	HomDel	HomDel	BAL	DEL	p.M133Ifs	BAL	Y	N	N	99	0	0.097291	0.8641
170	DTB-232-PRO	DTB-232	yes	yes	N	Intact	Intact	Intact	Intact	Intact	Intact	Intact	Intact	Intact	Intact	Intact	Intact	LOH	Intact	MAL	Intact	Intact	Intact	LOH	SV_break	BAL	Y	N	N	59	0	0.049871	0.5528
172	DTB-234-BL	DTB-234	yes	yes	N	LOH	Intact	MAL	LOH	Intact	MAL	Intact	Intact	Intact	Intact	Intact	Intact	Intact	Intact	Intact	LOH	SV_break	BAL	LOH	p.G245S	BAL	N	N	N	78	0.29281993667653966	0.115072	0.6069
178	DTB-251-BL	DTB-251	yes	yes	N	Intact	Intact	Intact	Intact	Intact	Intact	Intact	Intact	Intact	LOH	Intact	MAL	Intact	Intact	Intact	HomDel	HomDel	BAL	LOH	p.R342X	BAL	N	N	N	63	0	0.103379	0.5439
179	DTB-252-BL	DTB-252	yes	yes	N	Intact	Intact	Intact	Intact	Intact	Intact	LOH	Intact	MAL	Intact	Intact	Intact	Intact	Intact	Intact	HomDel	HomDel	BAL	Intact	Intact	Intact	Y	N	N	60	0.1726511879049676	0.040043	0.846
182	DTB-255-BL	DTB-255	yes	yes	N	Intact	Intact	Intact	Intact	Intact	Intact	Intact	Intact	Intact	Intact	Intact	Intact	Intact	Intact	Intact	HomDel	HomDel	BAL	DEL	p.R280Efs,p.G279E	BAL	Y	N	N	68	0	0.0529869	0.6435
183	DTB-258-BL	DTB-258	yes	yes	N	Intact	Intact	Intact	Intact	Intact	Intact	DEL	Intact	MAL	Intact	Intact	Intact	Intact	Intact	Intact	LOH	SV_break	BAL	LOH	p.I251Sfs	BAL	N	N	N	67	0	0.0384927	0.7505
186	DTB-260-BL	DTB-260	yes	yes	N	Intact	Intact	Intact	Intact	Intact	Intact	DEL	Intact	MAL	Intact	Intact	Intact	DEL	Intact	MAL	HomDel	HomDel	BAL	DEL	Intact	MAL	N	N	N	86	0.36960110041265476	0.0864613	0.4632
187	DTB-261-BL	DTB-261	yes	yes	N	Intact	Intact	Intact	Intact	Intact	Intact	DEL	Intact	MAL	Intact	Intact	Intact	Intact	Intact	Intact	Intact	Intact	Intact	DEL	SV_break,p.I195Sfs	BAL	N	N	N	39	0	0.102878	0.8151
190	DTB-265-PRO	DTB-265	yes	yes	N	Intact	Intact	Intact	Intact	Intact	Intact	Intact	Intact	Intact	Intact	Intact	Intact	DEL	SV_break	MAL	DEL	Intact	MAL	LOH	SV_break,p.L114Ffs	BAL	N	N	Y	85	0	0.0718928	0.6812
191	DTB-266-BL	DTB-266	yes	yes	N	Intact	Intact	Intact	Intact	Intact	Intact	Intact	Intact	Intact	Intact	Intact	Intact	Intact	Intact	Intact	LOH	Intact	MAL	DEL	p.C176G	BAL	N	N	N	60	0	0.104115	0.848
1	DTB-001-BL	DTB-001	yes	no
2	DTB-002-BL	DTB-002	yes	no
4	DTB-004-BL	DTB-004	yes	no
6	DTB-007-BL	DTB-007	yes	no
9	DTB-010-BL	DTB-010	yes	no
10	DTB-010-PRO	DTB-010	yes	no
12	DTB-014-BL	DTB-014	yes	no
14	DTB-018-PRO	DTB-018	yes	no
15	DTB-019-BL	DTB-019	yes	no
19	DTB-021-PRO	DTB-021	yes	no
21	DTB-022-PRO	DTB-022	yes	no
22	DTB-022-PRO2	DTB-0222	yes	no
25	DTB-024-PRO2	DTB-0242	yes	no
26	DTB-030-BL	DTB-030	yes	no
27	DTB-031-BL	DTB-031	yes	no
28	DTB-032-BL	DTB-032	yes	no
33	DTB-038-BL	DTB-038	yes	no
36	DTB-044-BL	DTB-044	yes	no
37	DTB-046-BL	DTB-046	yes	no
38	DTB-049-BL	DTB-049	yes	no
40	DTB-053-RP	DTB-053-RP	yes	no
42	DTB-055-PRO2	DTB-0552	yes	no
43	DTB-057-BL	DTB-057	yes	no
46	DTB-060-PRO	DTB-060	yes	no
49	DTB-063-PRO	DTB-063	yes	no
51	DTB-065-BL	DTB-065	yes	no
55	DTB-073-BL	DTB-073	yes	no
56	DTB-073-PRO	DTB-073	yes	no
60	DTB-080-PRO	DTB-080	yes	no
61	DTB-082-BL	DTB-082	yes	no
64	DTB-088-BL	DTB-088	yes	no
66	DTB-089-PRO	DTB-089	yes	no
67	DTB-090-BL	DTB-090	yes	no
72	DTB-095-BL	DTB-095	yes	no
73	DTB-095-BL2	DTB-0952	yes	no
74	DTB-096-BL	DTB-096	yes	no
75	DTB-097-BL	DTB-097	yes	no
77	DTB-098-BL	DTB-098	yes	no
83	DTB-108-BL	DTB-108	yes	no
84	DTB-109-BL	DTB-109	yes	no
85	DTB-110-BL	DTB-110	yes	no
86	DTB-111-BL	DTB-111	yes	no
89	DTB-114-BL	DTB-114	yes	no
90	DTB-115-PRO	DTB-115	yes	no
91	DTB-116-BL	DTB-116	yes	no
92	DTB-118-BL	DTB-118	yes	no
94	DTB-120-BL	DTB-120	yes	no
97	DTB-125-BL	DTB-125	yes	no
99	DTB-127-BL	DTB-127	yes	no
102	DTB-128-PRO	DTB-128	yes	no
104	DTB-130-BL	DTB-130	yes	no
105	DTB-130-PRO	DTB-130	yes	no
106	DTB-131-BL	DTB-131	yes	no
108	DTB-135-BL	DTB-135	yes	no
110	DTB-137-BL	DTB-137	yes	no
115	DTB-141-PRO	DTB-141	yes	no
117	DTB-143-PRO	DTB-143	yes	no
119	DTB-148-BL	DTB-148	yes	no
121	DTB-149-PRO	DTB-149	yes	no
123	DTB-154-BL	DTB-154	yes	no
126	DTB-159-PRO	DTB-159	yes	no
132	DTB-174-BL	DTB-174	yes	no
135	DTB-176-PRO	DTB-176	yes	no
136	DTB-176-PRO2	DTB-1762	yes	no
137	DTB-176-PRO3	DTB-1763	yes	no
138	DTB-181-BL	DTB-181	yes	no
140	DTB-184-BL	DTB-184	yes	no
144	DTB-189-BL	DTB-189	yes	no
146	DTB-191-A	DTB-191-A	yes	no
147	DTB-191-BL	DTB-191	yes	no
150	DTB-195-BL	DTB-195	yes	no
156	DTB-206-PRO	DTB-206	yes	no
158	DTB-210-PRO	DTB-210	yes	no
159	DTB-211-BL	DTB-211	yes	no
163	DTB-218-BL	DTB-218	yes	no
167	DTB-226-BL	DTB-226	yes	no
168	DTB-231-BL	DTB-231	yes	no
169	DTB-232-BL	DTB-232	yes	no
171	DTB-233-BL	DTB-233	yes	no
173	DTB-235-BL	DTB-235	yes	no
174	DTB-240-BL	DTB-240	yes	no
175	DTB-241-BL	DTB-241	yes	no
176	DTB-242-BL	DTB-242	yes	no
177	DTB-244-BL	DTB-244	yes	no
180	DTB-254-BL	DTB-254	yes	no
181	DTB-254-PRO	DTB-254	yes	no
184	DTB-258-PRO	DTB-258	yes	no
185	DTB-259-BL	DTB-259	yes	no
188	DTB-261-PRO	DTB-261	yes	no
189	DTB-265-BL	DTB-265	yes	no
192	DTB-269-BL	DTB-269	yes	no
193	DTB-269-E	DTB-269-E	yes	no
194	PR-002-A	PR-002-A	yes	no
195	PR-006-A	PR-006-A	yes	no
196	PR-006-BL	PR-006	yes	no
197	PR-008-A	PR-008-A	yes	no
198	PR-008-BL	PR-008	yes	no
199	PR-009-D	PR-009-D	yes	no
200	PR-022-BL	PR-022	yes	no
201	PR-024-PRO	PR-024	yes	no
202	PR-028-A	PR-028-A	yes	no
203	PR-030-A	PR-030-A	yes	no
204	PR-030-BL	PR-030	yes	no
205	PR-036-BL	PR-036	yes	no
206	PR-038-A	PR-038-A	yes	no
207	PR-040-BL	PR-040	yes	no
208	PR-051-BL	PR-051	yes	no
209	PR-052-BL	PR-052	yes	no
210	PR-054-BL	PR-054	yes	no
211	PR-056-BL	PR-056	yes	no
212	PR-058-BL	PR-058	yes	no
213	PR-063-A	PR-063-A	yes	no
214	PR-067-BL	PR-067	yes	no
215	PR-070-BL	PR-070	yes	no
216	PR-078-BL	PR-078	yes	no
217	PR-078-PRO	PR-078	yes	no
218	PR-080-BL	PR-080	yes	no
219	PR-081-BL	PR-081	yes	no
220	PR-087-BL	PR-087	yes	no
221	PR-089-BL	PR-089	yes	no
222	PR-095-BL	PR-095	yes	no
223	PR-100-BL	PR-100	yes	no
224	PR-120-BL	PR-120	yes	no
225	PR-131-BL	PR-131	yes	no

## Sheet: SU2C-I
order	sample	RNAseq	Exome	wes_tumor_kit	polyA_RNAseq	capture_RNAseq	TDP	CDK12 - Allele A	CDK12-Allele B	CDK12 Status	BRCA1 Status	BRCA2 - Allele A	BRCA2 - Allele B	BRCA2 Status	PALB2 Status	CHD1 Status	TP53 - Allele A	TP53 - Allele B	TP53 Status	AR-AMP	CyclinD-AMP	cMYC-AMP	# Major TDPs	COSMIC Sig3	LOH Score	HasTitanRes	Purity	Sequenza Purity	MAD	notes
1	DFCI.11-104.02-Tumor	no	yes	Agilent			N	p.E984*	WT	MAL	INT	WT	WT	INT	INT	INT	WT	WT	INT	N	N	N	16	0.407563	0	Y	0.5024	0.28	0.181643
2	DFCI.11-104.13-Tumor	yes	yes	Agilent	yes		N	WT	WT	INT	INT	WT	WT	INT	INT	INT	p.S241Y	CL	BAL	Y	N	N	9	0	0.0599248	Y	0.5485	0.79	0.064959
3	MO_1008-Tumor_Dura	yes	yes	Agilent SureSelect v4		yes	N	WT	WT	INT	INT	p.K3326*	p.K3326*	BAL	MAL	INT	WT	WT	INT	Y	N	N	62	0.319444	0.0886392	Y	0.5365	0.79	0.13122
4	MO_1012-Tumor-Subcutaneous_nodule	yes	yes	Agilent SureSelect v4	yes		N	WT	WT	INT	INT	WT	WT	INT	INT	INT	CL	WT	MAL	N	N	N	10	0	0.115469	Y	0.726	0.73	0.0555969
5	MO_1013-Tumor	yes	yes	Agilent SureSelect v4	yes		N	WT	WT	INT	INT	p.E1493Vfs*10	p.E1493Vfs*10	BAL, Germline	INT	MAL	CL	WT	MAL	Y	N	N	36	0.703358	0.177832	Y	0.3842	0.48	0.0976038
6	MO_1014-Tumor	yes	yes	Agilent SureSelect v4	yes		N	WT	WT	INT	INT	CL	WT	MAL	MAL	INT	p.R209Kfs*6	CL	BAL	N	N	Y	0	0	0.00645419	Y	0.4314	0.67	0.109265
7	MO_1015-Tumor	yes	yes	Agilent SureSelect v4	yes	yes	N	WT	WT	INT	INT	WT	WT	INT	INT	INT	CL	WT	MAL	Y	N	N	27	0	0.126546	Y	0.5841	0.68	0.0795536
8	MO_1020-Tumor	yes	yes	Agilent SureSelect v4	yes		N	WT	WT	INT	INT	WT	WT	INT	MAL	MAL	p.V173L	CL	BAL	N	N	N	19	0	0.188816	Y	0.3637	0.4	0.0531121
9	MO_1040-Tumor	yes	yes	Agilent SureSelect v4	yes	yes	N	WT	WT	INT	INT	WT	WT	INT	INT	INT	WT	WT	INT	N	N	N	9	0	0.0948074	Y	0.6929	0.68	0.0765893
10	MO_1054-Tumor	yes	yes	Agilent SureSelect v4	yes	yes	N	WT	WT	INT	INT	CL	WT	MAL	INT	INT	WT	WT	INT	N	N	N	17	0.654762	0.0887182	Y	0.3403	0.32	0.0935771
11	MO_1071-Tumor	yes	yes	Agilent SureSelect v4	yes	yes	N	WT	WT	INT	MAL	WT	WT	INT	INT	MAL	p.R273L	CL	BAL	N	N	N	26	0	0.089406	Y	0.3637	0.36	0.124625
12	MO_1074-Tumor	yes	yes	Agilent SureSelect v4	yes	yes	N	WT	WT	INT	INT	WT	WT	INT	INT	MAL	WT	WT	INT	N	N	N	12	0	0.104259	Y	0.445	0.31	0.127268
13	MO_1084-Tumor	yes	yes	Agilent SureSelect v4	yes	yes	N	WT	WT	INT	INT	WT	WT	INT	INT	INT	CL	WT	MAL	N	N	N	15	0	0.113247	Y	0.7543	0.68	0.0794352
14	MO_1094-Tumor	yes	yes	Agilent SureSelect v4	yes	yes	N	WT	WT	INT	INT	CL	WT	MAL	INT	INT	CL	WT	MAL	N	N	N	92	0	0.152259	Y	0.6119	0.66	0.105753
15	MO_1095-Tumor	yes	yes	Agilent SureSelect v4	yes	yes	N	WT	WT	INT	INT	WT	WT	INT	INT	MAL	p.G266E	CL	BAL	N	N	N	0	0	0.0120813	Y	0.5036	0.96	0.182647
16	MO_1096-Tumor	yes	yes	Agilent SureSelect v4		yes	N	WT	WT	INT	INT	WT	WT	INT	MAL	INT	CL	WT	MAL	Y	N	N	4	0	0.0519572	Y	0.5065	0.56	0.0469154
17	MO_1114-Tumor	yes	yes	Agilent SureSelect v4	yes	yes	N	WT	WT	INT	INT	WT	WT	INT	INT	MAL	CL	WT	MAL	Y	N	N	48	0	0.20238	Y	0.7621	0.83	0.0717515
18	MO_1118-TM	yes	yes	Agilent SureSelect v4	yes	yes	N	WT	WT	INT	INT	WT	WT	INT	INT	INT	p.C135W	CL, Fusion (RNAseq)	BAL	N	N	N	3	0	0.137302	Y	0.90799	0.91	0.0663185
19	MO_1124-Tumor	yes	yes	Agilent SureSelect v4	yes	yes	N	WT	WT	INT	INT	p.K3326*	p.K3326*	BAL	INT	INT	p.K382Nfs*40	CL	MAL	N	N	Y	5	0.533333	0.193576	Y	0.9461	0.91	0.0523297
20	MO_1128-Tumor	yes	yes	Agilent SureSelect v4	yes		N	WT	WT	INT	INT	WT	WT	INT	INT	BAL	p.R282W	CL	BAL	Y	N	N	11	0	0.133566	Y	0.7105	0.72	0.108144
21	MO_1130-Tumor	yes	yes	Agilent SureSelect v4		yes	N	WT	WT	INT	INT	WT	WT	INT	INT	INT	WT	WT	INT	Y	N	Y	9	0	0	Y	0.812	0.4	0.0537525
22	MO_1139-Tumor	no	yes	Agilent SureSelect v4			N	WT	WT	INT	INT	WT	WT	INT	INT	INT	CL	WT	MAL	N	N	N	23	0	0.0944548	Y	0.2934	0.35	0.131383
23	MO_1161-TM	yes	yes	Agilent SureSelect v4	yes	yes	N	WT	WT	INT	INT	CL	WT	MAL	INT	INT	p.R335_E336insGR	CL	MAL	Y	N	N	20	0.529412	0.106716	Y	0.7795	0.81	0.0516785
24	MO_1162-Tumor	yes	yes	Agilent SureSelect v4		yes	Y	p.D52Afs*5	p.S323*	BAL	INT	CL	WT	MAL	INT	INT	WT	WT	INT	Y	N	N	108	0	0.0554469	Y	0.6681	0.69	0.0692398
25	MO_1176-Tumor	yes	yes	Agilent SureSelect v4	yes	yes	N	WT	WT	INT	INT	p.L1491Qfs*12	CL	BAL, Germline	INT	INT	p.W91Gfs*32	CL	BAL	N	N	N	7	0.609091	0.11793	Y	0.677	0.76	0.0425062
26	MO_1179-Tumor	yes	yes	Agilent SureSelect v4	yes	yes	N	WT	WT	INT	INT	CL	WT	MAL	INT	MAL	p.R282W	CL	BAL	Y	N	N	29	0	0.000113144	Y	0.3832	0.31	0.0969902
27	MO_1184-Tumor	yes	yes	Agilent SureSelect v4	yes	yes	N	WT	WT	INT	INT	CL	CL	BAL	INT	BAL	WT	WT	INT	N	Y	N	5	0.67354	0.202907	Y	0.5531	0.55	0.0645629
28	MO_1192-Tumor	yes	yes	Agilent SureSelect v4	yes	yes	N	p.X349Splice	p.P324A(VUS)	MAL	INT	WT	WT	INT	INT	INT	p.C242F	CL	BAL	N	N	N	10	0	0.119373	Y	0.5225	0.54	0.0524935
29	MO_1202-Tumor	yes	yes	Agilent SureSelect v4	yes	yes	N	WT	WT	INT	INT	WT	WT	INT	INT	INT	CL	WT	MAL	Y	N	N	8	0	0.0896588	Y	0.5925	0.63	0.0653358
30	MO_1215-Tumor	yes	yes	Agilent SureSelect v4	yes	yes	N	WT	WT	INT	INT	CL	WT	MAL	MAL	MAL	p.R333Vfs*12	CL	BAL	N	N	N	6	0.525223	0.1744	Y	0.7712	0.86	0.0628871
31	MO_1219-Tumor	yes	yes	Agilent SureSelect v4	yes	yes	NA	WT	WT	INT	INT	WT	WT	INT	INT	INT	WT	WT	INT	Y	N	N	15	0.436975	0.0683479	Y	0.1919	0.94	0.0701133	Low purity
32	MO_1221-Tumor	yes	yes	Agilent SureSelect v4	yes	yes	N	WT	WT	INT	INT	WT	WT	INT	INT	INT	CL	WT	MAL	Y	N	N	10	0	0.119869	Y	0.6736	0.72	0.0905981
33	MO_1232-Tumor	yes	yes	Agilent SureSelect v4	yes	yes	N	WT	WT	INT	BAL	WT	WT	INT	INT	MAL	p.H193D	CL	BAL	Y	N	N	76	0.610136	0.272615	Y	0.4608	0.58	0.0773119
34	MO_1241-Tumor	yes	yes	Agilent SureSelect v4	yes	yes	N	WT	WT	INT	INT	WT	WT	INT	MAL	MAL	CL	WT	MAL	Y	N	N	27	0	0.0950484	Y	0.5893	0.83	0.0849452
35	MO_1244-Tumor	yes	yes	Agilent SureSelect v4	yes	yes	N	WT	WT	INT	INT	CL	WT	MAL	INT	INT	p.Q165*	CL	BAL	Y	N	N	11	0.422414	0.156305	Y	0.872	0.91	0.0666155
36	MO_1249-Tumor	yes	yes	Agilent SureSelect v4	yes	yes	N	WT	WT	INT	MAL	WT	WT	INT	INT	MAL	CL	WT	MAL	N	N	N	10	0	0.0896844	Y	0.479	0.5	0.0537932
37	MO_1262-Tumor	yes	yes	Agilent SureSelect v4	yes	yes	N	WT	WT	INT	INT	WT	WT	INT	INT	INT	WT	WT	INT	N	N	N	8	0	0.0681766	Y	0.8278	0.85	0.113189
38	MO_1263-Tumor	yes	yes	Agilent SureSelect v4		yes	N	WT	WT	INT	MAL	CL	WT	MAL	INT	MAL	p.V157F	CL	BAL	Y	N	N	10	0.509554	0.000327049	Y	0.2782	0.36	0.0763241
39	MO_1277-TM	yes	yes	Agilent SureSelect v4	yes	yes	N	WT	WT	INT	INT	WT	WT	INT	INT	INT	CL	Fusion (RNAseq)	MAL	Y	N	N	4	0	0.110875	Y	0.7824	0.79	0.0509044
40	MO_1316-TM	yes	yes	Agilent SureSelect v4	yes	yes	N	WT	WT	INT	MAL	p.I605Yfs*9 (subclonal)	p.S3366*	MAL	INT	INT	CL	WT	MAL	N	N	N	7	0.578571	0.0651053	Y	0.7394	0.76	0.0806776
41	MO_1336-TM	yes	yes	Agilent SureSelect v4	yes	yes	N	WT	WT	INT	INT	WT	WT	INT	INT	BAL	WT	WT	INT	Y	N	N	4	0	0.100367	Y	0.5535	0.61	0.0900658
42	MO_1337-TM	yes	yes	Agilent SureSelect v4	yes	yes	N	WT	WT	INT	MAL	CL	WT	MAL	INT	MAL	CL	CL	BAL	Y	N	N	22	0	0.197272	Y	0.6713	0.75	0.047816
43	MO_1339-TM	yes	yes	Agilent SureSelect v4	yes	yes	N	WT	WT	INT	MAL	CL	WT	MAL	MAL	INT	p.H179R	CL	BAL	N	N	N	16	0	0.192658	Y	0.6867	0.79	0.0641486
44	MO_1410-Tumor	yes	yes	Agilent SureSelect v4	yes	yes	N	WT	WT	INT	INT	CL	WT	MAL	INT	INT	p.R213Dfs*34	CL	BAL	N	N	N	5	0	0.167792	Y	0.4428	0.46	0.04438
45	MO_1420_Tumor	yes	yes	Agilent SureSelect v4	yes	yes	Y	CL	SV	BAL	INT	WT	WT	INT	INT	MAL	CL	WT	MAL	Y	N	N	113	0.308244	0.112665	Y	0.7662	0.78	0.0669522
46	MO_1421_Tumor	yes	yes	Agilent SureSelect v4	yes	yes	N	WT	WT	INT	MAL	CL	WT	MAL	INT	MAL	p.E56*	CL	BAL	N	N	N	37	0	0.276229	Y	0.2213	0.33	0.0896859
47	MO_1443_T	yes	yes	Agilent SureSelect v4		yes	N	WT	WT	INT	INT	p.K3326*	p.K3326*	BAL	BAL	INT	WT	WT	INT	N	N	N	11	0.502283	0.0219034	Y	0.4045	0.42	0.0560183
48	MO_1446_T	yes	yes	Agilent SureSelect v4	yes	yes	N	WT	WT	INT	INT	CL	WT	MAL	INT	INT	CL	WT	MAL	N	Y	N	4	0.518293	0.146597	Y	0.8087	0.83	0.0538235
49	MO_1447_Tumor	yes	yes	Agilent SureSelect v4	yes	yes	N	WT	WT	INT	INT	CL	CL	BAL	MAL	MAL	CL	WT	MAL	N	N	N	8	0.612565	0.188649	Y	0.7386	0.83	0.0455315
50	MO_1460_Tumor	yes	yes	Agilent SureSelect v4	yes	yes	N	WT	WT	INT	MAL	CL	p.I605Yfs*9 (Subclonal)	MAL	INT	INT	p.X126_splice	CL	BAL	N	N	N	6	0	0.0438789	Y	0.6884	0.7	0.0472671
51	MO_1469_T	yes	yes	Agilent SureSelect v4	yes	yes	N	WT	WT	INT	INT	CL	WT	MAL	INT	INT	p.Y234C	CL	BAL	N	N	N	1	0	0.054141	Y	0.7044	0.75	0.044362
52	MO_1473_Tumor	yes	yes	Agilent SureSelect v4		yes	N	WT	WT	INT	INT	INV	WT	MAL	INT	INT	CL	SV (INV)	BAL	Y	N	N	20	0	0.112018	Y	0.4915	0.52	0.0689401
53	MO_1482_T	yes	yes	Agilent SureSelect v4	yes	yes	N	WT	WT	INT	INT	CL	WT	MAL	INT	MAL	CL	WT, p.Q331H	MAL	N	N	Y	10	0	0.15348	Y	0.8951	0.94	0.064125
54	MO_1490_T	yes	yes	Agilent SureSelect v4		yes	N	WT	WT	INT	INT	CL	WT	MAL	INT	INT	WT	WT	INT	N	N	N	36	0.602317	0.105297	Y	0.554	0.6	0.043875
55	MO_1492_T	yes	yes	Agilent SureSelect v4	yes	yes	N	WT	WT	INT	INT	CL	p.T3033Nfs*11 (subclonal)	MAL	INT	MAL	p.P152Afs*14	CL	BAL	Y	N	N	24	0	0.194554	Y	0.5524	0.68	0.0441473
56	MO_1499_T	yes	yes	Agilent SureSelect v4		yes	N	Fusion	WT	MAL	INT	WT	WT	INT	INT	INT	p.X126_splice	CL	BAL	Y	N	N	26	0	0.0862384	Y	0.4737	0.49	0.083022
57	MO_1510_T	yes	yes	Agilent SureSelect v4	yes	yes	N	WT	WT	INT	INT	WT	WT	INT	INT	INT	p.X125_splice	CL, Fusion (RNAseq)	BAL	Y	N	N	14	0	0.149302	Y	0.744	0.83	0.04876
58	MO_1511_T	yes	yes	Agilent SureSelect v4	yes	yes	N	WT	WT	INT	INT	WT	WT	INT	INT	INT	p.R282W	CL	BAL	Y	N	N	0	0	0.0300596	Y	0.3062	1	0.135148
59	MO_1514_T	yes	yes	Agilent SureSelect v4	yes	yes	N	WT	WT	INT	INT	CL	CL, p.R3052W	BAL, Hypomorphic	INT	INT	CL	WT	MAL	Y	N	N	1	0.315271	0.145569	Y	0.5968	0.57	0.0408861
60	MO_1517_T	yes	yes	Agilent SureSelect v4		yes	N	WT	WT	INT	MAL	WT	WT	INT	INT	INT	p.C238F	CL, Fusion (RNAseq)	BAL	Y	N	N	25	0	0.0549532	Y	0.6805	0.86	0.0456108
61	MO_1541_T	yes	yes	Agilent SureSelect v4		yes	Y	p.E189Sfs*2	p.P686Sfs*14	BAL	INT	WT	WT	INT	INT	INT	WT	WT	INT	Y	N	N	157	0	0.0300921	Y	0.90703	0.91	0.0502195
62	MO_1543_T	yes	yes	Agilent SureSelect v4		yes	N	WT	WT	INT	INT	CL	WT	MAL	INT	INT	CL	CL	BAL	Y	Y	N	13	0	0.0775808	Y	0.4124	0.59	0.0428996
63	MO_1553_T	yes	yes	Agilent SureSelect v4		yes	N	WT	WT	INT	INT	WT	WT	INT	INT	MAL	CL	WT, p.R158C	MAL	N	N	N	4	0	0.0717211	Y	0.8587	0.84	0.0446424
64	MO_1556_T	yes	yes	Agilent SureSelect v4	yes	yes	N	WT	WT	INT	INT	CL	WT	MAL	INT	INT	p.S313Afs*32	CL	BAL	N	N	Y	5	0	0.21626	Y	0.8139	0.88	0.0467378
65	PM10-TM	no	yes	#N/A			N	WT	WT	INT	INT	p.D777Efs*11	WT	MAL, Germline	INT	INT	WT	WT	INT	NA	NA	NA	NA	NA	NA	N	NA	0.61	NA	NoCNV
66	PM119-TM	yes	yes	Agilent HaloPlex	yes		N	WT	WT	INT	MAL	WT	WT	INT	INT	INT	p.Q331Rfs*14	CL	BAL	NA	NA	NA	NA	NA	NA	N	NA	0.73	NA	NoCNV
67	PM121-TM	no	yes	Agilent HaloPlex			N	WT	WT	INT	INT	WT	WT	INT	INT	INT	WT	WT	INT	NA	NA	NA	NA	NA	NA	N	NA	0.42	NA	NoCNV
68	PM124-TM	no	yes	Agilent HaloPlex			N	WT	WT	INT	MAL	WT	WT	INT	INT	MAL	WT	WT	INT	NA	NA	NA	NA	NA	NA	N	NA	0.44	NA	NoCNV
69	PM139-TM	yes	yes	Agilent HaloPlex	yes		Y	p.S363*	R1008Q	BAL	INT	WT	WT	INT	INT	INT	WT	WT	INT	NA	NA	NA	NA	NA	NA	N	NA	0.81	NA	NoCNV
70	PM14-TM	yes	yes	Agilent SureSelect 2x75bp	yes		N	WT	WT	INT	INT	WT	WT	INT	INT	INT	WT	WT	INT	NA	NA	NA	NA	NA	NA	N	NA	0.41	NA	NoCNV
76	PM15-TM	no	yes	Agilent SureSelect 2x75bp			N	WT	WT	INT	MAL	WT	WT	INT	MAL	INT	p.Y327*	p.Y327*	BAL	NA	NA	NA	NA	NA	NA	N	NA	0.31	NA	NoCNV
71	PM154-TM	no	yes	Agilent HaloPlex			N	WT	WT	INT	MAL	WT	WT	INT	INT	INT	WT	WT	INT	NA	NA	NA	NA	NA	NA	N	NA	0.61	NA	NoCNV
72	PM155-TM	yes	yes	Agilent HaloPlex	yes		N	WT	WT	INT	INT	WT	WT	INT	INT	INT	WT	WT	INT	NA	NA	NA	NA	NA	NA	N	NA	0.89	NA	NoCNV
73	PM156-TM	no	yes	Agilent HaloPlex			N	WT	WT	INT	INT	WT	WT	INT	INT	INT	WT	WT	INT	NA	NA	NA	NA	NA	NA	N	NA	0.8	NA	NoCNV
74	PM158-TM	yes	yes	#N/A	yes		N	WT	WT	INT	INT	WT	WT	INT	MAL	INT	WT	WT	INT	NA	NA	NA	NA	NA	NA	N	NA	0.96	NA	NoCNV
75	PM159-TM	yes	yes	Agilent HaloPlex	yes		N	WT	WT	INT	INT	WT	WT	INT	INT	MAL	WT	WT	INT	NA	NA	NA	NA	NA	NA	N	NA	0.53	NA	NoCNV
77	PM161-TM	yes	yes	Agilent HaloPlex	yes		N	WT	WT	INT	INT	WT	WT	INT	INT	INT	p.I195T	CL	BAL	NA	NA	NA	NA	NA	NA	N	NA	0.71	NA	NoCNV
78	PM163-TM	yes	yes	Agilent HaloPlex	yes		N	WT	WT	INT	INT	WT	WT	INT, Low confidence germline pathogenic mutation call; p.S3018Vfs*10	INT	MAL	CL	CL	BAL	NA	NA	NA	NA	NA	NA	N	NA	0.91	NA	NoCNV
79	PM170-TM	yes	yes	Agilent HaloPlex	yes		N	WT	WT	INT	INT	WT	WT	INT	INT	INT	WT	WT	INT	NA	NA	NA	NA	NA	NA	N	NA	0.35	NA	NoCNV
80	PM172-TM	yes	yes	Agilent HaloPlex	yes		N	WT	WT	INT	INT	WT	WT	INT	INT	INT	WT	WT	INT	NA	NA	NA	NA	NA	NA	N	NA	0.37	NA	NoCNV
81	PM189-TM	yes	yes	#N/A	yes		N	WT	WT	INT	NA	WT	WT	INT	NA	NA	p.E294Sfs*51	WT	MAL	NA	NA	NA	NA	NA	NA	N	NA	0.75	NA	NoCNV
82	PM2-TM	yes	yes	Agilent SureSelect 2x75bp HaloPlex	yes		N	WT	WT	INT	INT	WT	WT	INT	INT	INT	WT	WT	INT	NA	NA	NA	NA	NA	NA	N	NA	0.43	NA	NoCNV
83	PM6-Halo-TM	no	yes	Agilent SureSelect 2x75bp			N	WT	WT	INT	MAL	p.N863Ifs*11	WT	MAL	INT	BAL	WT	WT	INT	NA	NA	NA	NA	NA	NA	N	NA	0.86	NA	NoCNV
84	PM78-TM	no	yes	Agilent HaloPlex			Y	p.W1043*	CL	BAL	INT	WT	WT	INT	INT	INT	CL	WT	MAL	NA	NA	NA	NA	NA	NA	N	NA	0.38	NA	NoCNV
86	PM9-TM	no	yes	NA			N	WT	WT	INT	INT	WT	WT	INT	INT	INT	WT	WT	INT	NA	NA	NA	NA	NA	NA	N	NA	0.3	NA	NoCNV
85	PM90-TM	yes	yes	Agilent HaloPlex	yes		N	WT	WT	INT	INT	p.S231Afs*10	WT	MAL	INT	MAL	CL	WT	MAL	NA	NA	NA	NA	NA	NA	N	NA	0.64	NA	NoCNV
87	PRAD-01115245-Tumor-SM-6WZF3	no	yes	Agilent			Y	p.Y210*	p.V812_H818del	MAL	INT	WT	WT	INT	INT	INT	WT	WT	INT	N	N	N	61	0	0.133865	Y	0.2998	0.41	0.117764
88	PRAD-01115249-Tumor-SM-6VZ7K	no	yes	Agilent			N	WT	WT	INT	INT	WT	WT	INT	INT	INT	p.G245D	CL	BAL	Y	N	N	20	0	0.0037536	Y	0.5866	0.51	0.0572781
89	PRAD-01115257-Tumor-SM-6WZF8	no	yes	Agilent			Y	p.S601Lfs*9	p.K1045Rfs*12	BAL	MAL	WT	WT	INT	MAL	INT	WT	WT	INT	Y	N	N	74	0	0.0234176	Y	0.5815	0.68	0.089954
90	PRAD-01115263-Tumor-SM-6WZF9	no	yes	Agilent			N	WT	WT	INT	INT	WT	WT	INT	INT	MAL	WT	WT	INT	N	N	N	4	0	0.11933	Y	0.4159	0.63	0.0757531
91	PRAD-01115264-Tumor-SM-6WZFA	no	yes	Agilent			N	WT	WT	INT	INT	WT	WT	INT	INT	INT	p.Q317*	CL	BAL	N	N	N	10	0	0.122069	Y	0.542	0.71	0.0917206
92	PRAD-01115265-Tumor-SM-6WZFB	no	yes	Agilent			N	p.A125Lfs*19	p.A754S(VUS)	MAL	INT	WT	WT	INT	INT	INT	WT	WT	INT	Y	N	N	22	0	0.00953221	Y	0.3076	0.72	0.121786
93	PRAD-01115284-Tumor-SM-6WZF6	no	yes	Agilent			Y	p.P1266L	WT	INT	INT	WT	WT	INT	INT	INT	CL	WT	MAL	N	N	Y	70	0	0.123454	Y	0.4248	0.47	0.0630207
94	PRAD-01115342-Tumor-SM-6VZ7L	no	yes	Agilent			N	WT	WT	INT	BAL	WT	WT	INT	INT	MAL	p.R175H	CL	BAL	N	N	N	9	0	0.007562	Y	0.5374	0.54	0.194212
95	PRAD-01115343-Tumor-SM-6VZ7N	no	yes	Agilent			N	WT	WT	INT	INT	WT	WT	INT	INT	INT	WT	WT	INT	N	N	N	9	0	0.129856	Y	0.4174	0.45	0.0632791
96	PRAD-01115362-Tumor-SM-7A15P	yes	yes	ICE	yes		N	WT	WT	INT	INT	WT	WT	INT	INT	INT	CL	WT	MAL	N	N	N	3	0	0.0939732	Y	0.8038	0.8	0.128454
97	PRAD-01115432-Tumor-SM-6B2K8	no	yes	NA			N	WT	WT	INT	MAL	CL	WT	MAL	INT	MAL	CL	WT	MAL	Y	N	N	12	0	0.0944251	Y	0.5796	0.68	0.14706
98	PRAD-01115444-Tumor-SM-6B2K9	yes	yes	ICE	yes		N	WT	WT	INT	INT	WT	WT	INT	INT	INT	p.X307_splice	CL	BAL	Y	N	Y	14	0	0.0751689	Y	0.4487	0.91	0.146651
99	PRAD-01115463-Tumor-SM-6B2KB	no	yes	ICE			N	p.S949R	WT	MAL	INT	WT	WT	INT	INT	INT	WT	WT	INT	N	N	N	51	0	0.0299082	Y	0.5739	0.66	0.164488
100	PRAD-01115466-Tumor-SM-6B2KC	no	yes	ICE			N	WT	WT	INT	INT	WT	WT	INT	INT	MAL	p.L344Sfs*2	CL	BAL	Y	N	N	23	0.535032	0.00380884	Y	0.4825	0.79	0.151831
101	PRAD-01115467-Tumor-SM-6B2KD	yes	yes	ICE	yes		NA	WT	WT	INT	INT	WT	WT	INT	INT	INT	WT	WT	INT	Y	N	N	1	0	0	Y	0.0015	0.73	0.126601	Low purity
102	PRAD-01115468-Tumor-SM-6B2KE	yes	yes	ICE	yes		N	WT	WT	INT	NA	p.T3033Lfs*29	WT	MAL, Germline	NA	NA	WT	WT	INT	Y	N	N	1	0	0.195766	Y	0.4105	0.39	0.038605
103	PRAD-01115525-Tumor-SM-A4KNC	yes	yes	ICE	yes		N	WT	WT	INT	INT	WT	WT	INT	INT	INT	CL	WT	MAL	N	N	N	40	0	0.188012	Y	0.5849	0.73	0.102374
104	PRAD-01115526-Tumor-SM-A4KND	yes	yes	ICE	yes		NA	WT	WT	INT	INT	WT	WT	INT	INT	INT	WT	WT	INT	Y	N	N	0	0	0	Y	0.0008	0.97	0.0651241	Low purity
105	PRAD-01115527-Tumor-SM-A4KNE	yes	yes	ICE	yes		N	WT	WT	INT	INT	CL	SV( subclonal)	MAL	INT	MAL	WT	WT	INT	N	N	N	9	0	0.178816	Y	0.3609	0.88	0.0785271
106	PRAD-01115528-Tumor-SM-A4KNF	yes	yes	NA	yes		N	WT	WT	INT	INT	WT	WT	INT	INT	INT	p.E286K	p.E286K	BAL	N	N	N	6	0	0.0655166	Y	0.3816	0.87	0.0709036
107	PRAD-01115531-Tumor-SM-A4KNG	yes	yes	ICE	yes		N	WT	WT	INT	INT	p.E49*	CL	BAL, Germline	INT	INT	CL	WT	MAL	N	Y	N	2	0.521834	0.0783666	Y	0.6945	0.72	0.0532284
108	PRAD-01115549-Tumor-SM-A4KNH	yes	yes	ICE	yes		N	WT	WT	INT	INT	WT	WT	INT	INT	INT	CL	WT	MAL	N	N	N	1	0	0.102146	Y	0.9517	0.95	0.0695303
109	PRAD-01115550-Tumor-SM-A4KNI	yes	yes	ICE	yes		N	WT	WT	INT	INT	WT	WT	INT	INT	INT	WT	WT	INT	N	N	N	4	0	0.157067	Y	0.2451	0.3	0.0688231
110	PRAD-01115554-Tumor-SM-A56E4	yes	yes	ICE	yes		NA	WT	WT	INT	INT	WT	WT	INT	INT	INT	p.R342P	CL	BAL	N	N	Y	0	0	0	Y	0.0008	0.64	0.045364	Low purity
111	PRAD-01115556-Tumor-SM-A56E5	yes	yes	ICE	yes		N	WT	WT	INT	INT	WT	WT	INT	INT	INT	WT	WT	INT	N	N	N	6	0	0.532904	Y	0.95979	0.81	0.0650147
112	PRAD-01115569-Tumor-SM-A56E6	yes	yes	ICE	yes		N	WT	WT	INT	INT	p.N1784Hfs*2	CL	BAL, Germline	INT	INT	WT	WT	INT	N	N	N	7	0.332378	0.111427	Y	0.8004	0.84	0.0925968
113	PRAD-01115574-Tumor-SM-A56E7	yes	yes	ICE	yes		N	WT	WT	INT	INT	WT	WT	INT	INT	INT	p.I255T	CL	BAL	Y	N	N	7	0	0.135393	Y	0.6493	0.71	0.0634973
114	PRAD-01115576-Tumor-SM-A56E8	yes	yes	ICE	yes		N	WT	WT	INT	INT	CL	WT	INT (3 copy)	INT	INT	CL	SV	BAL	N	N	N	47	0	0.18204	Y	0.8745	0.89	0.129286
115	PRAD-01115577-Tumor-SM-A56E9	yes	yes	ICE	yes		N	WT	WT	INT	BAL	WT	WT	INT	INT	INT	CL	WT	MAL	N	N	N	15	0.509946	7.45261e-05	Y	0.726	0.89	0.0608761
116	PRAD-01115578-Tumor-SM-A56EA	yes	yes	ICE	yes		N	WT	WT	INT	INT	WT	WT	INT	INT	INT	WT	WT	INT	N	N	N	6	0	0.0169864	Y	0.4307	0.88	0.0620611
117	PRAD-01115581-Tumor-SM-A56EB	yes	yes	ICE	yes		Y	p.H180Qfs*19	WT	MAL	INT	WT	WT	INT	INT	INT	CL	WT	MAL	N	N	N	68	0	0.0794268	Y	0.341	0.5	0.0873772
118	PRAD-06115124-Tumor-SM-7LGU1	yes	yes	ICE	yes		NA	WT	WT	INT	INT	WT	WT	INT	INT	INT	p.E204_L206del	WT	INT	Y	N	N	11	0	0.00020236	Y	0.001	0.93	0.487438	Filtered due to high noise, low purity
119	PRAD-6115250.0-Tumor-SM-B2XRX	yes	yes	ICE	yes		NA	WT	WT	INT	INT	p.Q699Sfs*31	WT	MAL	INT	INT	WT	WT	INT	Y	N	N	6	0	0	Y	0.0011	0.95	0.505429	Filtered due to high noise, low purity
120	PRAD-6115296.0-Tumor-SM-B2XS2	yes	yes	ICE	yes		N	WT	WT	INT	INT	WT	WT	INT	INT	INT	WT	WT	INT	N	N	N	19	0	0.0149855	Y	0.3434	0.76	0.132001
121	PRAD-6115381.0-Tumor-SM-7LGU3	yes	yes	ICE	yes		N	WT	WT	INT	INT	CL	WT	MAL	INT	INT	CL	WT	MAL	N	N	N	18	0	0.135159	Y	0.7932	0.9	0.0928548
122	PRAD-6115382.0-Tumor-SM-7LGU5	yes	yes	ICE	yes		N	WT	WT	INT	INT	WT	WT	INT	INT	INT	WT	WT, p.S241P	INT	N	Y	N	14	0	0.235165	Y	0.2333	0.83	0.10447
123	PRAD-6115383.0-Tumor-SM-7LGU6	no	yes	ICE			N	WT	WT	INT	INT	WT	WT	INT	INT	MAL	p.E285K	CL	BAL	N	N	N	21	0	0.0999031	Y	0.4523	0.61	0.152056
124	PRAD-6115385.0-Tumor-SM-7LGU7	yes	yes	ICE	yes		Y	SV	WT	MAL	INT	WT	WT	INT	INT	INT	CL	WT	MAL	Y	N	N	100	0.516484	0.0711493	Y	0.6971	0.78	0.0869762
125	PRAD-6115386.0-Tumor-SM-7LGU8	no	yes	ICE			N	WT	WT	INT	INT	CL	WT	MAL	INT	MAL	p.C275F	CL	BAL	NA	NA	NA	NA	NA	NA	N	NA	0.79	NA	NoCNV
126	PRAD-6115387.0-Tumor-SM-7LGU9	no	yes	ICE			N	WT	WT	INT	INT	WT	WT	INT	INT	MAL	p.Y220C	WT	MAL	Y	N	N	9	0	0.162843	Y	0.2352	0.88	0.0755314
127	PRAD-6115388.0-Tumor-SM-7LGUA	yes	yes	ICE	yes		N	WT	WT	INT	MAL	CL	WT	INT (3 copy)	INT	MAL	CL	WT	MAL	N	N	N	24	0	0.0562927	Y	0.7503	0.94	0.13413
128	PRAD-6115389.0-Tumor-SM-7LGUB	no	yes	ICE			N	WT	WT	INT	INT	SV	WT	MAL	INT	MAL	WT	WT	INT	Y	N	N	55	0.29572	0.188168	Y	0.6782	0.77	0.11703
129	PRAD-6115390.0-Tumor-SM-7LGUC	yes	yes	ICE	yes		N	WT	WT	INT	INT	CL	CL	BAL	INT	INT	CL	WT	MAL	N	N	Y	15	0.677419	0.261775	Y	0.8689	0.87	0.135273
130	PRAD-6115391.0-Tumor-SM-7LGUD	yes	yes	ICE	yes		N	WT	WT	INT	MAL	CL	WT	MAL	INT	INT	p.G266V	CL	BAL	Y	N	N	10	0	0.0957162	Y	0.6896	0.68	0.106146
131	PRAD-6115392.0-Tumor-SM-7LGUE	no	yes	ICE			N	WT	WT	INT	NA	CL	WT	MAL	NA	NA	p.R273C	CL	BAL	Y	Y	N	14	0	0.0883274	Y	0.4528	0.64	0.192445
132	PRAD-6115392.0-Tumor-SM-B2XRZ	yes	yes	ICE	yes		N	WT	WT	INT	INT	CL	WT	INT (3 copy)	INT	INT	p.R273C	CL	BAL	N	N	N	5	0	0.141853	Y	0.7817	0.64	0.0625155
133	PRAD-6115393.0-Tumor-SM-7LGUF	yes	yes	ICE	yes		N	WT	WT	INT	NA	WT	WT	INT	NA	NA	p.E298Cfs*46	CL	BAL	N	N	N	10	0	0.104794	Y	0.6656	0.78	0.125103
134	PRAD-6115394.0-Tumor-SM-7LGUG	no	yes	ICE			N	WT	WT	INT	INT	WT	WT	INT	MAL	MAL	p.K321Nfs*24	CL	BAL	N	N	N	10	0.524691	0.0919469	Y	0.4416	0.53	0.1712
135	PRAD-6115395.0-Tumor-SM-7LGUH	yes	yes	ICE	yes		N	WT	WT	INT	INT	WT	WT	INT	INT	INT	p.Y236C	CL	BAL	Y	N	N	17	0.456647	0.0946563	Y	0.4744	0.79	0.126964
136	PRAD-6115396.0-Tumor-SM-7LGUI	yes	yes	ICE	yes		Y	p.F855Sfs*13	p.V1023Afs*34	BAL	INT	WT	WT	INT	INT	INT	WT	WT	INT	Y	N	Y	73	0	0.0473554	Y	0.4668	0.79	0.11926
137	PRAD-6115397.0-Tumor-SM-7LGUJ	yes	yes	ICE	yes		N	WT	WT	INT	INT	CL	WT	MAL	INT	INT	WT	WT	INT	Y	N	N	15	0	0.163513	Y	0.4262	0.62	0.132891
138	PRAD-6115398.0-Tumor-SM-7LGUK	yes	yes	ICE	yes		N	WT	WT	INT	INT	WT	WT	INT	INT	MAL	p.E180*	CL	BAL	Y	N	Y	37	0	0.0754936	Y	0.5575	0.67	0.0943891
139	PRAD-6115399.0-Tumor-SM-7LGUL	yes	yes	ICE	yes		Y	p.V136Sfs*21	p.X988splice	BAL	INT	WT	WT	INT	INT	INT	WT	WT	INT	Y	N	N	116	0.266458	0.0308129	Y	0.5146	0.62	0.097514
140	PRAD-6115400.0-Tumor-SM-7LGUM	yes	yes	ICE	yes		N	WT	WT	INT	INT	CL	WT	MAL	INT	INT	p.E271*	CL	BAL	Y	N	N	40	0	0.10511	Y	0.4861	0.5	0.138032
141	PRAD-6115400.0-Tumor-SM-7LGUN	yes	yes	ICE	yes		NA	NA	NA	NA	NA	NA	NA	NA	NA	NA	NA	NA	NA	Y	NA	NA	NA	0	0.0124545	Y	0.5891	0.51	0.144279	Low quality sample, omitted
142	PRAD-6115401.0-Tumor-SM-7LGUO	no	yes	ICE			N	WT	WT	INT	INT	WT	WT	INT	INT	INT	p.C238Y	WT	MAL	Y	N	N	7	0	0.00124223	Y	0.3751	0.92	0.104161
143	PRAD-6115402.0-Tumor-SM-7LGUP	yes	yes	ICE	yes		N	WT	WT	INT	INT	CL	WT	MAL	INT	INT	WT	WT	INT	N	N	N	4	0	0.0705203	Y	0.8572	0.87	0.0991873
144	PRAD-6115403.0-Tumor-SM-7LGUQ	no	yes	ICE			N	WT	WT	INT	INT	CL	WT	MAL	INT	MAL	CL	WT	MAL	Y	N	N	35	0	0.151636	Y	0.4405	0.57	0.0973866
145	PRAD-6115427.0-Tumor-SM-B2XRT	yes	yes	ICE	yes		N	WT	WT	INT	INT	p.I2149Yfs*2	CL	BAL, Germline	INT	INT	CL	WT	MAL	N	N	N	16	0.5625	0.196291	Y	0.8126	0.84	0.0909846
146	PRAD-6115590.0-Tumor-SM-B2XRS	yes	yes	ICE	yes		Y	SV	WT	MAL	MAL	WT	WT	INT	INT	MAL	p.Y220C	p.Y220C	BAL	Y	N	N	86	0.530631	0.124109	Y	0.5161	0.61	0.0924537
147	PRAD-6115592.0-Tumor-SM-B2XRU	yes	yes	ICE	yes		N	WT	WT	INT	INT	WT	WT	INT	MAL	INT	WT	WT	INT	N	N	N	3	0.424354	0.0494281	Y	0.7544	0.8	0.0659024
148	PRAD-6115593.0-Tumor-SM-B2XRV	yes	yes	ICE	yes		N	WT	WT	INT	INT	WT	WT	INT	INT	MAL	WT	WT	INT	N	N	Y	2	0	0.0982857	Y	0.8749	0.87	0.0611162
149	PRAD-6115594.0-Tumor-SM-B2XRW	yes	yes	ICE	yes		N	WT	WT	INT	INT	WT	WT	INT	INT	MAL	CL	WT	MAL	N	N	N	10	0	0.162834	Y	0.8359	0.86	0.0611954
150	PRAD-6115595.0-Tumor-SM-B2XRY	yes	yes	ICE	yes		N	WT	WT	INT	INT	WT	WT	INT	INT	BAL	WT	WT	INT	N	N	N	2	0.295019	0.101587	Y	0.7502	0.77	0.0830419
151	PRAD-6115596.0-Tumor-SM-B2XS1	yes	yes	ICE	yes		N	WT	WT	INT	INT	CL	WT	MAL	INT	BAL	p.V157Rfs*24	CL	BAL	Y	N	N	7	0	0.0386679	Y	0.7375	0.85	0.0749335
152	PRAD-6115597.0-Tumor-SM-B2XS5	yes	yes	ICE	yes		N	WT	WT	INT	MAL	CL	WT	MAL	INT	BAL	CL	WT	MAL	N	Y	N	14	0	0.145844	Y	0.5536	0.63	0.0692891
153	PRAD-6115598.0-Tumor-SM-B2XS3	yes	yes	ICE	yes		N	WT	WT	INT	INT	CL	WT	MAL	INT	INT	CL	WT	MAL	N	N	N	13	0.265306	0.114282	Y	0.5882	0.65	0.204367
154	PRAD-6115599.0-Tumor-SM-B2XS4	yes	yes	ICE	yes		N	WT	WT	INT	INT	WT	WT	INT	INT	MAL	p.C275Y	CL	BAL	Y	N	N	29	0	0.0730135	Y	0.4436	0.7	0.152434
155	PRAD-6115600.0-Tumor-SM-B2XS6	yes	yes	ICE	yes		N	WT	WT	INT	INT	CL	WT	MAL	INT	MAL	p.G245R	CL	MAL	N	N	N	8	0	0.10416	Y	0.6604	0.87	0.0640428
156	PRAD-6115601.0-Tumor-SM-B2XS7	yes	yes	ICE	yes		NA	WT	WT	INT	INT	CL	WT	MAL	INT	INT	CL	WT	MAL	N	N	Y	3	0	0.0531681	Y	0.5247	0.71	0.315473	Filtered due to high noise
157	PRAD-6115603.0-Tumor-SM-B2XS8	yes	yes	ICE	yes		N	WT	WT	INT	INT	WT	WT	INT	INT	INT	CL	WT	MAL	N	N	N	7	0	0.102887	Y	0.7089	0.81	0.0726458
158	PRAD-6115604.0-Tumor-SM-B2XS9	yes	yes	ICE	yes		N	WT	WT	INT	INT	p.P655Qfs*5	WT	MAL	INT	MAL	CL	WT	MAL	N	N	N	7	0.555831	0.166404	Y	0.3709	0.87	0.0726054
159	PRAD-6115605.0-Tumor-SM-B2XSA	yes	yes	ICE	yes		N	WT	WT	INT	MAL	WT	WT	INT	MAL	INT	WT	WT	INT	N	N	N	10	0	0.0762314	Y	0.524	0.77	0.0769763
160	PRAD-DFCI.11-104.15-Tumor-SM-3S2HH	yes	yes	Agilent	yes		NA	WT	WT	INT	INT	WT	WT	INT	INT	INT	WT	WT	INT	N	N	N	0	0	0.120797	Y	0.5271	0.64	0.707156	Filtered due to high noise
161	PROS01448-1115161-Tumor-SM-5SGU1	yes	yes	Agilent	yes		Y	p.D918G	p.R858W	BAL	INT	WT	WT	INT	INT	INT	WT	WT	INT	N	N	N	91	0.438776	0.0326602	Y	0.8633	0.83	0.114999
162	PROS01448-1115183-Tumor-SM-5SGU3	yes	yes	Agilent	yes		N	p.R100Vfs*24	p.R100Vfs*24	BAL	INT	WT	WT	INT	INT	INT	p.Y126*	CL	BAL	N	N	N	23	0	0.0684782	Y	0.5958	0.62	0.0872278
163	PROS01448-1115202-Tumor-SM-5SGU5	yes	yes	Agilent	yes		Y	p.D494Rfs*11	p.D494Rfs*11	BAL	INT	WT	WT	INT	INT	INT	WT	WT	INT	Y	N	N	106	0.358407	0.0682805	Y	0.5938	0.82	0.0941167
164	PROS01448-1115244-Tumor-SM-5SGU6	yes	yes	Agilent	yes		N	WT	WT	INT	INT	CL	WT	MAL	INT	INT	CL	WT	MAL	N	N	N	8	0	0.0837511	Y	0.5083	0.53	0.100801
165	PROS01448-6115219-Tumor-SM-67ERS	yes	yes	Agilent	yes		N	WT	WT	INT	INT	WT	WT	INT	INT	INT	p.S303Afs*42	CL	BAL	Y	N	N	2	0	0.148456	Y	0.5585	0.67	0.0586179
166	PROS01448-6115224-Tumor-SM-67ERT	yes	yes	Agilent	yes		N	WT	WT	INT	INT	WT	WT	INT	INT	INT	CL	WT	MAL	Y	N	N	7	0	0.050309	Y	0.5767	0.7	0.0599398
167	PROS01448-6115227-Tumor-SM-67ERU	yes	yes	Agilent	yes		N	WT	WT	INT	INT	WT	WT	INT	INT	MAL	WT	WT	INT	N	N	N	3	0	0.0971313	Y	0.8646	0.9	0.0561711
168	PROS01448-6115233-Tumor-SM-67ERW	yes	yes	Agilent	yes		N	WT	WT	INT	INT	CL	WT	MAL	INT	INT	WT	WT	INT	N	N	N	21	0	0.155897	Y	0.7409	0.87	0.0585738
169	PROS01448-6115234-Tumor-SM-67ERX	yes	yes	Agilent	yes		N	WT	WT	INT	INT	WT	WT	INT	INT	INT	CL	WT	MAL	N	N	N	12	0.522222	0.158686	Y	0.4252	0.59	0.0596844
170	PROS01448-6115235-Tumor-SM-67ERY	yes	yes	Agilent	yes		N	WT	WT	INT	INT	p.K437Ifs*22	CL	BAL	INT	BAL	WT	WT	INT	N	N	N	9	0.606145	0.109549	Y	0.7149	0.74	0.0596317
171	PROS01448-6115237-Tumor-SM-67ERZ	yes	yes	Agilent	yes		N	WT	WT	INT	INT	CL	WT	MAL	INT	MAL	p.R213* I195Mfs*13	p.R213* I195Mfs*13	BAL	N	N	N	11	0	0.205328	Y	0.8558	0.88	0.0666783
172	PROS01448-6115242-Tumor-SM-67ES1	yes	yes	Agilent	yes		N	WT	WT	INT	INT	WT	WT	INT	INT	INT	CL	WT	MAL	Y	N	N	24	0	0.080963	Y	0.5112	0.56	0.127606
173	PROS01448-6115247-Tumor-SM-67ES2	yes	yes	Agilent	yes		N	WT	WT	INT	INT	CL	WT	MAL	INT	INT	CL	WT	MAL	Y	N	N	5	0	0.073005	Y	0.8053	0.82	0.0598745
174	PROS01448-6115250-Tumor-SM-67ES5	yes	yes	Agilent	yes		N	WT	WT	INT	NA	p.Q699Sfs*31	p.L2362Cfs*5	BAL, Germline	NA	NA	CL	WT	MAL	NA	NA	NA	NA	0.551587	NA	N	NA	0.94	NA	NoCNV
175	PROS01448-6115251-Tumor-SM-67ES6	yes	yes	Agilent	yes		N	WT	WT	INT	INT	WT	WT	INT	INT	INT	p.I255F	CL	BAL	Y	N	N	14	0	0.0701695	Y	0.6087	0.62	0.0586377
176	PROS01448-DFCI.10-448.P05-Tumor-SM-581ST	no	yes	Agilent			N	WT	WT	INT	INT	WT	WT	INT	INT	INT	CL	WT	MAL	N	N	N	7	0.408333	0.0844264	Y	0.3402	0.61	0.0742084
177	PROS01448-DFCI.10-448.P08-Tumor-SM-581SP	no	yes	Agilent			N	WT	WT	INT	NA	WT	WT	INT	NA	NA	WT	WT	INT	NA	NA	NA	NA	0	NA	N	NA	0.45	NA	NoCNV
178	PROS01448-DFCI.10-448.P15-Tumor-SM-5CQ5D	no	yes	Agilent			N	WT	WT	INT	INT	WT	WT	INT	INT	INT	WT	WT	INT	N	N	N	2	0	0.0607052	Y	0.8778	0.89	0.0614378
179	PROS01448-DFCI.10-448.P20-Tumor-SM-5CQ5F	no	yes	Agilent			NA	WT	WT	INT	INT	CL	WT	MAL	INT	INT	WT	WT	INT	N	N	N	9	0	0.190696	Y	0.3527	0.34	0.297166	Filtered due to high noise
180	PROS01448-DFCI.10-448.P22-Tumor-SM-5CQ5H	no	yes	Agilent			N	WT	WT	INT	INT	WT	WT	INT	INT	INT	WT	WT	INT	Y	N	N	3	0.393939	6.46678e-05	Y	0.5109	0.44	0.0654182
181	PROS01448-DFCI.10-448.P27-Tumor-SM-5CQ5J	no	yes	Agilent			N	WT	WT	INT	NA	WT	WT	INT	NA	NA	p.C176Y	WT	MAL	NA	NA	NA	NA	0	NA	N	NA	0.7	NA	NoCNV
182	PROS01448-DFCI.10-448.P29-Tumor-SM-5CQ4U	no	yes	Agilent			N	WT	WT	INT	INT	WT	WT	INT	MAL	INT	WT	WT	INT	NA	NA	NA	NA	0	NA	N	NA	0.28	NA	NoCNV
183	PROS01448-DFCI.10-448.P30-Tumor-SM-5CQ4W	no	yes	Agilent			NA	WT	WT	INT	INT	CL	WT	MAL	INT	INT	WT	WT	INT	N	N	N	2	0.388509	0.00525895	Y	0.0079	0.4	0.539049	Filtered due to high noise, low purity
184	PROS01448-DFCI.10-448.P31-Tumor-SM-5CQ5A	no	yes	Agilent			N	WT	WT	INT	NA	WT	WT	INT	NA	NA	WT	WT	INT	NA	NA	NA	NA	0.284746	NA	N	NA	0.92	NA	NoCNV
185	PROS01448-DFCI.10-448.P34-Tumor-SM-5CQ4Y	no	yes	Agilent			NA	WT	WT	INT	INT	WT	WT	INT	INT	INT	WT	WT	INT	Y	N	N	1	0	0	Y	0.0058	1	0.124212	Low purity
186	PROS01448-DFCI.10-448.P38-Tumor-SM-5CQ52	no	yes	Agilent			N	WT	WT	INT	MAL	WT	WT	INT	INT	INT	p.G245S	WT	MAL	N	N	N	9	0	0.0970244	Y	0.7093	0.69	0.0951253
187	PROS01448-DFCI.10-448.P40-Tumor-SM-5CQ53	no	yes	Agilent			NA	WT	WT	INT	INT	WT	WT	INT	INT	INT	WT	WT	INT	N	N	N	0	0	0	Y	0.0346	0.77	0.558117	Filtered due to high noise, low purity
188	PROS01448-DFCI.10-448.P42-Tumor-SM-5CQ55	no	yes	Agilent			NA	WT	WT	INT	INT	WT	WT	INT	INT	INT	CL	WT	MAL	Y	N	N	4	0.476531	6.28201e-05	Y	0.008	0.85	0.534232	Filtered due to high noise, low purity
189	PROS10448-01115200-Tumor-SM-7LYLF	yes	yes	Agilent	yes		N	WT	WT	INT	INT	WT	WT	INT	MAL	INT	CL	WT	MAL	N	N	N	18	0	0.0713406	Y	0.7725	0.85	0.110344
190	PROS10448-01115372-Tumor-SM-7LYLD	no	yes	Agilent			N	WT	WT	INT	INT	CL	WT	MAL	MAL	BAL	CL	WT	MAL	Y	N	N	6	0	0.204991	Y	0.4635	0.59	0.058462
191	PROS10448-01115374-Tumor-SM-7LYLG	yes	yes	ICE	yes		NA	p.L669Ffs*84	p.Arg902*	BAL	INT	WT	WT	INT	INT	INT	WT	WT	INT	Y	N	N	7	0	0.287084	Y	0.2547	1	0.485948	Filtered due to high noise
192	PROS10448-01115378-Tumor-SM-7LYLH	no	yes	Agilent			N	WT	WT	INT	INT	WT	WT	INT	INT	INT	p.T18Hfs*26	CL	BAL	N	N	N	27	0	0.130225	Y	0.7365	0.93	0.194386
193	PROS10448-1115150-Tumor-SM-5EEBK	yes	yes	Agilent	yes		NA	WT	WT	INT	INT	WT	WT	INT	INT	INT	WT	WT	INT	N	N	N	46	0	0.534265	Y	0.1502	0.79	0.0912343	Low purity
194	PROS10448-1115153-Tumor-SM-5EEBL	yes	yes	NA	yes		N	WT	WT	INT	INT	WT	WT	INT	INT	INT	WT	WT	INT	N	N	N	6	0	0.0727179	Y	0.3731	0.36	0.0582111
195	PROS10448-1115154-Tumor-SM-5EEBM	yes	yes	Agilent	yes		N	p.X988splice	WT	MAL	INT	WT	WT	INT	INT	INT	CL	WT	MAL	Y	N	N	26	0	0.158447	Y	0.651	0.8	0.0925678
196	PROS10448-1115156-Tumor-SM-5EEBN	yes	yes	Agilent	yes		N	WT	WT	INT	INT	CL	WT	MAL	INT	MAL	p.X126_splice	CL	BAL	N	N	N	15	0	0.156962	Y	0.5905	0.61	0.0698549
197	PROS10448-1115157-Tumor-SM-5EEBO	yes	yes	Agilent	yes		N	WT	WT	INT	INT	WT	WT	INT	INT	INT	CL	WT	MAL	Y	N	N	25	0	0.105753	Y	0.5006	0.64	0.0556433
202	PROS10448-SUTC.01115082-Tumor-SM-4JC6B	no	yes	Agilent			N	WT	WT	INT	INT	CL	WT	MAL	INT	INT	CL	WT	MAL	Y	N	N	9	0	0.131986	Y	0.6017	0.94	0.0940974
203	PROS10448-SUTC.01115082-Tumor-SM-4JC6C	no	yes	Agilent			N	WT	WT	INT	NA	CL	WT	MAL	NA	NA	CL	SV	MAL (Subclonal BAL)	NA	NA	NA	NA	0	NA	N	NA	0.39	NA	NoCNV
204	PROS10448-SUTC.01115083-Tumor-SM-4JC6D	no	yes	Agilent			N	WT	WT	INT	INT	CL	WT	MAL	INT	INT	CL	WT	MAL	Y	N	N	7	0	0.17931	Y	0.8409	0.43	0.143101
205	PROS10448-SUTC.01115083-Tumor-SM-4JC6G	no	yes	Agilent			N	WT	WT	INT	NA	CL	WT	MAL	NA	NA	CL	WT	MAL	NA	NA	NA	NA	0	NA	N	NA	0.56	NA	NoCNV
206	PROS10448-SUTC.01115085-Tumor-SM-4JC6J	no	yes	Agilent			N	WT	WT	INT	INT	WT	WT	INT	INT	INT	WT	WT	INT	Y	N	N	12	0	0.0711563	Y	0.0015	0.82	0.0679893
207	PROS10448-SUTC.01115087-Tumor-SM-72FXL	no	yes	Agilent			N	WT	WT	INT	INT	p.D777Efs*	CL	BAL, Germline	INT	INT	p.C176S	CL	BAL	N	N	N	9	0	0.0643744	Y	0.4334	0.8	0.182146
208	PROS10448-SUTC.01115087-Tumor-SM-72FXM	no	yes	Agilent			N	WT	WT	INT	NA	p.D777Efs*	CL	BAL, Germline	NA	NA	p.C176S	CL	BAL	NA	NA	NA	NA	0	NA	N	NA	0.67	NA	NoCNV
209	PROS10448-SUTC.01115089-Tumor-SM-4JC6T	no	yes	Agilent			N	WT	WT	INT	MAL	WT	WT	INT	INT	INT	CL	WT	MAL	Y	N	N	10	0	0	Y	0.389	0.63	0.0945942
210	PROS10448-SUTC.01115090-Tumor-SM-4JC6X	no	yes	Agilent			N	p.Y327_R329fs*11	p.C924Vfs*22	BAL	INT	WT	WT	INT	INT	MAL	WT	WT	INT	Y	N	N	4	0.410112	0.000719098	Y	0.0359	0.6	0.33813	Filtered due to high noise, low purity
211	PROS10448-SUTC.01115091-Tumor-SM-72FY4	no	yes	Agilent			N	WT	WT	INT	INT	CL	WT	MAL	INT	INT	p.R249M	p.R249M	BAL	N	N	N	26	0	0	Y	0.6926	0.89	0.147518
212	PROS10448-SUTC.01115092-Tumor-SM-72FY6	no	yes	Agilent			NA	WT	WT	INT	INT	CL	WT	MAL	INT	INT	p.R248Q	WT	MAL	Y	N	N	33	0	0.00716568	Y	0.5075	0.86	0.378028	Filtered due to high noise
213	PROS10448-SUTC.01115093-Tumor-SM-4JC76	no	yes	Agilent			N	WT	WT	INT	MAL	CL	WT	MAL	INT	INT	WT	WT	INT	N	N	N	33	0.281106	0.168455	Y	0.5399	0.8	0.196358
198	PROS10448P01-SU2C.01115015-Tumor-SM-42W9A	no	yes	Agilent			N	WT	WT	INT	NA	WT	WT	INT	NA	NA	WT	WT	INT	NA	NA	NA	NA	0	NA	N	NA	0.61	NA	NoCNV
199	PROS10448P01-SU2C.01115015-Tumor-SM-42W9C	no	yes	Agilent			NA	WT	WT	INT	INT	WT	WT	INT	INT	MAL	CL	WT	MAL	N	N	N	1	0	0.00779574	Y	0.5037	0.37	0.290841	Filtered due to high noise
200	PROS10448P28-SU2C.01115016-Tumor-SM-42W9D	no	yes	Agilent			N	WT	WT	INT	INT	WT	WT	INT	INT	INT	WT	WT	INT	Y	N	N	3	0.426681	0	Y	0.0337	0.47	0.518741	Filtered due to high noise, low purity
201	PROS10448P28-SU2C.01115016-Tumor-SM-42W9E	no	yes	Agilent			NA	WT	WT	INT	NA	CL	WT	MAL	NA	NA	CL	WT	MAL	NA	NA	NA	NA	0	NA	N	NA	0.5	NA	NoCNV
214	PROS11496-6115236-Tumor-SM-6CNPW	no	yes	Agilent			N	WT	WT	INT	INT	WT	WT	INT	INT	MAL	WT	WT	INT	N	Y	N	10	0	0.143608	Y	0.6264	0.99	0.110736
215	PROS11496-6115285-Tumor-SM-6CNPX	no	yes	Agilent			N	WT	WT	INT	INT	WT	WT	INT	INT	INT	WT	WT	INT	N	N	N	33	0	0.000203304	Y	0.5327	0.91	0.0631956
216	PROS11496-6115286-Tumor-SM-6CNPY	no	yes	Agilent			N	WT	WT	INT	INT	WT	WT	INT	INT	INT	WT	WT	INT	N	N	N	4	0.653979	0.698446	Y	0.2963	0.85	0.0516382
217	PROS11496-6115288-Tumor-SM-6CNQ1	no	yes	Agilent			N	WT	WT	INT	INT	p.K1860*	CL	BAL	INT	INT	p.P27Lfs*17	CL	BAL	Y	N	N	9	0.453488	0.152281	Y	0.827	0.91	0.0655744
218	PROS11496-6115295-Tumor-SM-6CNQ7	no	yes	Agilent			N	WT	WT	INT	MAL	CL	WT	MAL	MAL	INT	p.R175H	CL	BAL	Y	N	N	16	0	0.086578	Y	0.8813	0.93	0.0644037
219	PROS11496-6115317-Tumor-SM-6CNQ2	no	yes	Agilent			N	WT	WT	INT	INT	WT	WT	INT	INT	INT	p.A159V	CL	BAL	N	N	Y	24	0	0.171151	Y	0.5309	0.56	0.0695021
220	PROS11496-6115319-Tumor-SM-6CNQ3	no	yes	Agilent			N	WT	WT	INT	INT	WT	WT	INT	MAL	MAL	CL	WT	MAL	Y	N	N	17	0	0.072761	Y	0.5747	0.6	0.0584278
221	PROS11496-6115320-Tumor-SM-6CNQ4	no	yes	Agilent			N	WT	WT	INT	INT	WT	WT	INT	INT	MAL	p.H193Q	CL	BAL	N	N	N	13	0	0.0739668	Y	0.8048	0.82	0.0703369
222	PROS11496-6115321-Tumor-SM-6CNQ5	no	yes	Agilent			N	WT	WT	INT	INT	WT	WT	INT	INT	BAL	p.R248Q	WT	MAL	N	N	N	1	0	0.0770852	Y	0.8126	0.82	0.0629427
223	PROS11496-6115322-Tumor-SM-6CNQ6	no	yes	Agilent			Y	p.A1011Lfs*46	CL	BAL	INT	WT	WT	INT	INT	INT	WT	WT	INT	Y	N	Y	108	0	0.0474392	Y	0.4864	0.81	0.0668704
224	PROS11496-6115323-Tumor-SM-6CNQ8	no	yes	Agilent			N	WT	WT	INT	INT	CL	WT	MAL	INT	INT	p.X224_splice	CL	BAL	N	N	Y	6	0	0.0704998	Y	0.2947	0.44	0.0486367
225	PROS12319B-SU2C-06115114-Tumor-SM-4W2N9	yes	yes	Agilent	yes		N	WT	WT	INT	INT	CL	CL	BAL	INT	INT	CL	WT	MAL	N	N	N	5	0.521834	0.0866988	Y	0.93937	0.94	0.0655976
226	PROS12319B-SU2C-06115115-Tumor-SM-4W2NA	yes	yes	Agilent	yes		N	WT	WT	INT	INT	WT	WT	INT	INT	MAL	CL	WT	MAL	Y	N	N	16	0.480469	0.0452795	Y	0.5318	0.68	0.0505452
227	PROS12319B-SU2C-06115116-Tumor-SM-4W2NB	yes	yes	Agilent	yes		N	WT	WT	INT	INT	WT	WT	INT	INT	INT	WT	WT	INT	N	N	N	6	0	0.0270415	Y	0.367	0.47	0.0527043
228	PROS12319B-SU2C-06115117-Tumor-SM-4W2NC	yes	yes	Agilent	yes		N	WT	WT	INT	MAL	WT	WT	INT	INT	INT	CL	WT	MAL	N	N	N	8	0	0.0610159	Y	0.4727	0.68	0.0504539
229	PROS12319B-SU2C-06115118-Tumor-SM-4W2ND	yes	yes	Agilent	yes		N	WT	WT	INT	MAL	CL	WT	MAL	INT	INT	p.G266R	CL	BAL	Y	N	N	30	0	0.100362	Y	0.5344	0.59	0.0556164
230	PROS12319B-SU2C-06115119-Tumor-SM-4W2NE	yes	yes	Agilent	yes		NA	WT	WT	INT	INT	WT	WT	INT	INT	INT	WT	WT	INT	Y	N	N	2	0	0.000382866	Y	0.0002	0.68	0.0439885	Low purity
231	PROS12319B-SU2C-06115120-Tumor-SM-4W2NF	no	yes	Agilent			N	WT	WT	INT	INT	WT	WT	INT	INT	INT	p.R337C	CL	BAL	N	N	N	6	0	0.0893943	Y	0.5857	0.65	0.0558229
232	PROS12319B-SU2C-06115121-Tumor-SM-4W2NG	yes	yes	Agilent	yes		N	WT	WT	INT	MAL	CL	WT	MAL	INT	MAL	p.C176F	CL	BAL	NA	NA	NA	NA	0	NA	N	NA	0.91	NA	NoCNV
233	PROS12319B-SU2C-06115122-Tumor-SM-4W2NH	yes	yes	Agilent	yes		N	WT	WT	INT	INT	WT	WT	INT	MAL	MAL	CL	WT	MAL	Y	N	Y	25	0.327273	0.0872935	Y	0.5427	0.66	0.0603851
234	PROS12319B-SU2C-06115123-Tumor-SM-4W2NI	yes	yes	Agilent	yes		N	WT	WT	INT	INT	WT	WT	INT	INT	INT	WT	WT	INT	N	N	N	14	0	0.142939	Y	0.6729	0.68	0.0579794
235	SC_9001-Tumor_Liver1	yes	yes	Agilent SureSelect v4		yes	N	WT	WT	INT	INT	WT	WT	INT	MAL	BAL	p.X261_splice	CL	BAL	N	N	Y	3	0.344444	0.218849	Y	0.5936	0.54	0.0653521
236	SC_9003-Tumor	yes	yes	Agilent SureSelect v4		yes	N	p.X349splice	WT	MAL	INT	CL	WT	MAL	MAL	INT	p.K139*	CL	BAL	Y	N	N	28	0	0.0650094	Y	0.5025	0.54	0.241791
237	SC_9005_T	yes	yes	Agilent SureSelect v4		yes	N	WT	WT	INT	INT	CL	WT	MAL	INT	INT	CL	WT	MAL	Y	N	N	21	0	0.159952	Y	0.3172	0.5	0.145889
238	SC_9005-Tumor	yes	yes	Agilent SureSelect v4		yes	N	WT	WT	INT	NA	CL	WT	MAL	NA	NA	p.R248W	CL	BAL	N	N	N	9	0	0.198198	Y	0.285	0.41	0.0565485
239	SC_9007-Tumor	yes	yes	Agilent SureSelect v4	yes	yes	NA	WT	WT	INT	INT	WT	WT	INT	INT	INT	WT	WT	INT	Y	N	Y	3	0	1.12324e-05	Y	0.0263	0.44	0.0496202	Low purity
240	SC_9008-Tumor	yes	yes	Agilent SureSelect v4	yes	yes	N	p.V1079*	WT	MAL	INT	CL	WT	MAL	INT	BAL	p.R273C	WT	MAL	N	N	N	2	0	0.0834124	Y	0.897	0.9	0.106947
241	SC_9009-Tumor	yes	yes	Agilent SureSelect v4	yes	yes	N	WT	WT	INT	MAL	CL	WT	MAL	INT	INT	CL	WT	MAL	N	N	N	83	0	0.129236	Y	0.753	0.86	0.171388
242	SC_9010-Tumor	yes	yes	Agilent SureSelect v4	yes	yes	N	WT	WT	INT	INT	WT	WT	INT	INT	MAL	CL	WT	MAL	Y	N	N	50	0.466387	0.113299	Y	0.5588	0.57	0.0794099
243	SC_9011-Tumor	yes	yes	Agilent SureSelect v4		yes	N	WT	WT	INT	INT	WT	WT	INT	INT	INT	WT	WT	INT	N	N	N	5	0	0.0980502	Y	0.5556	0.54	0.0918747
244	SC_9012-Tumor	yes	yes	Agilent SureSelect v4	yes	yes	N	WT	WT	INT	INT	WT	WT	INT	INT	MAL	p.D148del	CL	MAL	N	N	N	39	0.323944	0.147002	Y	0.3677	0.41	0.0853321
245	SC_9016_T	yes	yes	Agilent SureSelect v4	yes	yes	N	WT	WT	INT	INT	CL	WT	MAL	INT	INT	p.R196Ffs*35	CL	BAL	Y	N	N	49	0.403141	0.141384	Y	0.5061	0.62	0.200609
246	SC_9016-Tumor	yes	yes	Agilent SureSelect v4	yes	yes	N	WT	WT	INT	NA	CL	WT	MAL	NA	NA	p.R196Ffs*35	CL	BAL	Y	N	N	1	0	0.0122542	Y	0.5394	0.38	0.140375
247	SC_9017-Tumor	yes	yes	Agilent SureSelect v4	yes	yes	N	WT	WT	INT	MAL	WT	WT	INT	INT	INT	p.R248Q	CL	BAL	N	Y	N	33	0.376623	0.0814675	Y	0.5086	0.73	0.060511
248	SC_9018-Tumor	yes	yes	Agilent SureSelect v4	yes	yes	N	WT	WT	INT	INT	WT	WT	INT	INT	INT	p.R213*	CL	BAL	Y	N	N	26	0.457447	0.101944	Y	0.5553	0.6	0.0954883
249	SC_9019-Tumor	yes	yes	Agilent SureSelect v4	yes	yes	N	WT	WT	INT	INT	WT	WT	INT	INT	INT	p.A86Vfs*55	CL	BAL	N	Y	Y	10	0	0.121304	Y	0.4382	0.42	0.054019
250	SC_9020-Tumor	yes	yes	Agilent SureSelect v4		yes	N	SV	WT	MAL	MAL	WT	WT	INT	INT	INT	CL	SV	BAL	Y	N	N	43	0	0.0681747	Y	0.4638	0.46	0.103088
251	SC_9021-Tumor	yes	yes	Agilent SureSelect v4		yes	N	WT	WT	INT	INT	p.K485Sfs*24	CL	BAL	MAL	BAL	CL	CL	BAL	Y	N	N	38	0.466667	0.112367	Y	0.7216	0.74	0.108573
252	SC_9022-Tumor	yes	yes	Agilent SureSelect v4	yes	yes	N	WT	WT	INT	INT	p.S1982Rfs*22	CL	BAL, Germline	INT	MAL	CL	WT	MAL	Y	N	N	33	0.633333	0.148088	Y	0.4037	0.59	0.0921905
253	SC_9023-Tumor	yes	yes	Agilent SureSelect v4	yes	yes	N	WT	WT	INT	INT	WT	WT	INT	INT	INT	p.I195_G199del	CL	BAL	N	N	N	31	0.459627	0.191933	Y	0.5623	0.57	0.115214
254	SC_9024-Tumor	yes	yes	Agilent SureSelect v4		yes	N	WT	WT	INT	MAL	WT	WT	INT	INT	INT	p.R181H	CL	BAL	N	N	N	18	0	0.0557047	Y	0.315	0.31	0.0858875
255	SC_9026-Tumor	yes	yes	Agilent SureSelect v4	yes	yes	N	WT	WT	INT	INT	WT	WT	INT	INT	INT	WT	WT	INT	N	N	N	65	0	0.0584966	Y	0.4305	0.63	0.089259
256	SC_9027_T	yes	yes	Agilent SureSelect v4	yes	yes	N	WT	WT	INT	INT	p.T3085Nfs*26	WT	MAL	INT	MAL	CL	WT	MAL	N	N	Y	50	0.241776	0.149439	Y	0.7094	0.77	0.231473
257	SC_9027-Tumor	yes	yes	Agilent SureSelect v4		yes	N	WT	WT	INT	NA	p.T3085Nfs*26	WT	MAL	NA	NA	WT	WT	INT	N	Y	Y	27	0.373178	0.124312	Y	0.378	0.41	0.0593435
258	SC_9028-Tumor	yes	yes	Agilent SureSelect v4	yes	yes	N	WT	WT	INT	INT	WT	WT	INT	INT	INT	p.P278L	CL	BAL	N	N	N	10	0.481172	0.134437	Y	0.203	0.31	0.0502296
259	SC_9029-Tumor	yes	yes	Agilent SureSelect v4	yes	yes	N	WT	WT	INT	INT	WT	WT	INT	INT	MAL	CL	WT	MAL	Y	N	N	15	0	0.0688013	Y	0.92685	0.97	0.109228
260	SC_9030-Tumor	yes	yes	Agilent SureSelect v4	yes	yes	N	WT	WT	INT	INT	WT	WT	INT	INT	INT	CL	WT	MAL	Y	N	N	56	0	0.0577608	Y	0.91553	0.91	0.149707
261	SC_9031-TM	yes	yes	Agilent SureSelect v4	yes	yes	N	WT	WT	INT	INT	CL	WT	MAL	INT	MAL	p.A159D	CL	BAL	N	Y	N	4	0	0.197959	Y	0.6858	0.7	0.0966217
262	SC_9032-Tumor	yes	yes	Agilent SureSelect v4	yes	yes	N	WT	WT	INT	INT	CL	CL	BAL	INT	INT	CL	WT	MAL	N	N	N	22	0.465347	0.078259	Y	0.90751	0.91	0.049575
263	SC_9033_T	yes	yes	Agilent SureSelect v4		yes	N	WT	WT	INT	INT	WT	WT	INT	INT	INT	CL	WT	MAL	N	N	N	18	0	0.0601616	Y	0.5366	0.58	0.073621
264	SC_9034-Tumor	yes	yes	Agilent SureSelect v4	yes	yes	N	WT	WT	INT	INT	WT	WT	INT	INT	BAL	WT	WT	INT	N	N	N	5	0.538462	1.03108e-05	Y	0.4483	0.53	0.0674679
265	SC_9035_T	yes	yes	Agilent SureSelect v4	yes	yes	NA	WT	WT	INT	INT	p.T3033Lfs*29(subclonal)	WT	INT, Gemline but undergone reversion	INT	MAL	CL	CL	BAL	Y	N	N	18	0	0.162573	Y	0.6386	0.82	0.266578	Filtered due to high noise
266	SC_9035-Tumor	yes	yes	Agilent SureSelect v4		yes	N	WT	WT	INT	NA	p.T3033Lfs*29 (subclonal)	WT	INT, Gemline but undergone reversion	NA	NA	CL	CL	BAL	Y	N	N	28	0	0.106647	Y	0.7043	0.58	0.09546
267	SC_9036-Tumor	yes	yes	Agilent SureSelect v4	yes	yes	N	WT	WT	INT	INT	WT	WT	INT	INT	INT	CL	WT	MAL	N	N	N	25	0	0.0828906	Y	0.4392	0.65	0.191013
268	SC_9037-Tumor	yes	yes	Agilent SureSelect v4	yes	yes	N	WT	WT	INT	MAL	CL	WT	MAL	INT	MAL	p.C277Vfs*68	CL	MAL	N	N	N	3	0.576923	7.45884e-06	Y	0.3341	0.3	0.0573638
269	SC_9038-Tumor	yes	yes	Agilent SureSelect v4	yes		Y	p.R784*	p.P1266L	BAL	INT	p.S313Lfs*11	WT	MAL	INT	INT	WT	WT	INT	Y	N	Y	161	0.251938	0.0583027	Y	0.6046	0.6	0.0655519
270	SC_9039-Tumor	yes	yes	Agilent SureSelect v4		yes	N	WT	WT	INT	INT	WT	WT	INT	INT	INT	WT	WT	INT	N	N	N	126	0	0.167782	Y	0.7085	0.78	0.167082
271	SC_9043-Tumor	yes	yes	Agilent SureSelect v4	yes	yes	N	WT	WT	INT	INT	WT	WT	INT	INT	INT	CL	WT	MAL	N	N	N	7	0	0.160978	Y	0.7506	0.77	0.0870057
272	SC_9046-Tumor	yes	yes	Agilent SureSelect v4	yes	yes	N	WT	WT	INT	INT	WT	WT	INT	INT	INT	p.R175H	CL	BAL	Y	N	N	42	0	0.146924	Y	0.3719	0.46	0.106265
273	SC_9047-Tumor	yes	yes	Agilent SureSelect v4	yes	yes	N	WT	WT	INT	INT	WT	WT	INT	INT	MAL	WT	WT	INT	Y	N	N	35	0	3.67935e-05	Y	0.3476	0.77	0.105163
274	SC_9048-Tumor	yes	yes	Agilent SureSelect v4	yes	yes	N	WT	WT	INT	INT	CL	WT	MAL	INT	MAL	CL	WT	MAL	Y	N	N	14	0	0.114938	Y	0.3484	0.36	0.0662527
275	SC_9049-Tumor	yes	yes	Agilent SureSelect v4	yes	yes	N	WT	WT	INT	INT	CL	WT	MAL	INT	INT	CL	WT	MAL	Y	N	N	36	0	0.0835355	Y	0.2817	0.51	0.11208
276	SC_9050-Tumor	yes	yes	Agilent SureSelect v4	yes	yes	N	WT	WT	INT	INT	WT	WT	INT	INT	INT	CL	WT	MAL	N	N	N	6	0.386905	0.150164	Y	0.6311	0.66	0.0567848
277	SC_9054-Tumor	yes	yes	Agilent SureSelect v4	yes	yes	N	WT	WT	INT	INT	WT	WT	INT	INT	MAL	p.P322Hfs*23	CL	BAL	N	N	Y	59	0	0.247801	Y	0.6423	0.73	0.0825943
278	SC_9055-Tumor	yes	yes	Agilent SureSelect v4	yes	yes	N	WT	WT	INT	INT	WT	WT	INT	INT	INT	WT	WT	INT	Y	N	N	NA	0	NA	N	NA	0.46	NA	NoCNV
279	SC_9056_T	yes	yes	Agilent SureSelect v4	yes	yes	N	WT	WT	INT	INT	WT	WT	INT	INT	INT	WT	WT	INT	N	N	N	23	0	0.0309266	Y	0.6951	0.83	0.237205
280	SC_9056-Tumor	yes	yes	Agilent SureSelect v4		yes	N	WT	WT	INT	NA	WT	WT	INT	NA	NA	WT	WT	INT	N	N	N	21	0	0	Y	0.8134	0.44	0.0902707
281	SC_9057-Tumor	yes	yes	Agilent SureSelect v4	yes	yes	N	WT	WT	INT	INT	CL	CL	BAL	INT	INT	WT	WT	INT	N	N	N	5	0.521008	0.145405	Y	0.7187	0.69	0.0857021
282	SC_9058-Tumor	yes	yes	Agilent SureSelect v4	yes	yes	N	WT	WT	INT	MAL	p.S3068Dfs*7	CL	BAL	INT	MAL	p.R282W	CL	BAL	Y	N	N	40	0.702544	0.303181	Y	0.5954	0.73	0.0567144
283	SC_9059-Tumor	yes	yes	Agilent SureSelect v4	yes	yes	N	WT	WT	INT	INT	WT	WT	INT	INT	MAL	CL	WT	MAL	Y	N	N	30	0	0.102764	Y	0.6114	0.83	0.0711485
284	SC_9060-Tumor	yes	yes	Agilent SureSelect v4	yes	yes	N	WT	WT	INT	INT	CL	WT	MAL	INT	INT	p.W146*	CL	BAL	N	N	N	26	0	0.19775	Y	0.4411	0.46	0.0907661
285	SC_9061-Tumor	yes	yes	Agilent SureSelect v4	yes	yes	N	WT	WT	INT	INT	p.K1057Tfs*8	CL	BAL, Germline	INT	MAL	p.L206Ffs*42	CL	BAL	Y	N	N	69	0.63871	0.200918	Y	0.5422	0.66	0.106631
286	SC_9062-Tumor	yes	yes	Agilent SureSelect v4	yes	yes	N	WT	WT	INT	INT	WT	WT	INT	INT	INT	CL	WT	MAL	N	N	N	45	0.496599	0.0936532	Y	0.6253	0.75	0.0778159
287	SC_9063-Tumor	yes	yes	Agilent SureSelect v4	yes	yes	N	WT	WT	INT	INT	WT	WT	INT	INT	INT	CL	WT	MAL	Y	N	N	12	0.321168	0.0758118	Y	0.6109	0.61	0.0493974
288	SC_9065-TM-Tumor2	yes	yes	Agilent SureSelect v4	yes	yes	N	WT	WT	INT	NA	WT	WT	INT	NA	NA	p.R175H	WT	MAL	N	N	N	8	0.431034	0.065889	Y	0.5564	0.71	0.0747775
289	SC_9065-Tumor	yes	yes	Agilent SureSelect v4		yes	N	WT	WT	INT	INT	WT	WT	INT	INT	MAL	WT	WT	INT	N	N	N	12	0.633663	0.0878365	Y	0.6395	0.64	0.107077
290	SC_9066-Tumor	yes	yes	Agilent SureSelect v4		yes	N	WT	WT	INT	INT	WT	WT	INT	INT	MAL	CL	WT	MAL	N	N	N	32	0	0.123889	Y	0.4926	0.51	0.0748983
291	SC_9068-Tumor	yes	yes	Agilent SureSelect v4	yes	yes	N	WT	WT	INT	INT	CL	WT	MAL	INT	INT	p.V272L	CL	BAL	N	N	Y	98	0.574257	0.127644	Y	0.4972	0.59	0.104284
292	SC_9069_T	yes	yes	Agilent SureSelect v4	yes	yes	N	WT	WT	INT	INT	CL	WT	MAL	INT	INT	p.G245D	CL	BAL	Y	N	N	7	0	0.0844744	Y	0.727	0.75	0.0863891
293	SC_9071-TM	yes	yes	Agilent SureSelect v4	yes	yes	N	WT	WT	INT	INT	CL	WT	MAL	INT	INT	WT	WT	INT	N	N	N	43	0.28169	1.78677e-05	Y	0.4417	0.39	0.0672992
294	SC_9072-TM	yes	yes	Agilent SureSelect v4	yes	yes	N	WT	WT	INT	INT	WT	WT	INT	INT	INT	WT	WT	INT	Y	N	N	75	0	0.13418	Y	0.5034	0.64	0.086977
295	SC_9073-TM	yes	yes	Agilent SureSelect v4	yes	yes	N	WT	WT	INT	INT	WT	WT	INT	INT	INT	p.Y220C	CL	BAL	Y	N	N	111	0	0.140864	Y	0.3252	0.41	0.0873833
296	SC_9074_T	yes	yes	Agilent SureSelect v4	yes	yes	N	WT	WT	INT	INT	CL	WT	MAL	INT	INT	p.P128Lfs*42	CL	BAL	Y	N	N	19	0.441176	0.164313	Y	0.4965	0.63	0.0496479
297	SC_9076-TM	yes	yes	Agilent SureSelect v4		yes	N	WT	WT	INT	INT	p.I1516Dfs*13	CL	BAL, Germline	INT	INT	CL	WT	MAL	Y	N	N	32	0.604878	0.166145	Y	0.3359	0.38	0.0706879
298	SC_9080-TM	yes	yes	Agilent SureSelect v4	yes	yes	N	WT	WT	INT	INT	WT	WT	INT	MAL	INT	WT	WT	INT	N	N	N	4	0	0.138991	Y	0.6176	0.63	0.0622474
299	SC_9081-TM	yes	yes	Agilent SureSelect v4	yes	yes	NA	WT	WT	INT	INT	CL	WT	MAL	INT	INT	WT	WT	INT	N	N	N	2	0	0.0444839	Y	0.018	0.86	0.052581	Low purity
300	SC_9082-TM	yes	yes	Agilent SureSelect v4		yes	N	WT	WT	INT	INT	p.N2452Mfs*15	p.N2452Mfs*15	BAL	INT	BAL	p.M246V	CL	BAL	N	Y	N	4	0.463687	0.091769	Y	0.3583	0.39	0.0531277
301	SC_9083-TM	yes	yes	Agilent SureSelect v4	yes	yes	N	WT	WT	INT	INT	p.S871Qfs*3	p.V2969Cfs*7	BAL, Germline	INT	MAL	p.R175H	CL	BAL	Y	N	N	30	0.624758	0.243795	Y	0.5826	0.6	0.0742983
302	SC_9084-TM	yes	yes	Agilent SureSelect v4		yes	N	WT	WT	INT	INT	CL	WT	MAL	INT	INT	p.P278A	CL	BAL	Y	N	N	41	0	0.146915	Y	0.5812	0.73	0.0956125
303	SC_9086_T	yes	yes	Agilent SureSelect v4	yes	yes	N	WT	WT	INT	NA	CL	WT	MAl	NA	NA	p.G245S	CL	BAL	NA	NA	NA	NA	0	NA	N	NA	0.48	NA	NoCNV
304	SC_9086-TM	yes	yes	Agilent SureSelect v4	yes	yes	N	WT	WT	INT	INT	CL	WT	MAL	MAL	INT	p.G245S	CL	BAL	N	N	N	21	0	0.172284	Y	0.5505	0.45	0.0518081
305	SC_9089-TM	yes	yes	Agilent SureSelect v4		yes	Y	p.650Tfs*47	p.Y815Ifs*6	BAL	INT	WT	WT	INT	INT	INT	CL	WT	MAL	Y	N	N	101	0	0.0207676	Y	0.5267	0.77	0.0928754
306	SC_9090_T	yes	yes	Agilent SureSelect v4		yes	N	WT	WT	INT	INT	p.S1955*	CL	BAL, Germline	INT	INT	p.S149Ffs*15	CL	BAL	N	N	Y	8	0.491039	0.123491	Y	0.7397	0.72	0.108546
307	SC_9091-TM	yes	yes	Agilent SureSelect v4	yes	yes	N	WT	WT	INT	INT	CL	WT	MAL	INT	BAL	p.V122Dfs*26	CL	BAL	Y	N	N	26	0	0.287181	Y	0.2347	0.33	0.0742766
308	SC_9092-TM	yes	yes	Agilent SureSelect v4	yes	yes	N	WT	WT	INT	INT	CL	WT	MAL	INT	INT	p.R248Q	CL	BAL	Y	N	N	6	0	0.149161	Y	0.59	0.72	0.0625232
309	SC_9093-TM	yes	yes	Agilent SureSelect v4	yes	yes	N	p.X1103_splice	p.X1103_splice	BAL	MAL	CL	WT	MAL	INT	INT	p.C176_H179del	CL	BAL	Y	N	N	36	0.430952	0.158544	Y	0.5593	0.73	0.0519501
310	SC_9094-Tumor	yes	yes	Agilent SureSelect v4	yes	yes	N	WT	WT	INT	INT	WT	WT	INT	INT	BAL	WT	WT	INT	Y	N	N	6	0	0.149328	Y	0.4018	0.55	0.0394411
311	SC_9096-Tumor	yes	yes	Agilent SureSelect v4		yes	N	WT	WT	INT	INT	WT	WT	INT	INT	MAL	p.Y220C	CL	BAL	Y	N	N	15	0	0.126362	Y	0.6126	0.63	0.069365
312	SC_9097-TM	yes	yes	Agilent SureSelect v4	yes	yes	N	WT	WT	INT	INT	p.Q2157Ifs*18	p.Q2157Ifs*18	BAL	INT	INT	WT	WT	INT	Y	N	N	20	0.324376	0.130464	Y	0.6689	0.84	0.0515898
313	SC_9099-Tumor	yes	yes	Agilent SureSelect v4	yes	yes	N	WT	WT	INT	INT	WT	WT	INT	INT	INT	CL	WT	MAL	N	N	N	7	0	0.0891773	Y	0.8023	0.87	0.0569314
314	SC_9100-Tumor	yes	yes	Agilent SureSelect v4	yes	yes	NA	WT	WT	INT	INT	WT	WT	INT	INT	INT	WT	WT	INT	Y	N	N	9	0	0.00174636	Y	0.0245	0.77	0.0799159	Low purity
315	SC_9103-Tumor	yes	yes	Agilent SureSelect v4	yes	yes	N	WT	WT	INT	INT	WT	WT	INT	INT	MAL	WT	WT	INT	Y	N	N	29	0	0.133881	Y	0.7479	0.75	0.0702161
316	SC_9104-Tumor	yes	yes	Agilent SureSelect v4	yes	yes	N	WT	WT	INT	INT	WT	WT	INT	INT	INT	CL	CL	BAL	Y	N	N	18	0	0.131988	Y	0.6477	0.66	0.04626
317	SC_9105_Tumor	yes	yes	Agilent SureSelect v4	yes	yes	N	WT	WT	INT	INT	WT	WT	INT	INT	INT	WT	WT	INT	Y	N	Y	12	0	0.0128962	Y	0.2179	0.47	0.0462604
318	SC_9107-Tumor	yes	yes	Agilent SureSelect v4	yes	yes	N	WT	WT	INT	INT	CL	WT	MAL	INT	MAL	p.K132T	CL	BAL	Y	N	N	1	0	0.184086	Y	0.4341	0.85	0.141352
319	SC_9109-Tumor	yes	yes	Agilent SureSelect v4	yes	yes	N	WT	WT	INT	INT	CL	WT	MAL	MAL	INT	p.R273L	CL	BAL	Y	N	N	7	0	0.0600584	Y	0.4992	0.52	0.0494781
320	SC_9118_Tumor	yes	yes	Agilent SureSelect v4	yes	yes	N	WT	WT	INT	INT	WT	WT	INT	INT	INT	WT	WT	INT	Y	N	Y	30	0.424757	0	Y	0.641	0.44	0.103733
321	SC_9120_T	yes	yes	Agilent SureSelect v4		yes	Y	WT	WT	INT	INT	WT	WT	INT	INT	INT	WT	WT	INT	N	N	N	94	0	0.0427015	Y	0.59	0.55	0.0723782
322	SC_9121_Tumor	yes	yes	Agilent SureSelect v4		yes	N	WT	WT	INT	INT	WT	WT	INT	INT	BAL	p.R248Q	CL	BAL	Y	N	N	10	0	0.118934	Y	0.4808	0.55	0.0479982
323	SC_9123_Tumor	yes	yes	Agilent SureSelect v4	yes	yes	NA	NA	NA	NA	NA	CL	WT	MAL	NA	NA	WT	WT	INT	Y	N	N	0	0	0.0303902	Y	0.3934	0.72	0.178496	TDP events are there, Lower counts, I will choose to exclude this tumor given the level of noise, I am not suoper confident in Tumor DNA content estimate
324	SC_9124_Tumor	yes	yes	Agilent SureSelect v4	yes	yes	N	WT	WT	INT	INT	WT	WT	INT	INT	INT	p.R249M	CL	BAL	Y	N	N	17	0	0.0434481	Y	0.7285	0.88	0.0450481
325	SC_9126_Tumor	yes	yes	Agilent SureSelect v4	yes	yes	N	WT	WT	INT	INT	WT	WT	INT	INT	INT	p.L330P	CL	BAL	N	N	N	18	0	0.0495324	Y	0.6642	0.71	0.0472872
326	SC_9129_Tumor	yes	yes	Agilent SureSelect v4	yes	yes	NA	WT	WT	INT	INT	WT	WT	INT	INT	INT	WT	WT	INT	Y	N	N	2	0	0.00012627	Y	0.0235	0.43	0.0389849	Low purity
327	SC_9132_Tumor	yes	yes	Agilent SureSelect v4	yes	yes	N	WT	WT	INT	MAL	CL	WT	MAL	INT	INT	CL	WT	MAL	Y	N	N	22	0.305322	0.0909168	Y	0.5676	0.88	0.0533979
328	SC_9136_Tumor	yes	yes	Agilent SureSelect v4		yes	N	WT	WT	INT	INT	CL	WT	MAL	INT	MAL	p.C242Afs*5	CL	BAL	N	N	N	45	0	0.000453579	Y	0.4662	0.34	0.08019
329	SC_9137_Tumor	yes	yes	Agilent SureSelect v4	yes	yes	N	WT	WT	INT	BAL	WT	WT	INT	INT	INT	p.C238Y	CL	BAL	Y	N	N	15	0	0.0794543	Y	0.7138	0.72	0.0541458
330	SC_9138_Tumor	yes	yes	Agilent SureSelect v4		yes	N	WT	WT	INT	INT	WT	WT	INT	INT	INT	WT	WT	INT	N	N	N	0	0	0	Y	0.98152	0.45	0.0378467
331	SC_9139_Tumor	yes	yes	Agilent SureSelect v4	yes	yes	N	WT	WT	INT	INT	WT	WT	INT	INT	INT	CL	WT	MAL	N	N	N	12	0	0.0177181	Y	0.3282	0.67	0.0638429
332	SC_9140_Tumor	yes	yes	Agilent SureSelect v4	yes	yes	N	WT	WT	INT	INT	CL	WT	MAL	BAL	INT	p.X125_splice	CL	BAL	Y	N	N	17	0.365891	0.000523577	Y	0.489	0.36	0.0447884
333	SC_9141_Tumor	yes	yes	Agilent SureSelect v4		yes	N	WT	WT	INT	MAL	WT	WT	INT	MAL	INT	p.G266*	p.G266*	BAL	Y	N	N	8	0.382759	0.211515	Y	0.6764	0.75	0.0444892
334	SC_9142_Tumor	yes	yes	Agilent SureSelect v4	yes	yes	NA	WT	WT	INT	INT	WT	WT	INT	INT	INT	p.H193P	WT	MAL	Y	N	N	17	0	0.490798	Y	0.1238	0.8	0.0390673	Low purity
335	SC_9144_Tumor	yes	yes	Agilent SureSelect v4		yes	N	WT	WT	INT	INT	CL	CL	BAL	INT	INT	WT	WT	INT	N	N	N	0	0	0	Y	0.4904	0.56	0.194739
336	SC_9145_Tumor	yes	yes	Agilent SureSelect v4	yes	yes	N	WT	WT	INT	INT	p.T3085Nfs*26	CL	BAL	INT	INT	WT	WT	INT	N	N	N	7	0.373016	0.18947	Y	0.92765	0.93	0.0492568
337	SC_9146_T	yes	yes	Agilent SureSelect v4	yes	yes	N	WT	WT	INT	MAL	CL	WT	MAL	INT	INT	CL	WT	MAL	N	N	N	12	0	0.259199	Y	0.4963	0.51	0.0547084
338	SC_9148_Tumor	yes	yes	Agilent SureSelect v4	yes	yes	N	WT	WT	INT	INT	WT	WT	INT	INT	MAL	p.I251Sfs*94	CL	BAL	Y	N	N	0	0	0	Y	0.9227	0.31	0.136899
339	SC_9150_Tumor	yes	yes	Agilent SureSelect v4		yes	N	WT	WT	INT	INT	CL	CL	BAL	INT	INT	CL	WT	MAL	Y	N	N	0	0.467742	0	Y	0.7424	0.79	0.158935
340	SC_9151_Tumor	yes	yes	Agilent SureSelect v4		yes	N	WT	WT	INT	INT	WT	WT	INT	INT	MAL	p.G279R	WT	MAL	Y	Y	N	35	0	0.104567	Y	0.2582	0.4	0.0774452
341	SC_9152_Tumor	yes	yes	Agilent SureSelect v4		yes	N	p.X349splice	WT	MAL	INT	CL	WT	MAL	INT	INT	CL	WT	MAL	N	N	N	2	0	0.00103014	Y	0.7289	0.45	0.241727
342	SC_9153_Tumor	yes	yes	Agilent SureSelect v4	yes	yes	N	WT	WT	INT	INT	WT	WT	INT	INT	INT	p.Y220C	CL	BAL	Y	N	N	5	0	0.084486	Y	0.6971	0.81	0.0515069
343	SC_9156_Tumor	yes	yes	Agilent SureSelect v4	yes	yes	N	WT	WT	INT	MAL	WT	WT	INT	INT	INT	CL	WT	MAL	Y	N	N	21	0	0.251851	Y	0.5782	0.66	0.0481686
344	SC_9158_Tumor	yes	yes	Agilent SureSelect v4		yes	N	WT	WT	INT	INT	CL	WT	MAL	INT	INT	CL	WT	MAL	Y	N	N	39	0	0.0895069	Y	0.618	0.66	0.0748997
345	SC_9162_Tumor	yes	yes	Agilent SureSelect v4	yes	yes	N	WT	WT	INT	INT	WT	WT	INT	INT	MAL	p.X332_splice	CL	BAL	Y	N	N	9	0	0.11422	Y	0.4566	0.48	0.039333
346	SC_9163_Tumor	yes	yes	Agilent SureSelect v4	yes	yes	N	WT	WT	INT	INT	WT	WT	INT	INT	INT	p.R267Q	WT	MAL	N	N	Y	4	0	0.0502226	Y	0.8566	0.83	0.052273
347	SC_9165_Tumor	yes	yes	Agilent SureSelect v4	yes	yes	NA	WT	WT	INT	INT	p.S1882*	WT	MAL, Germline	INT	INT	WT	WT	INT	N	N	N	3	0.489297	0.713553	Y	0.1049	0.36	0.0494096	Low purity
348	SC_9170_Tumor	yes	yes	Agilent SureSelect v4		yes	N	WT	WT	INT	INT	WT	WT	INT	INT	BAL	WT	WT	INT	N	N	N	8	0	0.0939191	Y	0.6058	0.52	0.0660245
349	SC_9171_Tumor	yes	yes	Agilent SureSelect v4		yes	N	WT	WT	INT	INT	CL	WT	MAL	INT	INT	WT	WT	INT	N	N	N	2	0	0.0418445	Y	0.6743	0.67	0.0505881
350	SC_9172_Tumor	yes	yes	Agilent SureSelect v4		yes	N	Fusion (RNAseq)	WT	MAL	INT	WT	WT	INT	INT	INT	p.X126_splice	CL	BAL	Y	N	Y	16	0	0.0540159	Y	0.462	0.48	0.0576191
351	SC_9173_Tumor	yes	yes	Agilent SureSelect v4		yes	N	WT	WT	INT	MAL	WT	WT	INT	INT	INT	p.R273L	CL	BAL	N	N	N	8	0	0.0759929	Y	0.6526	0.69	0.0450879
352	SC_9175_T	yes	yes	Agilent SureSelect v4	yes	yes	N	WT	WT	INT	INT	CL	WT	MAL	INT	INT	WT	WT	INT	N	Y	Y	3	0	0.0440041	Y	0.6118	0.67	0.0624396
353	SC_9176_T	yes	yes	Agilent SureSelect v4	yes	yes	N	WT	WT	INT	INT	CL	WT	MAL	INT	MAL	p.M237K	CL	BAL	Y	N	N	7	0	0.168935	Y	0.6633	0.66	0.0428404
354	SC_9177_T	yes	yes	Agilent SureSelect v4		yes	N	WT	WT	INT	INT	CL	WT	MAL	INT	MAL	WT	WT	INT	N	N	N	15	0	0	Y	0.4273	0.32	0.0969165
355	SC_9178_T	yes	yes	Agilent SureSelect v4	yes	yes	N	WT	WT	INT	INT	CL	WT	MAL	INT	INT	p.306*	CL	BAL	Y	N	N	0	0	0.128791	Y	0.3476	0.37	0.168286
356	SC_9179_T	yes	yes	Agilent SureSelect v4		yes	N	WT	WT	INT	INT	WT	WT	INT	INT	INT	WT	WT	INT	N	N	N	7	0	0.223656	Y	0.5546	0.59	0.0962944
357	SC_9181_T	yes	yes	Agilent SureSelect v4	yes		N	WT	WT	INT	INT	p.K3326*	SV	MAL	INT	INT	p.R175H	CL	BAL	N	N	N	18	0	0.148915	Y	0.7084	0.8	0.0435818
358	SC_9182_T	yes	yes	Agilent SureSelect v4		yes	N	WT	WT	INT	INT	CL	WT	MAL	INT	MAL	CL	WT	MAL	N	N	N	8	0.470213	0.153744	Y	0.8215	0.82	0.0634048
359	SC_9183_T	yes	yes	Agilent SureSelect v4	yes		NA	WT	WT	INT	INT	p.T3085Qfs*19	WT	MAL	INT	INT	WT	WT	INT	Y	N	N	1	0	0.0562196	Y	0.0201	0.55	0.0470053	Low purity
360	SC_9184_T	yes	yes	Agilent SureSelect v4	yes	yes	N	WT	WT	INT	INT	WT	WT	INT	INT	BAL	WT	WT	INT	Y	N	N	9	0	0.144188	Y	0.6253	0.63	0.0674373
361	SC_9186_T	yes	yes	Agilent SureSelect v4	yes	yes	N	WT	WT	INT	INT	WT	WT	INT	INT	INT	CL	WT	MAL	Y	N	N	30	0	0.0971134	Y	0.7282	0.9	0.0609228
362	SC_9187_T	yes	yes	Agilent SureSelect v4	yes	yes	N	WT	WT	INT	INT	WT	WT	INT	INT	MAL	p.R342*	CL	BAL	Y	N	N	13	0	0.187239	Y	0.8204	0.89	0.069836
363	SC_9189_T	yes	yes	Agilent SureSelect v4	yes	yes	N	WT	WT	INT	INT	WT	WT	INT	INT	INT	p.R248W	CL	BAL	Y	N	N	35	0	0.146944	Y	0.7537	0.85	0.0939601
364	SC_9190_T	yes	yes	Agilent SureSelect v4	yes	yes	N	WT	WT	INT	INT	WT	WT	INT	INT	INT	CL	WT	MAL	Y	Y	N	22	0	0.0863563	Y	0.693	0.81	0.0560221
365	SC_9192_T	yes	yes	Agilent SureSelect v4	yes	yes	N	WT	WT	INT	INT	CL	WT	MAL	INT	INT	CL	WT	MAL	N	N	N	21	0	0.0865311	Y	0.5158	0.68	0.0579977
366	SC_9193_T	yes	yes	Agilent SureSelect v4		yes	N	WT	WT	INT	INT	WT	WT	INT	INT	INT	p.R273C	CL	BAL	Y	N	N	7	0	0.0769865	Y	0.5017	0.74	0.0526186
367	SC_9194_T	yes	yes	Agilent SureSelect v4	yes	yes	N	SV	WT	MAL	INT	CL	WT	MAL	MAL	INT	CL	WT	MAL	Y	N	N	20	0.238318	0.136201	Y	0.6627	0.75	0.046397
368	SC_9195_T	yes	yes	Agilent SureSelect v4		yes	NA	WT	WT	INT	INT	WT	WT	INT	INT	INT	p.C141W	p.C141W	BAL	Y	N	N	13	0	0.0946136	Y	0.1672	0.43	0.0381101	Low purity
369	SC_9196_T	yes	yes	Agilent SureSelect v4		yes	N	WT	WT	INT	INT	WT	WT	INT	INT	MAL	CL	Fusion (RNAseq)	BAL	Y	N	N	6	0	0.0497059	Y	0.3731	0.85	0.0517959
370	SC_9197_T	yes	yes	Agilent SureSelect v4		yes	N	WT	WT	INT	INT	WT	WT	INT	INT	MAL	WT	WT	INT	N	N	N	5	0	0.13015	Y	0.6385	0.61	0.048326
371	SC_9199_T	yes	yes	Agilent SureSelect v4		yes	N	WT	WT	INT	MAL	WT	WT	INT	INT	INT	p.D281Pfs*24	CL	BAL	N	N	Y	23	0	0.133601	Y	0.7923	0.87	0.059442
372	SC_9200_T	yes	yes	Agilent SureSelect v4		yes	N	WT	WT	INT	INT	WT	WT	INT	INT	MAL	WT	WT	INT	N	N	N	4	0	0.0751286	Y	0.5535	0.56	0.0835621
373	SC_9201_T	yes	yes	Agilent SureSelect v4		yes	N	WT	WT	INT	INT	CL	CL	BAL	INT	INT	CL	CL	BAL	N	N	N	31	0.374723	0.150491	Y	0.7508	0.8	0.0812574
374	SC_9203_T	yes	yes	Agilent SureSelect v4		yes	N	WT	WT	INT	INT	WT	WT	INT	INT	INT	CL	WT	MAL	Y	N	Y	8	0	0.135266	Y	0.2766	0.93	0.0698708
375	SC_9204_T	yes	yes	Agilent SureSelect v4		yes	N	WT	WT	INT	INT	CL	WT	MAL	INT	BAL	p.S241F	CL	BAL	Y	N	N	25	0.299035	7.13551e-05	Y	0.5819	0.58	0.0961988
376	SI_9157_Tumor	yes	yes	Agilent SureSelect v4	yes	yes	N	WT	WT	INT	INT	WT	WT	INT	INT	INT	WT	WT	INT	N	N	Y	9	0	2.80741e-05	Y	0.3133	0.4	0.0471854
377	TP_2001-Tumor	yes	yes	Agilent SureSelect v4	yes	yes	N	WT	WT	INT	INT	WT	WT	INT	MAL	INT	CL	CL, Fusion (RNAseq)	BAL	Y	N	N	13	0.505747	0.0661103	Y	0.5087	0.56	0.096658
378	TP_2009-Tumor	yes	yes	Agilent SureSelect v4	yes	yes	N	WT	WT	INT	INT	CL	CL	BAL	INT	INT	CL	WT	MAL	N	N	N	0	0	0.564617	Y	0.323	0.45	0.158476
379	TP_2010-Tumor	yes	yes	Agilent SureSelect v4	yes	yes	N	WT	WT	INT	INT	CL	WT	MAL	INT	INT	p.T118Qfs*5	CL	BAL	Y	N	N	5	0	0.099546	Y	0.6001	0.62	0.0576246
380	TP_2020-Tumor	yes	yes	Agilent SureSelect v4	yes	yes	N	SV	WT	MAL	INT	CL	WT	MAL	INT	MAL	CL	WT	MAL	Y	Y	N	15	0.678899	0.00773141	Y	0.5065	0.44	0.151563
381	TP_2032-Tumor	yes	yes	Agilent SureSelect v4	yes	yes	N	WT	WT	INT	INT	WT	WT	INT	INT	INT	CL	WT	MAL	N	N	N	16	0	0.0968353	Y	0.5731	0.55	0.0447389
382	TP_2034-Tumor-Bone-Block-3B	yes	yes	Agilent SureSelect v4		yes	N	WT	WT	INT	INT	CL	WT	MAL	INT	INT	CL	WT	MAL	N	N	N	35	0.333333	0.133841	Y	0.2659	0.39	0.136099
383	TP_2054-TM	yes	yes	Agilent SureSelect v4	yes	yes	N	WT	WT	INT	INT	p.S1882*	CL	BAL, Germline	INT	INT	CL	WT	MAL	N	N	N	16	0.708934	0.0202088	Y	0.5935	0.51	0.068713
384	TP_2060-TM	yes	yes	Agilent SureSelect v4	yes	yes	N	WT	WT	INT	INT	CL	CL	BAL	INT	INT	p.D208Afs*3	CL	BAL	N	N	N	2	0.65371	0	Y	0.3882	0.3	0.0526944
385	TP_2061-TM	yes	yes	Agilent SureSelect v4	yes	yes	N	WT	WT	INT	INT	CL	WT	MAL	MAL	MAL	CL	CL	BAL	Y	N	N	50	0	0.145269	Y	0.5764	0.71	0.0827813
386	TP_2064-TM	yes	yes	Agilent SureSelect v4	yes	yes	N	WT	WT	INT	INT	WT	WT	INT	INT	MAL	p.H179R	CL	BAL	Y	N	N	27	0	0.163174	Y	0.66	0.69	0.0578338
387	TP_2069_Tumor	yes	yes	Agilent SureSelect v4	yes	yes	N	WT	WT	INT	INT	p.Q1994*	CL	BAL	INT	INT	CL	WT	MAL	Y	N	Y	3	0.568282	0.089038	Y	0.4204	0.44	0.0472563
388	TP_2077_Tumor	yes	yes	Agilent SureSelect v4	yes	yes	N	WT	WT	INT	INT	WT	WT	INT	INT	INT	CL	WT	MAL	N	N	N	11	0	0.0950158	Y	0.8459	0.85	0.0412342
389	TP_2078_Tumor	yes	yes	Agilent SureSelect v4	yes	yes	N	WT	WT	INT	INT	CL	WT	MAL	MAL	BAL	WT	WT	INT	N	N	N	6	0	0.150509	Y	0.729	0.8	0.0434785
390	TP_2079_Tumor	yes	yes	Agilent SureSelect v4		yes	N	WT	WT	INT	INT	CL	WT	MAL	MAL	MAL	p.E286*	CL	BAL	Y	N	N	11	0	0.114693	Y	0.5321	0.93	0.0544537
391	TP_2081_T	yes	yes	Agilent SureSelect v4	yes	yes	Y	p.W960*	CL	BAL	INT	WT	WT	INT	INT	INT	p.Q136E	CL	MAL	Y	N	N	100	0	0.0565442	Y	0.5498	0.77	0.0629911
392	TP_2093_T	yes	yes	Agilent SureSelect v4	yes	yes	N	WT	WT	INT	INT	CL	WT	MAL	INT	INT	p.X186_splice	CL	BAL	Y	N	N	8	0	0.14939	Y	0.7659	0.83	0.0458674
393	TP_2096_T	yes	yes	Agilent SureSelect v4	yes	yes	N	WT	WT	INT	INT	WT	WT	INT	INT	INT	p.P223L	CL	BAL	N	N	N	18	0.383803	0.165085	Y	0.7493	0.82	0.0413549
394	WCM183_Z4	no	yes	Agilent HaloPlex			N	WT	WT	INT	INT	CL	WT	MAL	INT	MAL	WT	WT	INT	NA	NA	NA	NA	NA	NA	N	NA	0.9	NA	NoCNV
395	WCM192_X1	no	yes	Agilent HaloPlex			N	WT	WT	INT	INT	WT	WT	INT	INT	MAL	WT	WT, p.T256P	INT	NA	NA	NA	NA	NA	NA	N	NA	0.68	NA	NoCNV
396	WCM198_Z1	no	yes	Agilent HaloPlex			N	WT	WT	INT	INT	WT	WT	INT	INT	MAL	p.E349*	CL	BAL	NA	NA	NA	NA	NA	NA	N	NA	0.97	NA	NoCNV
397	WCM199_Z3	no	yes	Agilent HaloPlex			N	WT	WT	INT	INT	WT	WT	INT	INT	INT	p.R248Q	WT	MAL	NA	NA	NA	NA	NA	NA	N	NA	0.81	NA	NoCNV
398	WCM207_X1	no	yes	Agilent HaloPlex			N	WT	WT	INT	INT	WT	WT	INT	INT	INT	p.F113C	WT	MAL	NA	NA	NA	NA	NA	NA	N	NA	0.96	NA	NoCNV
399	WCM209_Z2	yes	yes	Agilent HaloPlex	yes		N	CL	WT	MAL	INT	WT	WT	INT	INT	INT	WT	WT	INT	NA	NA	NA	NA	NA	NA	N	NA	0.71	NA	NoCNV
400	WCM210_Z2	yes	yes	Agilent HaloPlex	yes		N	WT	WT	INT	INT	WT	WT	INT	INT	INT	WT	WT	INT	NA	NA	NA	NA	NA	NA	N	NA	0.77	NA	NoCNV
401	WCM218_Z3	yes	yes	Agilent HaloPlex	yes		N	WT	WT	INT	NA	WT	WT	INT	NA	NA	CL	WT	MAL	NA	NA	NA	NA	NA	NA	N	NA	0.55	NA	NoCNV
402	WCM221_Z1	no	yes	Agilent HaloPlex			N	WT	WT	INT	INT	CL	CL	BAL	INT	INT	p.Q192*	WT	MAL	NA	NA	NA	NA	NA	NA	N	NA	0.5	NA	NoCNV
403	WCM223_Z2	no	yes	Agilent HaloPlex			N	WT	WT	INT	INT	WT	WT	INT	INT	MAL	WT	WT	INT	NA	NA	NA	NA	NA	NA	N	NA	0.88	NA	NoCNV
404	WCM243_X1	no	yes	Agilent HaloPlex			N	WT	WT	INT	INT	WT	WT	INT	INT	MAL	CL	WT	MAL	NA	NA	NA	NA	NA	NA	N	NA	0.62	NA	NoCNV
405	WCM250_Z4	no	yes	Agilent HaloPlex			N	WT	WT	INT	INT	WT	WT	INT	INT	INT	p.E346*	p.R290Qfs*15	BAL	NA	NA	NA	NA	NA	NA	N	NA	0.85	NA	NoCNV
406	WCM252_Z3	yes	yes	Agilent HaloPlex	yes		N	WT	WT	INT	INT	WT	WT	INT	INT	INT	p.R273H	CL	BAL	NA	NA	NA	NA	NA	NA	N	NA	0.72	NA	NoCNV
407	WCM258_Z2	yes	yes	Agilent HaloPlex	yes		N	WT	WT	INT	INT	p.A938Pfs*21	CL	BAL, Germline	INT	INT	CL	WT	MAL	NA	NA	NA	NA	NA	NA	N	NA	0.89	NA	NoCNV
408	WCM261_Z4	no	yes	Agilent HaloPlex			N	WT	WT	INT	INT	p.Q3350*	WT	MAL	INT	MAL	WT	WT	INT	NA	NA	NA	NA	NA	NA	N	NA	0.47	NA	NoCNV
409	WCM335_X1	yes	yes	Agilent HaloPlex	yes		N	WT	WT	INT	INT	WT	WT	INT	INT	INT	WT	WT	INT	NA	NA	NA	NA	NA	NA	N	NA	0.54	NA	NoCNV
410	WCM340_Z2	no	yes	Agilent HaloPlex			N	WT	WT	INT	NA	WT	WT	INT	NA	NA	p.C135Y	CL	BAL	NA	NA	NA	NA	NA	NA	N	NA	NA	NA	NoCNV
411	WCM343_X1	no	yes	Agilent HaloPlex			N	WT	WT	INT	INT	WT	WT	INT	INT	INT	WT	WT	INT	NA	NA	NA	NA	NA	NA	N	NA	0.55	NA	NoCNV
412	WCM353_Z1	no	yes	Agilent HaloPlex			N	WT	WT	INT	INT	WT	WT	INT	INT	INT	WT	WT	INT	NA	NA	NA	NA	NA	NA	N	NA	0.38	NA	NoCNV
413	WCM367_Z3	no	yes	Agilent HaloPlex			N	WT	WT	INT	INT	CL	WT	MAL	INT	MAL	WT	WT	INT	NA	NA	NA	NA	NA	NA	N	NA	0.95	NA	NoCNV
414	WCM373_X1	no	yes	Agilent HaloPlex			N	WT	WT	INT	INT	WT	WT	INT	INT	INT	p.H214R	WT	MAL	NA	NA	NA	NA	NA	NA	N	NA	0.47	NA	NoCNV
415	WCM391_X1	no	yes	Agilent HaloPlex			N	WT	WT	INT	INT	CL	WT	MAL	INT	MAL	WT	WT	INT	NA	NA	NA	NA	NA	NA	N	NA	0.61	NA	NoCNV
416	WCM393_Z3	yes	yes	Agilent HaloPlex	yes		N	WT	WT	INT	INT	WT	WT	INT	INT	INT	WT	WT	INT	NA	NA	NA	NA	NA	NA	N	NA	0.68	NA	NoCNV
417	WCM4_X1	yes	yes	Agilent HaloPlex	yes		N	WT	WT	INT	INT	CL	WT	MAL	INT	MAL	CL	WT	MAL	NA	NA	NA	NA	NA	NA	N	NA	0.25	NA	NoCNV
418	WCM404_X1	no	yes	Agilent HaloPlex			N	WT	WT	INT	INT	WT	WT	INT	INT	INT	WT	CL, p.I255N	MAL	NA	NA	NA	NA	NA	NA	N	NA	0.92	NA	NoCNV
419	WCM405_X1	no	yes	Agilent HaloPlex			N	WT	WT	INT	INT	CL	WT	MAL	MAL	MAL	p.P278H	CL	BAL	NA	NA	NA	NA	NA	NA	N	NA	0.8	NA	NoCNV
420	WCM423_X1	no	yes	Agilent HaloPlex			N	WT	WT	INT	INT	WT	WT	INT	INT	INT	WT	WT, p.S240G	INT	NA	NA	NA	NA	NA	NA	N	NA	0.5	NA	NoCNV
421	WCM430_X1	no	yes	Agilent HaloPlex			N	WT	WT	INT	INT	WT	WT	INT	INT	MAL	p.R273C	CL	BAL	NA	NA	NA	NA	NA	NA	N	NA	0.78	NA	NoCNV
422	WCM491_Z4	no	yes	Agilent HaloPlex			N	WT	WT	INT	INT	WT	WT	INT	INT	INT	WT	WT	INT	NA	NA	NA	NA	NA	NA	N	NA	0.93	NA	NoCNV
423	WCM524_Z1	no	yes	Agilent HaloPlex			N	WT	WT	INT	INT	WT	WT	INT	INT	INT	WT	WT	INT	NA	NA	NA	NA	NA	NA	N	NA	0.63	NA	NoCNV
424	WCM555_X1	no	yes	Agilent HaloPlex			N	WT	WT	INT	INT	p.K3326*	WT	MAL	INT	INT	WT	WT	INT	NA	NA	NA	NA	NA	NA	N	NA	0.36	NA	NoCNV
425	WCM556_X1	no	yes	Agilent HaloPlex			N	WT	WT	INT	INT	WT	WT	INT	INT	INT	WT	WT	INT	NA	NA	NA	NA	NA	NA	N	NA	0.81	NA	NoCNV
426	WCM572_X1	no	yes	Agilent HaloPlex			N	WT	WT	INT	INT	p.K3326*	WT	MAL	INT	INT	WT	WT	INT	NA	NA	NA	NA	NA	NA	N	NA	0.92	NA	NoCNV
427	WCM573_X1	yes	yes	Agilent HaloPlex	yes		N	WT	WT	INT	INT	WT	WT	INT	INT	INT	p.X307_splice	CL	BAL	NA	NA	NA	NA	NA	NA	N	NA	0.92	NA	NoCNV
428	WCM646_Z1	no	yes	Agilent HaloPlex			N	WT	WT	INT	INT	WT	WT	INT	INT	INT	p.N268Qfs*3	CL	BAL	NA	NA	NA	NA	NA	NA	N	NA	0.89	NA	NoCNV
429	WCM647_Z1	no	yes	Agilent HaloPlex			N	WT	WT	INT	INT	WT	WT	INT	INT	INT	p.R337C	WT	MAL	NA	NA	NA	NA	NA	NA	N	NA	0.76	NA	NoCNV
430	WCM648_Z1	no	yes	Agilent HaloPlex			N	WT	WT	INT	INT	WT	WT	INT	INT	INT	p.R282W	MUT	BAL	NA	NA	NA	NA	NA	NA	N	NA	0.78	NA	NoCNV
431	WCM650_Z1	no	yes	Agilent HaloPlex			N	WT	WT	INT	INT	WT	WT	INT	INT	INT	R248Q X225_splice	R248Q X225_splice	BAL	NA	NA	NA	NA	NA	NA	N	NA	0.99	NA	NoCNV
432	WCM653_Z1	no	yes	Agilent HaloPlex			N	WT	WT	INT	INT	WT	WT	INT	INT	INT	WT	WT	INT	NA	NA	NA	NA	NA	NA	N	NA	0.86	NA	NoCNV
433	WCM654_Z1	no	yes	Agilent HaloPlex			N	WT	WT	INT	INT	WT	WT	INT	INT	INT	WT	WT	INT	NA	NA	NA	NA	NA	NA	N	NA	0.66	NA	NoCNV
434	WCM655_Z1	no	yes	Agilent HaloPlex			N	WT	WT	INT	INT	WT	WT	INT	INT	INT	WT	WT, p.W146G	INT	NA	NA	NA	NA	NA	NA	N	NA	0.61	NA	NoCNV
435	WCM662_Z2	no	yes	Agilent HaloPlex			N	WT	WT	INT	NA	WT	WT	INT	NA	NA	p.R280_R283del	p.R280_R283del	BAL	NA	NA	NA	NA	NA	NA	N	NA	0.95	NA	NoCNV
436	WCM663_Z1	no	yes	Agilent HaloPlex			N	WT	WT	INT	INT	WT	WT	INT	INT	INT	CL	WT	MAL	NA	NA	NA	NA	NA	NA	N	NA	0.64	NA	NoCNV
437	WCM664_X1	no	yes	Agilent HaloPlex			N	WT	WT	INT	INT	WT	WT	INT	INT	INT	WT	WT	INT	NA	NA	NA	NA	NA	NA	N	NA	0.68	NA	NoCNV
438	WCM665_X1	yes	yes	Agilent HaloPlex	yes		N	p.Y810Lfs*5	WT	MAL	INT	WT	WT	INT	INT	INT	WT	WT	INT	NA	NA	NA	NA	NA	NA	N	NA	0.82	NA	NoCNV
439	WCM666_X1	yes	yes	Agilent HaloPlex	yes		N	WT	WT	INT	INT	WT	WT	INT	INT	INT	p.C124*	CL	BAL	NA	NA	NA	NA	NA	NA	N	NA	0.79	NA	NoCNV
440	WCM668_Z1	no	yes	Agilent HaloPlex			N	WT	WT	INT	INT	p.Y3417Ifs*21	WT	MAL	INT	INT	WT	WT	INT	NA	NA	NA	NA	NA	NA	N	NA	0.79	NA	NoCNV
441	WCM688_Z7	no	yes	Agilent HaloPlex			N	WT	WT	INT	INT	p.N1435Ifs*13	WT	MAL	INT	INT	WT	WT	INT	NA	NA	NA	NA	NA	NA	N	NA	0.84	NA	NoCNV
442	WCM886_Z2	no	yes	Agilent HaloPlex			N	WT	WT	INT	INT	CL	WT	MAL	INT	INT	WT	WT	INT	NA	NA	NA	NA	NA	NA	N	NA	0.81	NA	NoCNV
443	WCM89_X1	yes	yes	Agilent HaloPlex	yes		N	WT	WT	INT	NA	WT	WT	INT	NA	NA	WT	WT	INT	NA	NA	NA	NA	NA	NA	N	NA	0.51	NA	NoCNV
444	WCM91_Z1	yes	yes	Agilent HaloPlex	yes		N	WT	WT	INT	INT	WT	WT	INT	INT	INT	WT	WT	INT	NA	NA	NA	NA	NA	NA	N	NA	0.74	NA	NoCNV

## Sheet: HMF
order	sample	RNAseq	WGS	TDP	CDK12 - Allele A	CDK12-Allele B	CDK12 Status	BRCA1-Allele A	BRCA1-Allele B	BRCA1 Status	BRCA2-Allele A	BRCA2-Allele B	BRCA2 Status	PALB2-Allele A	PALB2-Allele B	PALB2 Status	CHD1-Allele A	CHD1-Allele B	CHD1 Status	PTEN - Allele A	PTEN - Allele B	PTEN Status	TP53 - Allele A	TP53 - Allele B	TP53 Status	AR-AMP	CyclinD-AMP	cMYC-AMP	# Major TDPs	COSMIC Sig3	LOH Score	Purity	Notes
1	HMF000803A	yes	yes	Y	LOH	Intact	MAL	LOH	Intact	MAL	LOH	Intact	MAL	Intact	Intact	Intact	Intact	Intact	Intact	Intact	Intact	Intact	LOH	p.V197E	BAL	Y	N	Y	159	0	0.0866703	0.69
2	HMF000615B	yes	yes	N	Intact	Intact	Intact	Intact	Intact	Intact	DEL	Intact	MAL	Intact	Intact	Intact	Intact	Intact	Intact	DEL	Intact	MAL	DEL	p.V122Dfs	BAL	N	N	Y	200	0.655851	0	0.32
3	HMF003050A	yes	yes	N	Intact	Intact	Intact	Intact	Intact	Intact	Intact	Intact	Intact	Intact	Intact	Intact	Intact	Intact	Intact	DEL_LOH	Intact	MAL	Intact	Intact	Intact	N	N	N	98	0	0	0.78
4	HMF001024A	yes	yes	Y	p.S151X	SV_break	BAL	Intact	Intact	Intact	Intact	Intact	Intact	Intact	Intact	Intact	Intact	Intact	Intact	Intact	Intact	Intact	Intact	Intact	Intact	Y	N	N	433	0.343505	0	0.62
5	HMF001885A	yes	yes	N	Intact	Intact	Intact	Intact	Intact	Intact	LOH	Intact	MAL	Intact	Intact	Intact	Intact	Intact	Intact	Intact	Intact	Intact	Intact	Intact	Intact	N	N	N	178	0.549988	0.0746942	0.45
6	HMF001938A	yes	yes	N	Intact	Intact	Intact	Intact	Intact	Intact	Intact	Intact	Intact	Intact	Intact	Intact	Intact	Intact	Intact	Intact	Intact	Intact	LOH	p.Y220Mfs	BAL	N	N	N	93	0.510532	0.00890383	0.74
7	HMF002094A	yes	yes	N	LOH	Intact	MAL	Intact	Intact	Intact	DEL	Intact	MAL	Intact	Intact	Intact	Intact	Intact	Intact	DEL_LOH	Intact	MAL	LOH	p.R248Q	BAL	Y	N	N	595	0	0	0.46
8	HMF000609A	yes	yes	N	Intact	Intact	Intact	LOH	Intact	MAL	DEL	Intact	MAL	Intact	Intact	Intact	Intact	Intact	Intact	LOH	Intact	MAL	LOH	p.E336X	BAL	Y	N	N	97	0.412193	0.043623	0.91
9	HMF003638A	yes	yes	N	Intact	Intact	Intact	Intact	Intact	Intact	LOH	Intact	MAL	LOH	Intact	MAL	Intact	Intact	Intact	LOH	p.N323Kfs	BAL	LOH	Intact	MAL	Y	N	N	110	0	0.136331	0.77
10	HMF000445A	yes	yes	N	Intact	Intact	Intact	Intact	Intact	Intact	Intact	Intact	Intact	Intact	Intact	Intact	p.K210Rfs	Intact	MAL	Intact	Intact	Intact	Intact	Intact	Intact	N	N	N	56	0	0	0.62
11	HMF001410A	yes	yes	N	Intact	Intact	Intact	Intact	Intact	Intact	Intact	Intact	Intact	Intact	Intact	Intact	LOH	Intact	MAL	DEL_LOH	Intact	MAL	LOH	p.R174_R175delinsS	BAL	Y	N	N	126	0.360299	0.00484589	0.69
12	HMF000079A	yes	yes	N	Intact	Intact	Intact	Intact	Intact	Intact	LOH	Intact	MAL	Intact	Intact	Intact	Intact	Intact	Intact	Intact	Intact	Intact	Intact	Intact	Intact	Y	N	N	73	0	0	0.57
13	HMF000983A	yes	yes	Y	p.I777Sfs	p.I989_P990del	BAL	Intact	Intact	Intact	Intact	Intact	Intact	Intact	Intact	Intact	Intact	Intact	Intact	Intact	Intact	Intact	Intact	Intact	Intact	N	N	Y	466	0	0.00357796	0.88
14	HMF001697A	yes	yes	Y	LOH	SV_break	BAL	Intact	Intact	Intact	Intact	Intact	Intact	Intact	Intact	Intact	Intact	Intact	Intact	Intact	Intact	Intact	DEL	Intact	MAL	Y	N	N	599	0.381336	0.0113579	0.43
15	HMF000016A	yes	yes	N	Intact	Intact	Intact	Intact	Intact	Intact	DEL	Intact	MAL	Intact	Intact	Intact	Intact	Intact	Intact	DEL_LOH	Intact	MAL	LOH	Intact	MAL	Y	Y	N	425	0	0.00448689	0.74
16	HMF000016B	yes	yes	N	Intact	Intact	Intact	Intact	Intact	Intact	DEL	Intact	MAL	Intact	Intact	Intact	Intact	Intact	Intact	DEL_LOH	Intact	MAL	LOH	Intact	MAL	Y	Y	N	441	0	0.0776089	0.69
17	HMF002989A	yes	yes	N	Intact	Intact	Intact	DEL	Intact	MAL	Intact	Intact	Intact	Intact	Intact	Intact	Intact	Intact	Intact	Intact	Intact	Intact	LOH	SV_break	BAL	N	N	N	121	0.422089	0.0637607	0.61
18	HMF001476A	yes	yes	N	Intact	Intact	Intact	Intact	Intact	Intact	DEL	Intact	MAL	Intact	Intact	Intact	LOH	p.E85Q,SV_break	BAL	Intact	Intact	Intact	Intact	Intact	Intact	Y	N	N	370	0	0	0.54
19	HMF000995A	yes	yes	N	Intact	Intact	Intact	Intact	Intact	Intact	p.V1862	Intact	MAL	Intact	Intact	Intact	Intact	Intact	Intact	Intact	Intact	Intact	DEL	Intact	MAL	N	N	N	45	0	0	0.2
20	HMF000812A	no	yes	Y	SV_break	Intact	MAL	Intact	Intact	Intact	Intact	Intact	Intact	Intact	Intact	Intact	Intact	Intact	Intact	LOH	Intact	MAL	Intact	Intact	Intact	Y	N	N	309	0	0.00861739	0.79
21	HMF000812B	yes	yes	Y	SV_break	Intact	MAL	Intact	Intact	Intact	Intact	Intact	Intact	DEL	Intact	MAL	Intact	Intact	Intact	Intact	Intact	Intact	Intact	Intact	Intact	Y	Y	N	276	0.329012	0	0.9
22	HMF000679A	yes	yes	Y	p.R784X	p.L1001Q	BAL	Intact	Intact	Intact	Intact	Intact	Intact	Intact	Intact	Intact	Intact	Intact	Intact	Intact	Intact	Intact	DEL	p.Q136L	BAL	N	N	N	528	0	0.0101478	0.42
23	HMF003733A	yes	yes	N	Intact	Intact	Intact	Intact	Intact	Intact	LOH	Intact	MAL	Intact	Intact	Intact	Intact	Intact	Intact	DEL_LOH	Intact	MAL	LOH	p.P75Lfs	BAL	N	N	N	120	0.473939	0.00695543	0.89
24	HMF002110A	yes	yes	N	Intact	Intact	Intact	Intact	Intact	Intact	LOH	Intact	MAL	Intact	Intact	Intact	Intact	Intact	Intact	Intact	Intact	Intact	LOH	SV_break	BAL	Y	N	N	146	0	0.0198386	0.51
25	HMF003020A	yes	yes	N	Intact	Intact	Intact	Intact	Intact	Intact	LOH	Intact	MAL	Intact	Intact	Intact	Intact	Intact	Intact	DEL_LOH	Intact	MAL	DEL	Intact	MAL	Y	Y	Y	140	0	0	0.63
26	HMF000589A	yes	yes	N	Intact	Intact	Intact	Intact	Intact	Intact	Intact	Intact	Intact	Intact	Intact	Intact	DEL	Intact	MAL	LOH	Intact	MAL	Intact	Intact	Intact	Y	N	N	258	0.211103	0	0.37
27	HMF000589B	yes	yes	N	Intact	Intact	Intact	Intact	Intact	Intact	Intact	Intact	Intact	Intact	Intact	Intact	DEL	Intact	MAL	DEL_LOH	Intact	MAL	Intact	Intact	Intact	N	N	N	334	0.290112	0	0.44
28	HMF002029A	yes	yes	N	Intact	Intact	Intact	Intact	Intact	Intact	p.T3033Lfs	Intact	MAL	Intact	Intact	Intact	Intact	Intact	Intact	LOH	p.N323Mfs	BAL	LOH	p.N131del	BAL	Y	N	N	303	0	0.0567586	0.66
29	HMF003585A	yes	yes	N	Intact	Intact	Intact	Intact	Intact	Intact	DEL	Intact	MAL	Intact	Intact	Intact	Intact	Intact	Intact	DEL_LOH	Intact	MAL	Intact	Intact	Intact	Y	N	Y	228	0.606533	0.0130282	0.61
30	HMF002427A	yes	yes	N	Intact	Intact	Intact	LOH	Intact	MAL	Intact	Intact	Intact	Intact	Intact	Intact	LOH	Intact	MAL	LOH	Intact	MAL	LOH	p.R273C	BAL	N	N	N	83	0	0.0798083	0.68
31	HMF003341A	yes	yes	N	Intact	Intact	Intact	Intact	Intact	Intact	LOH	Intact	MAL	Intact	Intact	Intact	Intact	Intact	Intact	DEL_LOH	Intact	MAL	LOH	Intact	MAL	Y	N	N	562	0.665837	0.0185724	0.61
32	HMF000565A	yes	yes	N	Intact	Intact	Intact	Intact	Intact	Intact	Intact	Intact	Intact	Intact	Intact	Intact	Intact	Intact	Intact	LOH	Intact	MAL	p.R342X	SV_break	BAL	Y	N	N	163	0	0.0763076	0.32
33	HMF003028A	yes	yes	N	Intact	Intact	Intact	Intact	Intact	Intact	Intact	Intact	Intact	LOH	Intact	MAL	Intact	Intact	Intact	Intact	Intact	Intact	DEL	Intact	MAL	Y	N	N	111	0	0	0.41
34	HMF003647A	yes	yes	N	Intact	Intact	Intact	Intact	Intact	Intact	LOH	Intact	MAL	Intact	Intact	Intact	DEL	Intact	MAL	DEL_LOH	Intact	MAL	LOH	SV_break	BAL	Y	N	N	243	0	0.0450435	0.45
35	HMF001047A	yes	yes	N	Intact	Intact	Intact	Intact	Intact	Intact	Intact	Intact	Intact	Intact	Intact	Intact	LOH	Intact	MAL	Intact	Intact	Intact	LOH	SV_break	BAL	N	N	N	457	0	0.0757144	0.67
36	HMF002547A	yes	yes	N	Intact	Intact	Intact	Intact	Intact	Intact	LOH	Intact	MAL	Intact	Intact	Intact	Intact	Intact	Intact	DEL_LOH	Intact	MAL	LOH	Intact	MAL	N	N	N	139	0.294794	0	0.69
37	HMF002630A	yes	yes	N	Intact	Intact	Intact	Intact	Intact	Intact	LOH	Intact	MAL	LOH	Intact	MAL	LOH	Intact	MAL	Intact	Intact	Intact	LOH	p.I251V,p.M237Afs,SV_break	BAL	Y	N	Y	245	0	0.156133	0.64
38	HMF000050A	yes	yes	N	Intact	Intact	Intact	Intact	Intact	Intact	Intact	Intact	Intact	Intact	Intact	Intact	Intact	Intact	Intact	Intact	Intact	Intact	DEL	Intact	MAL	Y	N	Y	157	0	0	0.71
39	HMF001189A	yes	yes	N	Intact	Intact	Intact	Intact	Intact	Intact	Intact	Intact	Intact	Intact	Intact	Intact	Intact	Intact	Intact	DEL_LOH	Intact	MAL	Intact	Intact	Intact	Y	N	N	115	0	0.00405877	0.27
40	HMF002260A	yes	yes	N	Intact	Intact	Intact	Intact	Intact	Intact	LOH	p.E532Kfs	BAL	Intact	Intact	Intact	Intact	Intact	Intact	LOH	Intact	MAL	LOH	SV_break	BAL	N	N	N	227	0.695599	0.0682019	0.94
41	HMF002518A	yes	yes	N	Intact	Intact	Intact	Intact	Intact	Intact	LOH	Intact	MAL	Intact	Intact	Intact	Intact	Intact	Intact	DEL_LOH	Intact	MAL	LOH	p.I254S	BAL	N	N	N	393	0.389073	0.0796229	0.56
42	HMF001129A	yes	yes	N	Intact	Intact	Intact	Intact	Intact	Intact	Intact	Intact	Intact	LOH	Intact	MAL	Intact	Intact	Intact	LOH	Intact	MAL	LOH	p.K382Nfs	BAL	Y	N	N	112	0	0.0776217	0.74
43	HMF001682A	yes	yes	N	Intact	Intact	Intact	Intact	Intact	Intact	LOH	Intact	MAL	Intact	Intact	Intact	Intact	Intact	Intact	LOH	Intact	MAL	LOH	p.A83Lfs	BAL	N	N	N	101	0	0.050008	0.84
44	HMF000114A	yes	yes	N	Intact	Intact	Intact	SV_break	Intact	MAL	Intact	Intact	Intact	Intact	Intact	Intact	LOH	Intact	MAL	Intact	Intact	Intact	Intact	Intact	Intact	N	N	N	121	0.425617	0.077014	0.64
45	HMF002434A	yes	yes	N	Intact	Intact	Intact	Intact	Intact	Intact	LOH	SV_break	BAL	Intact	Intact	Intact	Intact	Intact	Intact	DEL_LOH	Intact	MAL	Intact	Intact	Intact	N	N	N	150	0.417152	0	0.49
46	HMF002690A	yes	yes	Y	LOH	p.R661Dfs,SV_break	BAL	Intact	Intact	Intact	Intact	Intact	Intact	Intact	Intact	Intact	Intact	Intact	Intact	Intact	Intact	Intact	Intact	Intact	Intact	Y	N	Y	437	0.344513	0.0374583	0.61
47	HMF001344A	yes	yes	N	Intact	Intact	Intact	Intact	Intact	Intact	DEL	Intact	MAL	Intact	Intact	Intact	DEL	Intact	MAL	LOH	Intact	MAL	Intact	Intact	Intact	Y	N	N	77	0	0.0193222	0.23
48	HMF003598A	yes	yes	Y	p.F336Sfs	Intact	MAL	p.P264S	Intact	MAL	Intact	Intact	Intact	Intact	Intact	Intact	Intact	Intact	Intact	Intact	Intact	Intact	DEL	Intact	MAL	N	N	N	539	0.372326	0	0.2
49	HMF003379B	yes	yes	N	Intact	Intact	Intact	Intact	Intact	Intact	DEL	SV_break	BAL	Intact	Intact	Intact	Intact	Intact	Intact	Intact	Intact	Intact	Intact	Intact	Intact	N	N	N	266	0.707368	0	0.48
50	HMF001477A	yes	yes	N	Intact	Intact	Intact	Intact	Intact	Intact	Intact	Intact	Intact	DEL	Intact	MAL	LOH	Intact	MAL	LOH	Intact	MAL	Intact	Intact	Intact	N	N	N	85	0.35846	0.0681244	0.57
51	HMF002065A	yes	yes	N	LOH	Intact	MAL	LOH	Intact	MAL	Intact	Intact	Intact	Intact	Intact	Intact	LOH	Intact	MAL	LOH	Intact	MAL	LOH	p.C275Y	BAL	N	N	N	75	0.270887	0	0.69
52	HMF000376B	yes	yes	N	Intact	Intact	Intact	Intact	Intact	Intact	Intact	Intact	Intact	Intact	Intact	Intact	Intact	Intact	Intact	LOH	p.T167P	BAL	DEL	Intact	MAL	Y	N	Y	123	0	0.0569372	0.54
53	HMF003801A	yes	yes	N	Intact	Intact	Intact	Intact	Intact	Intact	LOH	Intact	MAL	Intact	Intact	Intact	Intact	Intact	Intact	Intact	Intact	Intact	LOH	p.P152R	BAL	N	N	N	283	0	0.0974066	0.57
54	HMF002537A	yes	yes	N	Intact	Intact	Intact	Intact	Intact	Intact	LOH	Intact	MAL	Intact	Intact	Intact	Intact	Intact	Intact	DEL_LOH	Intact	MAL	LOH	p.S241Pfs	BAL	N	N	N	86	0.443297	0	0.64
55	HMF000458B	yes	yes	N	p.H1035Tfs	p.R1242X,p.A1458V	BAL	Intact	Intact	Intact	LOH	p.W1692Mfs	BAL	Intact	Intact	Intact	p.S1373S	p.S20S	BAL	Intact	Intact	Intact	LOH	p.R273C	BAL	N	N	N	33	0	0.0735409	0.85
56	HMF000458C	yes	yes	N	p.H1035Tfs	p.R1242X,p.A1458V	BAL	Intact	Intact	Intact	LOH	p.S2670S	BAL	Intact	Intact	Intact	p.L965L	p.S20S	BAL	Intact	Intact	Intact	LOH	Intact	MAL	N	N	N	40	0	0	0.95
57	HMF002092A	yes	yes	N	Intact	Intact	Intact	Intact	Intact	Intact	Intact	Intact	Intact	Intact	Intact	Intact	LOH	Intact	MAL	DEL_LOH	Intact	MAL	LOH	Intact	MAL	N	N	N	100	0	0.00725268	0.83
58	HMF000551B	yes	yes	N	Intact	Intact	Intact	Intact	Intact	Intact	Intact	Intact	Intact	Intact	Intact	Intact	Intact	Intact	Intact	LOH	Intact	MAL	LOH	p.R273C	BAL	N	N	Y	416	0.483811	0.0925389	0.8
59	HMF000312A	yes	yes	N	Intact	Intact	Intact	Intact	Intact	Intact	Intact	Intact	Intact	Intact	Intact	Intact	LOH	Intact	MAL	LOH	Intact	MAL	LOH	p.E17Kfs	BAL	Y	N	N	253	0.370564	0.0654562	0.62
60	HMF000002A	yes	yes	N	Intact	Intact	Intact	Intact	Intact	Intact	Intact	Intact	Intact	Intact	Intact	Intact	Intact	Intact	Intact	Intact	Intact	Intact	LOH	SV_break	BAL	N	N	N	116	0	0	0.72
61	HMF001539A	yes	yes	N	Intact	Intact	Intact	Intact	Intact	Intact	DEL	Intact	MAL	Intact	Intact	Intact	DEL	Intact	MAL	DEL_LOH	Intact	MAL	Intact	Intact	Intact	Y	N	N	167	0.370652	0	0.29
62	HMF002207A	yes	yes	N	LOH	Intact	MAL	LOH	Intact	MAL	Intact	Intact	Intact	Intact	Intact	Intact	Intact	Intact	Intact	LOH	Intact	MAL	LOH	SV_break	BAL	Y	N	N	212	0	0.0213347	0.58
63	HMF000222A	yes	yes	N	Intact	Intact	Intact	Intact	Intact	Intact	LOH	Intact	MAL	Intact	Intact	Intact	Intact	Intact	Intact	LOH	Intact	MAL	LOH	p.G199_E204del	BAL	N	N	N	579	0.461407	0.0862509	0.6
64	HMF001867C	yes	yes	N	Intact	Intact	Intact	Intact	Intact	Intact	LOH	Intact	MAL	Intact	Intact	Intact	Intact	Intact	Intact	DEL_LOH	Intact	MAL	LOH	Intact	MAL	N	N	N	195	0.480154	0.0154923	0.45
65	HMF001720A	yes	yes	N	Intact	Intact	Intact	Intact	Intact	Intact	LOH	Intact	MAL	LOH	Intact	MAL	LOH	Intact	MAL	LOH	Intact	MAL	LOH	SV_break	BAL	Y	Y	N	298	0.281735	0.188919	0.62
66	HMF001636A	yes	yes	N	Intact	Intact	Intact	Intact	Intact	Intact	Intact	Intact	Intact	Intact	Intact	Intact	Intact	Intact	Intact	DEL_LOH	Intact	MAL	LOH	Intact	MAL	N	N	N	45	0.30173	0	0.45
67	HMF001636B	yes	yes	N	Intact	Intact	Intact	Intact	Intact	Intact	Intact	Intact	Intact	Intact	Intact	Intact	Intact	Intact	Intact	LOH	Intact	MAL	DEL	p.N247Tfs	BAL	N	N	N	91	0.296705	0.061399	0.8
68	HMF000421A	yes	yes	N	Intact	Intact	Intact	Intact	Intact	Intact	Intact	Intact	Intact	Intact	Intact	Intact	LOH	Intact	MAL	Intact	Intact	Intact	Intact	Intact	Intact	Y	N	N	153	0.379227	0.0833126	0.9
69	HMF000351A	yes	yes	N	LOH	Intact	MAL	LOH	Intact	MAL	DEL	Intact	MAL	Intact	Intact	Intact	Intact	Intact	Intact	LOH	Intact	MAL	LOH	SV_break	BAL	N	N	N	310	0.337624	0.00552374	0.34
70	HMF003597A	yes	yes	N	Intact	Intact	Intact	Intact	Intact	Intact	LOH	SV_break	BAL	Intact	Intact	Intact	LOH	Intact	MAL	LOH	p.R15Sfs	BAL	LOH	Intact	MAL	N	N	N	64	0	0.0226515	0.75
71	HMF001239A	yes	yes	N	LOH	Intact	MAL	LOH	Intact	MAL	Intact	Intact	Intact	Intact	Intact	Intact	LOH	Intact	MAL	DEL_LOH	Intact	MAL	LOH	p.R248Q	BAL	N	N	N	96	0.290571	0.0881594	0.2
72	HMF000960A	yes	yes	N	Intact	Intact	Intact	Intact	Intact	Intact	LOH	Intact	MAL	Intact	Intact	Intact	LOH	Intact	MAL	LOH	Intact	MAL	LOH	p.R282G	BAL	N	N	N	341	0.290677	0.0623791	0.79
73	HMF001378B	yes	yes	N	Intact	Intact	Intact	Intact	Intact	Intact	DEL	Intact	MAL	Intact	Intact	Intact	Intact	Intact	Intact	Intact	Intact	Intact	Intact	Intact	Intact	Y	N	N	113	0	0.0169636	0.58
74	HMF002299A	yes	yes	N	Intact	Intact	Intact	Intact	Intact	Intact	DEL	Intact	MAL	Intact	Intact	Intact	DEL	Intact	MAL	Intact	Intact	Intact	Intact	Intact	Intact	N	N	N	157	0.70659	0.0239789	0.9
75	HMF000685A	yes	yes	N	LOH	Intact	MAL	LOH	Intact	MAL	LOH	Intact	MAL	Intact	Intact	Intact	Intact	Intact	Intact	Intact	Intact	Intact	LOH	p.R175H	BAL	Y	N	N	371	0.485095	0.0348029	0.68
76	HMF002155A	yes	yes	N	Intact	Intact	Intact	Intact	Intact	Intact	Intact	Intact	Intact	Intact	Intact	Intact	Intact	Intact	Intact	DEL_LOH	p.S10R	BAL	Intact	Intact	Intact	N	N	N	36	0	0	0.78
77	HMF002127A	yes	yes	N	Intact	Intact	Intact	DEL	p.T1805N	BAL	DEL	Intact	MAL	Intact	Intact	Intact	DEL	Intact	MAL	LOH	Intact	MAL	p.R175H	Intact	MAL	N	N	N	572	0.549786	0.0411835	0.49
78	HMF001186A	yes	yes	N	Intact	Intact	Intact	Intact	Intact	Intact	Intact	Intact	Intact	Intact	Intact	Intact	LOH	Intact	MAL	LOH	Intact	MAL	Intact	Intact	Intact	N	N	N	98	0	0	0.33
79	HMF003178A	yes	yes	N	Intact	Intact	Intact	Intact	Intact	Intact	Intact	Intact	Intact	Intact	Intact	Intact	Intact	Intact	Intact	LOH	Intact	MAL	DEL	p.R248Q	BAL	Y	N	N	50	0	0.0198163	0.79
80	HMF002421A	yes	yes	N	Intact	Intact	Intact	Intact	Intact	Intact	LOH	SV_break	BAL	Intact	Intact	Intact	Intact	Intact	Intact	Intact	Intact	Intact	Intact	Intact	Intact	Y	N	Y	56	0	0.0129771	0.85
81	HMF001596B	yes	yes	N	Intact	Intact	Intact	Intact	Intact	Intact	Intact	Intact	Intact	Intact	Intact	Intact	Intact	Intact	Intact	LOH	Intact	MAL	LOH	Intact	MAL	N	N	N	79	0	0	0.82
82	HMF000377A	yes	yes	N	Intact	Intact	Intact	Intact	Intact	Intact	Intact	Intact	Intact	Intact	Intact	Intact	Intact	Intact	Intact	DEL_LOH	Intact	MAL	Intact	Intact	Intact	Y	N	N	130	0	0.00369901	0.77
83	HMF002536A	yes	yes	N	Intact	Intact	Intact	Intact	Intact	Intact	Intact	Intact	Intact	Intact	Intact	Intact	LOH	Intact	MAL	LOH	p.P231Tfs	BAL	LOH	Intact	MAL	N	N	N	75	0	0	0.7
84	HMF001526A	yes	yes	N	Intact	Intact	Intact	p.Q155X	Intact	MAL	Intact	Intact	Intact	Intact	Intact	Intact	LOH	Intact	MAL	DEL_LOH	p.Q149Rfs	BAL	Intact	Intact	Intact	Y	N	N	54	0	0.0256459	0.54
85	HMF001112A	yes	yes	N	LOH	Intact	MAL	LOH	Intact	MAL	Intact	Intact	Intact	Intact	Intact	Intact	LOH	Intact	MAL	DEL_LOH	Intact	MAL	LOH	p.Y163C	BAL	N	N	N	49	0	0.00528294	0.8
86	HMF000881C	yes	yes	N	Intact	Intact	Intact	Intact	Intact	Intact	Intact	Intact	Intact	DEL	Intact	MAL	LOH	Intact	MAL	Intact	Intact	Intact	p.S214S	p.R273C	BAL	N	N	N	107	0	0.0318551	0.76
87	HMF002145A	yes	yes	N	Intact	Intact	Intact	Intact	Intact	Intact	Intact	Intact	Intact	Intact	Intact	Intact	Intact	Intact	Intact	LOH	Intact	MAL	LOH	p.L194R	BAL	N	N	N	96	0.293463	0.0233583	0.56
88	HMF001106A	yes	yes	N	Intact	Intact	Intact	p.Q1349E	Intact	MAL	p.Y592Y	Intact	MAL	LOH	Intact	MAL	Intact	Intact	Intact	Intact	Intact	Intact	LOH	p.T125T	BAL	N	N	N	790	0.371304	0.0440216	0.81
89	HMF003642A	yes	yes	N	LOH	Intact	MAL	LOH	Intact	MAL	Intact	Intact	Intact	Intact	Intact	Intact	Intact	Intact	Intact	LOH	Intact	MAL	LOH	p.N263Ifs,p.N263Y	BAL	Y	N	N	155	0	0.0900275	0.71
90	HMF002106A	yes	yes	N	Intact	Intact	Intact	Intact	Intact	Intact	Intact	Intact	Intact	Intact	Intact	Intact	p.G1106R	Intact	MAL	Intact	Intact	Intact	LOH	p.P278Lfs,SV_break	BAL	Y	N	N	653	0	0.0156	0.84
91	HMF000677A	yes	yes	Y	Intact	Intact	Intact	Intact	Intact	Intact	Intact	Intact	Intact	Intact	Intact	Intact	Intact	Intact	Intact	DEL_LOH	Intact	MAL	Intact	Intact	Intact	N	N	N	192	0	0	0.78
92	HMF003537A	yes	yes	N	Intact	Intact	Intact	LOH	Intact	MAL	LOH	Intact	MAL	Intact	Intact	Intact	LOH	Intact	MAL	DEL_LOH	Intact	MAL	LOH	SV_break	BAL	Y	N	N	186	0	0.0535043	0.79
93	HMF003268A	yes	yes	N	Intact	Intact	Intact	Intact	Intact	Intact	Intact	Intact	Intact	Intact	Intact	Intact	Intact	Intact	Intact	Intact	Intact	Intact	Intact	Intact	Intact	Y	N	N	240	0	0.0237263	0.77
94	HMF003088A	yes	yes	N	Intact	Intact	Intact	Intact	Intact	Intact	Intact	Intact	Intact	Intact	Intact	Intact	Intact	Intact	Intact	Intact	Intact	Intact	LOH	p.R306X	BAL	N	N	N	306	0.378989	0	0.76
95	HMF003114A	yes	yes	N	Intact	Intact	Intact	Intact	Intact	Intact	Intact	Intact	Intact	Intact	Intact	Intact	Intact	Intact	Intact	Intact	Intact	Intact	LOH	p.E204X	BAL	N	N	N	63	0	0	0.88
96	HMF001220A	yes	yes	N	Intact	Intact	Intact	Intact	Intact	Intact	LOH	p.S1558R,p.E2210Q,p.V2211_Y2215del,SV_break	BAL	LOH	Intact	MAL	DEL	Intact	MAL	Intact	Intact	Intact	LOH	p.G266X	BAL	N	N	N	832	0.577586	0.0164209	0.6
97	HMF002390A	yes	yes	N	Intact	Intact	Intact	Intact	Intact	Intact	Intact	Intact	Intact	Intact	Intact	Intact	LOH	p.S64S,p.S58A,SV_break	BAL	Intact	Intact	Intact	Intact	Intact	Intact	Y	N	N	311	0	0.0138766	0.78
98	HMF003707A	yes	yes	N	Intact	Intact	Intact	Intact	Intact	Intact	Intact	Intact	Intact	Intact	Intact	Intact	Intact	Intact	Intact	DEL_LOH	Intact	MAL	Intact	Intact	Intact	N	N	N	60	0	0	0.85
99	HMF002189A	yes	yes	N	LOH	Intact	MAL	Intact	Intact	Intact	Intact	Intact	Intact	Intact	Intact	Intact	Intact	Intact	Intact	DEL_LOH	Intact	MAL	LOH	p.P301Qfs	BAL	N	N	N	177	0	0.0174142	0.52
100	HMF002802A	yes	yes	N	LOH	Intact	MAL	LOH	Intact	MAL	Intact	Intact	Intact	Intact	Intact	Intact	Intact	Intact	Intact	LOH	Intact	MAL	LOH	Intact	MAL	N	N	N	151	0	0	0.77
101	HMF003152A	yes	yes	N	Intact	Intact	Intact	Intact	Intact	Intact	LOH	Intact	MAL	Intact	Intact	Intact	LOH	SV_break	BAL	Intact	Intact	Intact	LOH	Intact	MAL	Y	N	N	125	0.194092	0.00888002	0.34
102	HMF002564A	yes	yes	N	LOH	Intact	MAL	LOH	Intact	MAL	LOH	Intact	MAL	Intact	Intact	Intact	Intact	Intact	Intact	LOH	Intact	MAL	LOH	Intact	MAL	Y	N	N	46	0	0.0836697	0.67
103	HMF002279A	yes	yes	N	LOH	Intact	MAL	LOH	Intact	MAL	Intact	Intact	Intact	Intact	Intact	Intact	Intact	Intact	Intact	Intact	Intact	Intact	LOH	p.H115Afs	BAL	Y	N	N	145	0	0	0.44
104	HMF000790A	yes	yes	N	Intact	Intact	Intact	Intact	Intact	Intact	Intact	Intact	Intact	Intact	Intact	Intact	LOH	Intact	MAL	LOH	Intact	MAL	LOH	p.S183X	BAL	Y	N	N	62	0	0.0255554	0.61
105	HMF003244A	yes	yes	N	Intact	Intact	Intact	Intact	Intact	Intact	LOH	Intact	MAL	Intact	Intact	Intact	LOH	Intact	MAL	Intact	Intact	Intact	LOH	p.M246,SV_break	BAL	Y	N	N	349	0	0.021222	0.92
106	HMF003551A	yes	yes	N	Intact	Intact	Intact	Intact	Intact	Intact	Intact	Intact	Intact	Intact	Intact	Intact	Intact	Intact	Intact	LOH	Intact	MAL	Intact	Intact	Intact	N	N	N	368	0.300288	0	0.74
107	HMF000652A	yes	yes	N	SV_break	Intact	MAL	Intact	Intact	Intact	Intact	Intact	Intact	Intact	Intact	Intact	Intact	Intact	Intact	Intact	Intact	Intact	DEL	Intact	MAL	N	N	N	78	0	0	0.54
108	HMF001985A	yes	yes	N	Intact	Intact	Intact	Intact	Intact	Intact	DEL	Intact	MAL	Intact	Intact	Intact	DEL	Intact	MAL	Intact	Intact	Intact	LOH	SV_break	BAL	N	N	N	255	0.669323	0.00637566	0.44
109	HMF000115A	yes	yes	N	LOH	Intact	MAL	LOH	Intact	MAL	LOH	Intact	MAL	Intact	Intact	Intact	LOH	Intact	MAL	DEL_LOH	Intact	MAL	LOH	p.D259Vfs,p.E258E	BAL	N	N	N	90	0	0.0346871	0.27
110	HMF001758A	yes	yes	N	Intact	Intact	Intact	Intact	Intact	Intact	DEL	Intact	MAL	Intact	Intact	Intact	LOH	Intact	MAL	LOH	Intact	MAL	LOH	p.P152Rfs	BAL	Y	N	N	114	0.394482	0.039818	0.48
111	HMF000822A	yes	yes	N	Intact	Intact	Intact	Intact	Intact	Intact	Intact	Intact	Intact	Intact	Intact	Intact	Intact	Intact	Intact	LOH	Intact	MAL	Intact	Intact	Intact	Y	N	N	86	0.274934	0.159837	0.7
112	HMF002177A	yes	yes	N	Intact	Intact	Intact	LOH	Intact	MAL	Intact	Intact	Intact	Intact	Intact	Intact	Intact	Intact	Intact	LOH	Intact	MAL	DEL	Intact	MAL	N	N	N	44	0	0	0.93
113	HMF002674A	yes	yes	N	Intact	Intact	Intact	Intact	Intact	Intact	Intact	Intact	Intact	Intact	Intact	Intact	LOH	Intact	MAL	DEL_LOH	Intact	MAL	LOH	SV_break	BAL	Y	N	N	49	0	0.0219884	0.64
114	HMF002313A	yes	yes	N	Intact	Intact	Intact	Intact	Intact	Intact	Intact	Intact	Intact	Intact	Intact	Intact	LOH	Intact	MAL	DEL_LOH	Intact	MAL	Intact	Intact	Intact	N	N	N	77	0	0.00375993	0.44
115	HMF003299A	yes	yes	N	Intact	Intact	Intact	Intact	Intact	Intact	Intact	Intact	Intact	Intact	Intact	Intact	Intact	Intact	Intact	LOH	Intact	MAL	LOH	SV_break	BAL	Y	N	N	154	0.347018	0.0555149	0.71
116	HMF001098A	yes	yes	N	Intact	Intact	Intact	Intact	Intact	Intact	Intact	Intact	Intact	Intact	Intact	Intact	LOH	SV_break	BAL	Intact	Intact	Intact	Intact	Intact	Intact	Y	N	N	180	0.349187	0.0152535	0.56
117	HMF000174A	yes	yes	N	Intact	Intact	Intact	Intact	Intact	Intact	Intact	Intact	Intact	Intact	Intact	Intact	DEL	Intact	MAL	Intact	Intact	Intact	Intact	Intact	Intact	Y	N	N	330	0.328938	0	0.54
118	HMF003732A	yes	yes	N	Intact	Intact	Intact	Intact	Intact	Intact	Intact	Intact	Intact	SV_break	Intact	MAL	LOH	Intact	MAL	LOH	Intact	MAL	LOH	SV_break	BAL	N	N	N	392	0.502281	0.0397235	0.83
119	HMF001627A	yes	yes	N	LOH	SV_break	BAL	Intact	Intact	Intact	Intact	Intact	Intact	Intact	Intact	Intact	Intact	Intact	Intact	DEL_LOH	Intact	MAL	Intact	Intact	Intact	Y	N	N	211	0.369885	0.0364992	0.57
120	HMF000902B	yes	yes	N	Intact	Intact	Intact	Intact	Intact	Intact	Intact	Intact	Intact	Intact	Intact	Intact	Intact	Intact	Intact	LOH	Intact	MAL	DEL	p.P278R	BAL	Y	N	N	116	0.346374	0	0.65
121	HMF002476A	yes	yes	N	Intact	Intact	Intact	Intact	Intact	Intact	Intact	Intact	Intact	Intact	Intact	Intact	Intact	Intact	Intact	Intact	Intact	Intact	Intact	Intact	Intact	Y	N	N	80	0	0	0.86
122	HMF001450B	yes	yes	N	Intact	Intact	Intact	Intact	Intact	Intact	Intact	Intact	Intact	Intact	Intact	Intact	Intact	Intact	Intact	LOH	Intact	MAL	DEL	SV_break	BAL	Y	N	Y	153	0	0.029504	0.63
123	HMF001337A	yes	yes	Y	LOH	SV_break	BAL	Intact	Intact	Intact	Intact	Intact	Intact	Intact	Intact	Intact	Intact	Intact	Intact	Intact	Intact	Intact	Intact	Intact	Intact	N	N	N	781	0	0	0.3
124	HMF003628A	yes	yes	N	Intact	Intact	Intact	Intact	Intact	Intact	DEL	Intact	MAL	Intact	Intact	Intact	Intact	Intact	Intact	Intact	Intact	Intact	Intact	Intact	Intact	Y	N	N	137	0.439804	0.088521	0.88
125	HMF001111A	yes	yes	N	Intact	Intact	Intact	Intact	Intact	Intact	p.S2201C	Intact	MAL	Intact	Intact	Intact	LOH	p.K1369Nfs,SV_break	BAL	DEL_LOH	Intact	MAL	Intact	Intact	Intact	N	N	N	60	0.471736	0.00525326	0.65
126	HMF003756A	yes	yes	N	Intact	Intact	Intact	Intact	Intact	Intact	Intact	Intact	Intact	Intact	Intact	Intact	LOH	Intact	MAL	DEL_LOH	Intact	MAL	SV_break	Intact	MAL	Y	N	Y	218	0	0.00375183	0.61
127	HMF000238A	yes	yes	N	Intact	Intact	Intact	Intact	Intact	Intact	Intact	Intact	Intact	Intact	Intact	Intact	Intact	Intact	Intact	LOH	Intact	MAL	Intact	Intact	Intact	N	N	N	172	0	0.0659799	0.93
128	HMF001805A	yes	yes	N	Intact	Intact	Intact	Intact	Intact	Intact	p.L204R	Intact	MAL	Intact	Intact	Intact	LOH	Intact	MAL	LOH	p.L57del	BAL	LOH	p.D281H	BAL	N	N	N	178	0	0.0961393	0.45
129	HMF002071A	yes	yes	N	Intact	Intact	Intact	Intact	Intact	Intact	Intact	Intact	Intact	LOH	Intact	MAL	Intact	Intact	Intact	DEL_LOH	Intact	MAL	Intact	Intact	Intact	N	N	N	207	0.339173	0.00586511	0.75
130	HMF003190A	yes	yes	N	DEL	Intact	MAL	DEL	Intact	MAL	Intact	Intact	Intact	Intact	Intact	Intact	Intact	Intact	Intact	LOH	Intact	MAL	LOH	SV_break	BAL	Y	N	N	345	0.394625	0.0376288	0.4
131	HMF002517A	yes	yes	N	Intact	Intact	Intact	Intact	Intact	Intact	SV_break	Intact	MAL	Intact	Intact	Intact	Intact	Intact	Intact	Intact	Intact	Intact	DEL	SV_break	BAL	Y	N	N	151	0.37571	0.0668544	0.87
132	HMF001440A	yes	yes	N	Intact	Intact	Intact	Intact	Intact	Intact	LOH	Intact	MAL	Intact	Intact	Intact	LOH	SV_break	BAL	Intact	Intact	Intact	LOH	Intact	MAL	N	Y	Y	185	0.482423	0.150832	0.9
133	HMF000826B	yes	yes	N	Intact	Intact	Intact	Intact	Intact	Intact	LOH	Intact	MAL	p.I676Mfs	Intact	MAL	LOH	Intact	MAL	LOH	p.R130X,p.K342X	BAL	LOH	p.R213X	BAL	N	N	N	134	0	0.124078	0.63
134	HMF003266A	yes	yes	N	Intact	Intact	Intact	Intact	Intact	Intact	Intact	Intact	Intact	Intact	Intact	Intact	LOH	Intact	MAL	LOH	Intact	MAL	LOH	p.C135R	BAL	N	N	N	48	0	0.00900001	0.93
135	HMF000249A	yes	yes	N	LOH	Intact	MAL	LOH	Intact	MAL	Intact	Intact	Intact	Intact	Intact	Intact	Intact	Intact	Intact	LOH	Intact	MAL	LOH	p.R273C	BAL	N	N	N	212	0	0.0335794	0.58
136	HMF001972A	yes	yes	N	LOH	Intact	MAL	Intact	Intact	Intact	Intact	Intact	Intact	Intact	Intact	Intact	LOH	Intact	MAL	DEL_LOH	Intact	MAL	LOH	p.N200Ifs	BAL	N	N	N	143	0	0.0860245	0.4
137	HMF000938A	yes	yes	N	Intact	Intact	Intact	SV_break	Intact	MAL	DEL	Intact	MAL	Intact	Intact	Intact	LOH	Intact	MAL	LOH	Intact	MAL	LOH	SV_break	BAL	Y	N	N	156	0	0.0183419	0.61
138	HMF001592B	yes	yes	N	Intact	Intact	Intact	Intact	Intact	Intact	p.R2842C	Intact	MAL	Intact	Intact	Intact	LOH	Intact	MAL	LOH	Intact	MAL	LOH	SV_break	BAL	Y	N	N	139	0.477673	0.0575644	0.91
139	HMF001909A	yes	yes	N	LOH	Intact	MAL	LOH	Intact	MAL	Intact	Intact	Intact	Intact	Intact	Intact	Intact	Intact	Intact	DEL_LOH	Intact	MAL	LOH	p.G244G,SV_break	BAL	Y	N	N	163	0	0.0176145	0.44
140	HMF000663A	yes	yes	N	p.K402E	Intact	MAL	Intact	Intact	Intact	Intact	Intact	Intact	Intact	Intact	Intact	Intact	Intact	Intact	Intact	Intact	Intact	LOH	Intact	MAL	Y	N	N	132	0.516916	0.0893431	0.3
141	HMF001806A	yes	yes	N	LOH	Intact	MAL	LOH	Intact	MAL	Intact	Intact	Intact	Intact	Intact	Intact	Intact	Intact	Intact	LOH	Intact	MAL	LOH	p.V173M	BAL	Y	N	N	53	0.398093	0.0601684	0.33
142	HMF001806C	yes	yes	N	LOH	Intact	MAL	LOH	Intact	MAL	Intact	Intact	Intact	Intact	Intact	Intact	Intact	Intact	Intact	DEL_LOH	Intact	MAL	LOH	p.V173M	BAL	Y	N	N	104	0.372456	0.0779646	0.79
143	HMF000840B	yes	yes	N	SV_break	Intact	MAL	Intact	Intact	Intact	Intact	Intact	Intact	Intact	Intact	Intact	LOH	Intact	MAL	Intact	Intact	Intact	DEL	SV_break	BAL	N	N	Y	168	0	0.160357	0.57
144	HMF000141A	yes	yes	N	Intact	Intact	Intact	Intact	Intact	Intact	Intact	Intact	Intact	Intact	Intact	Intact	Intact	Intact	Intact	DEL_LOH	Intact	MAL	Intact	Intact	Intact	Y	N	N	75	0.307187	0.00625297	0.75
145	HMF001217A	yes	yes	N	Intact	Intact	Intact	Intact	Intact	Intact	Intact	Intact	Intact	Intact	Intact	Intact	Intact	Intact	Intact	LOH	Intact	MAL	LOH	p.G279E	BAL	N	N	N	247	0.656487	0.022461	0.4
146	HMF003063A	yes	yes	N	LOH	Intact	MAL	LOH	Intact	MAL	Intact	Intact	Intact	Intact	Intact	Intact	Intact	Intact	Intact	LOH	Intact	MAL	LOH	SV_break	BAL	Y	N	N	716	0.277726	0.149321	0.42
147	HMF002593A	yes	yes	N	LOH	Intact	MAL	Intact	Intact	Intact	LOH	Intact	MAL	Intact	Intact	Intact	LOH	Intact	MAL	LOH	Intact	MAL	LOH	SV_break	BAL	N	N	N	94	0.654567	0.0154989	0.23
148	HMF000212A	yes	yes	N	Intact	Intact	Intact	Intact	Intact	Intact	Intact	Intact	Intact	Intact	Intact	Intact	Intact	Intact	Intact	DEL_LOH	Intact	MAL	p.C277F	Intact	MAL	N	N	N	63	0	0.00909844	0.63
149	HMF002079A	yes	yes	N	Intact	Intact	Intact	Intact	Intact	Intact	Intact	Intact	Intact	Intact	Intact	Intact	Intact	Intact	Intact	Intact	Intact	Intact	Intact	Intact	Intact	Y	N	N	22	0.25182	0.0300354	0.46
150	HMF001537A	yes	yes	Y	p.Y319X	p.K455Nfs	BAL	Intact	Intact	Intact	DEL	Intact	MAL	Intact	Intact	Intact	Intact	Intact	Intact	Intact	Intact	Intact	Intact	Intact	Intact	Y	N	Y	471	0	0.0149458	0.81
151	HMF000489A	yes	yes	N	Intact	Intact	Intact	Intact	Intact	Intact	Intact	Intact	Intact	Intact	Intact	Intact	Intact	Intact	Intact	LOH	Intact	MAL	LOH	p.Q38X	BAL	Y	N	N	411	0.327411	0.0137712	0.7
152	HMF002665A	yes	yes	N	Intact	Intact	Intact	Intact	Intact	Intact	LOH	Intact	MAL	Intact	Intact	Intact	Intact	Intact	Intact	DEL_LOH	Intact	MAL	LOH	p.R273C	BAL	N	N	N	86	0.550715	0.1223	0.86
153	HMF001506A	yes	yes	N	Intact	Intact	Intact	Intact	Intact	Intact	p.S1106S	Intact	MAL	LOH	Intact	MAL	Intact	Intact	Intact	Intact	Intact	Intact	Intact	Intact	Intact	N	N	N	101	0	0	0.81
154	HMF000548A	yes	yes	N	Intact	Intact	Intact	Intact	Intact	Intact	Intact	Intact	Intact	Intact	Intact	Intact	LOH	p.L535F	BAL	Intact	Intact	Intact	p.K120T	Intact	MAL	N	N	N	96	0	0	0.86
155	HMF000526A	yes	yes	N	Intact	Intact	Intact	Intact	Intact	Intact	LOH	Intact	MAL	Intact	Intact	Intact	LOH	Intact	MAL	Intact	Intact	Intact	LOH	SV_break	BAL	N	N	Y	247	0.470813	0.0595406	0.58
156	HMF002505A	yes	yes	N	Intact	Intact	Intact	Intact	Intact	Intact	DEL	Intact	MAL	Intact	Intact	Intact	Intact	Intact	Intact	DEL_LOH	Intact	MAL	LOH	p.N310Tfs	BAL	Y	N	N	522	0.597794	0	0.82
157	HMF002710A	yes	yes	N	Intact	Intact	Intact	Intact	Intact	Intact	LOH	SV_break	BAL	Intact	Intact	Intact	Intact	Intact	Intact	LOH	Intact	MAL	Intact	Intact	Intact	Y	N	N	121	0.238274	0.0101149	0.5
158	HMF003143A	yes	yes	N	Intact	Intact	Intact	Intact	Intact	Intact	LOH	Intact	MAL	LOH	Intact	MAL	LOH	Intact	MAL	Intact	Intact	Intact	LOH	SV_break	BAL	N	N	N	108	0	0.0818804	0.64
159	HMF002971A	yes	yes	N	LOH	Intact	MAL	LOH	Intact	MAL	Intact	Intact	Intact	Intact	Intact	Intact	DEL	Intact	MAL	Intact	Intact	Intact	LOH	p.V216L	BAL	N	N	N	235	0	0.0172284	0.31
160	HMF002916A	yes	yes	Y	LOH	SV_break	BAL	Intact	Intact	Intact	Intact	Intact	Intact	Intact	Intact	Intact	Intact	Intact	Intact	Intact	Intact	Intact	LOH	SV_break	BAL	Y	N	N	703	0	0.0132578	0.69
161	HMF002186A	yes	yes	N	Intact	Intact	Intact	Intact	Intact	Intact	Intact	Intact	Intact	LOH	Intact	MAL	Intact	Intact	Intact	LOH	Intact	MAL	Intact	Intact	Intact	Y	N	N	141	0	0.0402821	0.77
162	HMF000679B	yes	yes	Y	p.R784X	p.L1001Q	BAL	Intact	Intact	Intact	Intact	Intact	Intact	Intact	Intact	Intact	Intact	Intact	Intact	Intact	Intact	Intact	DEL	p.Q136L	BAL	N	N	N	503	0	0.00864648	0.39
163	HMF003279A	yes	yes	N	Intact	Intact	Intact	Intact	Intact	Intact	Intact	Intact	Intact	Intact	Intact	Intact	Intact	Intact	Intact	Intact	Intact	Intact	LOH	SV_break	BAL	Y	N	N	141	0	0.0892526	0.71
164	HMF001133A	yes	yes	N	Intact	Intact	Intact	Intact	Intact	Intact	DEL	Intact	MAL	Intact	Intact	Intact	LOH	SV_break	BAL	LOH	Intact	MAL	DEL	p.C238Y	BAL	N	N	N	234	0.590671	0.107899	0.28
165	HMF002712A	yes	yes	N	Intact	Intact	Intact	Intact	Intact	Intact	Intact	Intact	Intact	Intact	Intact	Intact	Intact	Intact	Intact	LOH	Intact	MAL	LOH	SV_break	BAL	Y	N	N	467	0.355104	0.0846391	0.8
166	HMF000205A	yes	yes	N	Intact	Intact	Intact	Intact	Intact	Intact	Intact	Intact	Intact	Intact	Intact	Intact	Intact	Intact	Intact	Intact	Intact	Intact	LOH	p.P278S,SV_break	BAL	Y	N	N	128	0.145437	0.00478602	0.95
167	HMF003142A	yes	yes	N	Intact	Intact	Intact	Intact	Intact	Intact	Intact	Intact	Intact	Intact	Intact	Intact	Intact	Intact	Intact	Intact	Intact	Intact	DEL	Intact	MAL	N	N	N	117	0	0	0.33
168	HMF002672A	yes	yes	N	Intact	Intact	Intact	Intact	Intact	Intact	p.E1375X	Intact	MAL	Intact	Intact	Intact	Intact	Intact	Intact	LOH	Intact	MAL	LOH	SV_break	BAL	Y	N	N	127	0.553203	0.0722892	0.64

## Sheet: OPX
OPX Code	CDK12 Status	CDK12 mutation type	TDP Y/N	CDK12 Mutation Detail (if publishing specific mutations may need to get permissions, OK to make lolipop only though)	Sample tested	Notes
35440	Bi-allelic	frameshift + frameshift	Y	1. p.L453Ifs*9, NM_015083.2:c.1356dup, 50% fraction, 2. p.P266Lfs*72, NM_015083.2:c.797del, 25% fraction	liver met
19205	Bi-allelic	frameshift + LOH	Y	p.T1074Kfs*3, NM_015083.2:c.3221_3222del with probable associated LOH in both primary and plasma ctDNA	plasma ctDNA and primary prostate tumor
21608	Bi-allelic	frameshift + LOH	Y	p.G64Sfs*15, NM_015083.2:c.176_188dup with associated loss of heterozygosity (LOH)	lymph node met
23827	Bi-allelic	frameshift + LOH	Y	p.Q547Lfs*62, NM_015083.2:c.1640_1653delinsTGACACCCCC with associated loss of heterozygosity (LOH)	prostate FFPE and frozen tumor tissue, site unspecified
35442	Bi-allelic	frameshift + frameshift	Y	1. p.K372Rfs*64, NM_015083.2:c.1115del, 38% fraction, 2. p.L665Vfs*90, NM_015083.2:c.1984_1988dup, 23% fraction	prostate FFPE, site unspecified
36136	Bi-allelic	frameshift + stop	Y	1. p.Y319*, NM_015083.2:c.957C>G, and 2. p.R708Qfs*39, NM_015083.1:c.2123_2141del	bladder neck met
37915	Bi-allelic	frameshift + LOH	Y	p.I777Tfs*7, NM_015083.2:c.2330_2348del, with associated loss of heterozygosity	prostate frozen tumor, site unspecified
41318	Bi-allelic	splice site + LOH	Y	NM_015083.2:c.2419+2T>C, 40% fraction, with associated loss of heterozygosity	prostate FFPE, site unspecified
46144	Bi-allelic	copy loss + LOH	Y	exon 1-6 deletion, with associated loss of heterozygosity	prostate FFPE, site unspecified
46331	Bi-allelic	frameshift + frameshift	Y	1. p.K403Rfs*33, NM_015083.2:c.1208del at 22% fraction, and 2. p.E774Nfs*12, NM_015083.2:c.2320_2327del, 13% fraction	prostate FFPE, site unspecified
49145	Uncertain if mono- or bi-allelic	frameshift mutation	Uncertain	p.Y73*, NM_015083.2:c.219T>A, 4% fraction	plasma ctDNA	Low tumor content limited analysis
49447	Uncertain if mono- or bi-allelic	copy loss	Uncertain	focal copy loss, uncertain if bi-allelic	plasma ctDNA	Low tumor content limited analysis
50236	Bi-allelic	frameshift + missense	Y	1. p.G807S, NM_015083.2:c.2419G>A at 20% fraction, and 2. p.V812Gfs*3, NM_015083.2:c.2434dup, 19% fraction	prostate FFPE primary
51841	Bi-allelic	frameshift + LOH	Y	Complex insertion deletion mutation at codon 70-75, with associated loss of heterozygosity	prostate FFPE, site unspecified
52137	Uncertain if mono- or bi-allelic	stop	Uncertain	p.R784*, NM_015083.2:c.2350C>T, 33% variant fraction	prostate FFPE, site unspecified
52635	Bi-allelic	frameshift + stop	Y	1. p.R950*, NM_015083.2:c.2848C>T, 59% fraction, 2. p.N970Tfs*3, NM_015083.2:c.2909del, 31% fraction	prostate FFPE primary
52929	Uncertain if mono- or bi-allelic	stop	Y	p.Q134*, NM_015083.2:c.400C>T, 33% fraction	prostate FFPE, site unspecified
53908	Bi-allelic	frameshift + frameshift	Y	1. p.L554Cfs*56, NM_015083.2:c.1661del, 35% fraction, and 2. p.T212Qfs*126, NM_015083.2:c.634del, 33% fraction	prostate FFPE primary
53948	Bi-allelic	frameshift + LOH	Y	p.K446Sfs*6, NM_015083.2:c.1337del, 34% fraction, with probable associated LOH	adrenal met
54443	Uncertain if mono- or bi-allelic	stop	Uncertain	p.Q547*, NM_015083.2:c.1639C>T, 4% fraction	plasma ctDNA
57220	Bi-allelic	frameshift + LOH	Y	p.S133Kfs*24, NM_015083.2:c.397dup, 50% fraction, with associated loss of heterozygosity	prostate FFPE, site unspecified
58644	Bi-allelic	stop + missense	Y	p.L880H, NM_015083.2:c.2639T>A, 20% VAF, and 2. p.Y210*, NM_015083.2:c.630C>A, 17% VAF	prostate FFPE primary
58639	Bi-allelic	frameshift + frameshift	Y	1. p.I775Nfs*14, NM_015083.2:c.2323dup, 35% fraction, and 2. p.G879_L880del, NM_015083.2:c.2636_2641del, 24% fraction	prostate FFPE primary
66632	Bi-allelic	frameshift + frameshift	Y	1.p.R979Qfs*23, NM_015083.2:c.2936del, 37% fraction, 2. p.I557Nfs*18, NM_015083.2:c.1667dup, 33% fraction	prostate FFPE primary
36148	Mono-allelic	splice site	Uncertain	NM_015083.2:c.2248+2T>A, 12% fraction	plasma ctDNA
10319	Bi-allelic	frameshift + missense	Uncertain	1. CDK12 p.S832Lfs*9, NM_015083.2:c.2495del, and 2. CDK12 p.C924G, NM_015083.2:c.2770T>G	prostate FFPE primary
12658	Bi-allelic	frameshift + splice	Y	1. NM_015083:c.2963+1G>T, and 2. p.H194Kfs*133, NM_015083.1:c.576_609del	prostate FFPE primary
57736	Bi-allelic	frameshift + LOH	Y	p.H1035Tfs*22, NM_015083.2:c.3103del, 32% fraction	prostate FFPE primary
60243	Bi-allelic	frameshift + LOH	Y	p.V275Gfs*23, NM_015083.2:c.823dup, 49% fraction, with associated loss of heterozygosity	prostate FFPE primary
54130	Bi-allelic	frameshift + missense	Y	1. p.W960C, NM_015083.2:c.2880G>T, 36% fraction, and 2. p.N894Kfs*61, NM_015083.2:c.2681dup, 18% fraction	prostate FFPE primary
42135	Uncertain if mono- or bi-allelic	frameshift	Y	p.Q944*, NM_015083.2:c.2830C>T, 16% fraction	prostate FFPE primary	Low tumor content limited analysis
64731	Uncertain if mono- or bi-allelic	splice	Uncertain	NM_015083.2:c.1931+1G>A, 15% fraction	plasma ctDNA
20117	Uncertain if mono- or bi-allelic	frameshift + splice	Uncertain	1. p.E928Nfs*18, NM_015083.2:c.2778del, 2. NM_015083.2:c.1046G>T and NM_015083.2:c.1046+6 C to G, linked on the same allele	plasma ctDNA
62644	Bi-allelic likely	frameshift	Uncertain	p.P683Qfs*70, NM_015083.2:c.2048del, 7% fraction	plasma ctDNA	Low tumor content limited analysis
42546	Bi-allelic	frameshift + frameshift	Uncertain	1. p.A744Pfs*9, NM_015083.2:c.2229del, 9% variant fraction, and 2. p.E95Rfs*29, NM_015083.2:c.280_287del, 6% fraction	plasma ctDNA
22504	Uncertain if mono- or bi-allelic	frameshift	Uncertain	p.Y1329Cfs*4, NM_015083.2:c.3986_3991delinsGTGG	prostate FFPE primary
48506	Bi-allelic	frameshift + frameshift	Y	1. p.S343Efs*8, NM_015083.2:c.1025dup 28% fraction, and 2. p.K110Rfs*15, NM_015083.2:c.329_334delinsG, 22% fraction	prostate FFPE primary
26237	Bi-allelic	frameshift + frameshift	Uncertain	1. p.Y319*, NM_015083.2:c.956dup, and 2. CDK12 ~64bp insertion in exon 1	plasma ctDNA and prostate FFPE primary	Low tumor content limited analysis
53309	Bi-allelic	frameshift + missense	Y	1. p.V963G, NM_015083.2:c.2888T>G 41% fraction, and 2. p.R300Ifs*6, NM_015083.2:c.899_900del 34% fraction	lymph node met
53649	Bi-allelic	frameshift + frameshift	Uncertain	1. p.Y319*, NM_015083.2:c.956dup, 15% variant fraction, and 2. p.S644Rfs*54, NM_015083.2:c.1932_1936del, 7% fraction	plasma ctDNA	Low tumor content limited analysis
41946	Bi-allelic	stop + LOH	Y	p.Y319*, NM_015083.2:c.957C>G, 48% variant fraction, with associated loss of heterozygosity	plasma ctDNA
59536	Bi-allelic	frameshift + LOH	Y	p.Q115*, NM_015083.2:c.343C>T, 54% fraction, with associated loss of heterozygosity	prostate FFPE primary
59322	Bi-allelic	frameshift + stop	Y	1. p.W960*, NM_015083.2:c.2879G>A, 38% fraction, and 2. p.I730del, NM_015083.2:c.2188_2190del, 16% fraction	lung met
67530	Bi-allelic	frameshift + stop	Y	1. p.R784*, NM_015083.2:c.2350C>T, 28% fraction, and 2. p.R858W, NM_015083.2:c.2572C>T, 55% fraction	prostate FFPE primary
57838	Bi-allelic	stop + LOH	Y	p.G822*, NM_015083.2:c.2464G>T, 72% fraction, with associated loss of heterozygosity	prostate FFPE primary
47021	Bi-allelic	frameshift + missense	Y	1. p.D245Afs*84, NM_015083.2:c.734_762delinsC, and 2. p.V963G, NM_015083.2:c.2888T>G	prostate FFPE primary
