# Supplementary material for: Molecular consequences of acute versus chronic CDK12 loss in prostate carcinoma nominates distinct therapeutic strategies
Source: bioRxiv. 2025 May 19:2024.07.16.603734. Originally published 2024 Jul 19. Preprint. [Version 2] doi: 10.1101/2024.07.16.603734 (PMC11275783; doi:10.1101/2024.07.16.603734)
Supplement: Supplement 2 [file media-2.xlsx]

## Sheet: TDP_Groupings
Sample	TD_Group	TD_Size_Class	Cohort	DataType	TD_Group_Means (log10Kbps)
00-140_BONE_FF_WES	6		TAN_WES	WES	3.074,3.512
05-148_LIVR_E_WES	6	2,3	TAN_WES	WES	2.768,3.538
12-005_LIVR_I_WES	6	2,3	TAN_WES	WES	2.758,3.448
12-005_LUNG_K_WES	6	2,3	TAN_WES	WES	2.803,3.455
15-096_BONE_FF_WES	6	2,3	TAN_WES	WES	2.780,3.443
15-096_PERIA_L_WES	6	2,3	TAN_WES	WES	2.882,3.499
MO_1162-Tumor	6	2,3	ECDT	WES	2.845,3.414
MO_1420_Tumor	6	2,3	ECDT	WES	2.877,3.493
MO_1541_T	6	2,3	ECDT	WES	2.701,3.362
PRAD-01115257-Tumor-SM-6WZF8	6	2,3	ECDT	WES	2.890,3.542
SC_9038-Tumor	6	2,3	ECDT	WES	2.766,3.366
SC_9089-TM	6	2,3	ECDT	WES	2.843,3.451
SC_9120_T	6	2,3	ECDT	WES	2.821,3.441
TP_2081_T	6	2,3	ECDT	WES	2.806,3.407
00-140_LIVR_G_WGS	6	2,3	TAN_WGS	WGS	2.467,3.447
00-140_LN_J_WGS	6	2,3	TAN_WGS	WGS	2.450,3.428
05-217_LN_F_WGS	6	2,3	TAN_WGS	WGS	2.381,3.369
05-217_LN_I_WGS	6	2,3	TAN_WGS	WGS	2.420,3.358
05-217_LN_N_WGS	6	2,3	TAN_WGS	WGS	2.404,3.319
05-217_LUNG_L_WGS	6	2,3	TAN_WGS	WGS	2.392,3.345
DTB-063-BL	6	2,3	WCDT	WGS	2.365,3.421
DTB-183-BL	6	2,3	WCDT	WGS	2.512,3.546
DTB-214-BL	6		WCDT	WGS	-0.463,2.467,3.453
HMF000679A	6	2,3	hmf	WGS	2.557,3.353
HMF000679B	6	2,3	hmf	WGS	2.562,3.360
HMF000812A	6	2,3	hmf	WGS	2.458,3.355
HMF000812B	6	2,3	hmf	WGS	2.550,3.423
HMF001024A	6	2,3	hmf	WGS	2.579,3.365
HMF001537A	6	2,3	hmf	WGS	2.307,3.218
HMF001697A	6	2,3	hmf	WGS	2.342,3.292
HMF002690A	6	2,3	hmf	WGS	2.347,3.294
HMF003598A	6	2,3	hmf	WGS	2.392,3.332
HMF000677A	4	1,2	hmf	WGS	-0.608,2.322
HMF000803A	4	1,2	hmf	WGS	-0.864,2.068
15-096_DIAP_M_WES	3	3	TAN_WES	WES	3.228
PRAD-01115245-Tumor-SM-6WZF3	3	3	ECDT	WES	3.417
PRAD-01115284-Tumor-SM-6WZF6	3	3	ECDT	WES	3.601
PRAD-01115581-Tumor-SM-A56EB	3	3	ECDT	WES	3.574
PRAD-6115385.0-Tumor-SM-7LGU7	3	3	ECDT	WES	3.337
PRAD-6115396.0-Tumor-SM-7LGUI	3	3	ECDT	WES	3.342
PRAD-6115399.0-Tumor-SM-7LGUL	3	3	ECDT	WES	3.394
PRAD-6115590.0-Tumor-SM-B2XRS	3	3	ECDT	WES	3.473
PROS01448-1115161-Tumor-SM-5SGU1	3	3	ECDT	WES	3.3
PROS01448-1115202-Tumor-SM-5SGU5	3	3	ECDT	WES	3.495
PROS11496-6115322-Tumor-SM-6CNQ6	3	3	ECDT	WES	3.468
15-003_LIVR_H_WES	2	2	TAN_WES	WES	2.836
HMF000983A	2	2	hmf	WGS	2.663
HMF001337A	2	2	hmf	WGS	2.423
HMF002916A	2	2	hmf	WGS	2.503

## Sheet: TDPGroups_vs_GeneStatus
Sample	CDK12_status	TP53_status	BRCA2_status	BRCA1_status	TDP	TDP_Group
15-003_LIVR_H_WES	BAL	Intact	MAL	MAL	TRUE	2
HMF000983A	BAL	Intact	Intact	Intact	TRUE	2
HMF001337A	BAL	Intact	Intact	Intact	TRUE	2
HMF002916A	BAL	Intact	Intact	BAL	TRUE	2
PRAD-01115245-Tumor-SM-6WZF3	MAL	Intact	Intact	Intact	TRUE	3
PRAD-01115581-Tumor-SM-A56EB	MAL	Intact	Intact	MAL	TRUE	3
PRAD-01115284-Tumor-SM-6WZF6	Intact	Intact	Intact	MAL	TRUE	3
PRAD-6115396.0-Tumor-SM-7LGUI	BAL	Intact	Intact	Intact	TRUE	3
PROS11496-6115322-Tumor-SM-6CNQ6	BAL	Intact	Intact	Intact	TRUE	3
PRAD-6115399.0-Tumor-SM-7LGUL	BAL	Intact	Intact	Intact	TRUE	3
PRAD-6115590.0-Tumor-SM-B2XRS	MAL	MAL	Intact	BAL	TRUE	3
PROS01448-1115202-Tumor-SM-5SGU5	BAL	Intact	Intact	Intact	TRUE	3
PRAD-6115385.0-Tumor-SM-7LGU7	MAL	Intact	Intact	MAL	TRUE	3
PROS01448-1115161-Tumor-SM-5SGU1	BAL	Intact	Intact	Intact	TRUE	3
15-096_DIAP_M_WES	BAL	Intact	Intact	MAL	TRUE	3
HMF000803A	MAL	MAL	MAL	BAL	TRUE	4
HMF000677A	Intact	Intact	Intact	Intact	TRUE	4
SC_9089-TM	BAL	Intact	Intact	MAL	TRUE	6
TP_2081_T	BAL	Intact	Intact	MAL	TRUE	6
PRAD-01115257-Tumor-SM-6WZF8	BAL	MAL	Intact	Intact	TRUE	6
SC_9120_T	Intact	Intact	Intact	Intact	TRUE	6
SC_9038-Tumor	BAL	Intact	MAL	Intact	TRUE	6
MO_1162-Tumor	BAL	Intact	MAL	Intact	TRUE	6
MO_1420_Tumor	BAL	Intact	Intact	MAL	TRUE	6
MO_1541_T	BAL	Intact	Intact	Intact	TRUE	6
DTB-063-BL	BAL	MAL	MAL	BAL	TRUE	6
DTB-214-BL	BAL	Intact	Intact	Intact	TRUE	6
DTB-183-BL	BAL	MAL	Intact	Intact	TRUE	6
00-140_BONE_FF_WES	BAL	Intact	MAL	BAL	TRUE	6
05-148_LIVR_E_WES	BAL	Intact	Intact	BAL	TRUE	6
12-005_LIVR_I_WES	MAL	MAL	Intact	Intact	TRUE	6
12-005_LUNG_K_WES	MAL	MAL	Intact	Intact	TRUE	6
15-096_BONE_FF_WES	BAL	Intact	Intact	MAL	TRUE	6
15-096_PERIA_L_WES	BAL	Intact	Intact	MAL	TRUE	6
00-140_LIVR_G_WGS	BAL	MAL	MAL	BAL	TRUE	6
00-140_LN_J_WGS	BAL	Intact	MAL	BAL	TRUE	6
05-217_LN_F_WGS	BAL	Intact	Intact	Intact	TRUE	6
05-217_LN_I_WGS	BAL	MAL	Intact	Intact	TRUE	6
05-217_LUNG_L_WGS	BAL	Intact	MAL	Intact	TRUE	6
05-217_LN_N_WGS	BAL	Intact	MAL	MAL	TRUE	6
HMF001024A	BAL	Intact	Intact	Intact	TRUE	6
HMF001697A	BAL	Intact	Intact	MAL	TRUE	6
HMF000812A	MAL	Intact	Intact	Intact	TRUE	6
HMF000812B	MAL	Intact	Intact	Intact	TRUE	6
HMF000679A	BAL	Intact	Intact	BAL	TRUE	6
HMF002690A	BAL	Intact	Intact	Intact	TRUE	6
HMF003598A	MAL	MAL	Intact	MAL	TRUE	6
HMF001537A	BAL	Intact	MAL	Intact	TRUE	6
HMF000679B	BAL	Intact	Intact	BAL	TRUE	6
SC_9028-Tumor	Intact	Intact	Intact	BAL	FALSE	NA
SC_9105_Tumor	Intact	Intact	Intact	Intact	FALSE	NA
MO_1421_Tumor	Intact	MAL	MAL	BAL	FALSE	NA
PRAD-6115382.0-Tumor-SM-7LGU5	Intact	Intact	Intact	Intact	FALSE	NA
SC_9091-TM	Intact	Intact	MAL	BAL	FALSE	NA
PRAD-6115387.0-Tumor-SM-7LGU9	Intact	Intact	Intact	MAL	FALSE	NA
PRAD-01115550-Tumor-SM-A4KNI	Intact	Intact	Intact	Intact	FALSE	NA
SC_9151_Tumor	Intact	Intact	Intact	MAL	FALSE	NA
TP_2034-Tumor-Bone-Block-3B	Intact	Intact	MAL	MAL	FALSE	NA
SC_9203_T	Intact	Intact	Intact	MAL	FALSE	NA
MO_1263-Tumor	Intact	MAL	MAL	BAL	FALSE	NA
SC_9049-Tumor	Intact	Intact	MAL	MAL	FALSE	NA
SC_9005-Tumor	Intact		MAL	BAL	FALSE	NA
MO_1139-Tumor	Intact	Intact	Intact	MAL	FALSE	NA
PROS11496-6115323-Tumor-SM-6CNQ8	Intact	Intact	MAL	BAL	FALSE	NA
PROS11496-6115286-Tumor-SM-6CNPY	Intact	Intact	Intact	Intact	FALSE	NA
MO_1511_T	Intact	Intact	Intact	BAL	FALSE	NA
PRAD-01115265-Tumor-SM-6WZFB	MAL	Intact	Intact	Intact	FALSE	NA
SI_9157_Tumor	Intact	Intact	Intact	Intact	FALSE	NA
SC_9024-Tumor	Intact	MAL	Intact	BAL	FALSE	NA
SC_9005_T	Intact	Intact	MAL	MAL	FALSE	NA
TP_2009-Tumor	Intact	Intact	BAL	MAL	FALSE	NA
SC_9073-TM	Intact	Intact	Intact	BAL	FALSE	NA
SC_9139_Tumor	Intact	Intact	Intact	MAL	FALSE	NA
SC_9037-Tumor	Intact	MAL	MAL	MAL	FALSE	NA
SC_9076-TM	Intact	Intact	BAL	MAL	FALSE	NA
PROS01448-DFCI.10-448.P05-Tumor-SM-581ST	Intact	Intact	Intact	MAL	FALSE	NA
MO_1054-Tumor	Intact	Intact	MAL	Intact	FALSE	NA
PRAD-6115296.0-Tumor-SM-B2XS2	Intact	Intact	Intact	Intact	FALSE	NA
SC_9047-Tumor	Intact	Intact	Intact	Intact	FALSE	NA
SC_9178_T	Intact	Intact	MAL	BAL	FALSE	NA
SC_9048-Tumor	Intact	Intact	MAL	MAL	FALSE	NA
SC_9082-TM	Intact	Intact	BAL	BAL	FALSE	NA
PRAD-01115527-Tumor-SM-A4KNE	Intact	Intact	MAL	Intact	FALSE	NA
MO_1020-Tumor	Intact	Intact	Intact	BAL	FALSE	NA
MO_1071-Tumor	Intact	MAL	Intact	BAL	FALSE	NA
PROS12319B-SU2C-06115116-Tumor-SM-4W2NB	Intact	Intact	Intact	Intact	FALSE	NA
SC_9012-Tumor	Intact	Intact	Intact	MAL	FALSE	NA
PRAD-6115604.0-Tumor-SM-B2XS9	Intact	Intact	MAL	MAL	FALSE	NA
SC_9046-Tumor	Intact	Intact	Intact	BAL	FALSE	NA
PROS10448-1115153-Tumor-SM-5EEBL	Intact	Intact	Intact	Intact	FALSE	NA
SC_9196_T	Intact	Intact	Intact	BAL	FALSE	NA
PRAD-6115401.0-Tumor-SM-7LGUO	Intact	Intact	Intact	MAL	FALSE	NA
SC_9027-Tumor	Intact		MAL	Intact	FALSE	NA
PRAD-01115528-Tumor-SM-A4KNF	Intact	Intact	Intact	BAL	FALSE	NA
MO_1179-Tumor	Intact	Intact	MAL	BAL	FALSE	NA
MO_1013-Tumor	Intact	Intact	BAL	MAL	FALSE	NA
TP_2060-TM	Intact	Intact	BAL	BAL	FALSE	NA
PROS10448-SUTC.01115089-Tumor-SM-4JC6T	Intact	MAL	Intact	MAL	FALSE	NA
SC_9094-Tumor	Intact	Intact	Intact	Intact	FALSE	NA
SC_9022-Tumor	Intact	Intact	BAL	MAL	FALSE	NA
MO_1443_T	Intact	Intact	BAL	Intact	FALSE	NA
PRAD-01115468-Tumor-SM-6B2KE	Intact		MAL	Intact	FALSE	NA
MO_1543_T	Intact	Intact	MAL	BAL	FALSE	NA
PRAD-01115263-Tumor-SM-6WZF9	Intact	Intact	Intact	Intact	FALSE	NA
PRAD-01115343-Tumor-SM-6VZ7N	Intact	Intact	Intact	Intact	FALSE	NA
TP_2069_Tumor	Intact	Intact	BAL	MAL	FALSE	NA
PROS01448-6115234-Tumor-SM-67ERX	Intact	Intact	Intact	MAL	FALSE	NA
PRAD-6115397.0-Tumor-SM-7LGUJ	Intact	Intact	MAL	Intact	FALSE	NA
SC_9177_T	Intact	Intact	MAL	Intact	FALSE	NA
SC_9026-Tumor	Intact	Intact	Intact	Intact	FALSE	NA
PRAD-01115578-Tumor-SM-A56EA	Intact	Intact	Intact	Intact	FALSE	NA
MO_1014-Tumor	Intact	Intact	MAL	BAL	FALSE	NA
PROS10448-SUTC.01115087-Tumor-SM-72FXL	Intact	Intact	BAL	BAL	FALSE	NA
SC_9107-Tumor	Intact	Intact	MAL	BAL	FALSE	NA
SC_9019-Tumor	Intact	Intact	Intact	BAL	FALSE	NA
SC_9036-Tumor	Intact	Intact	Intact	MAL	FALSE	NA
PRAD-6115403.0-Tumor-SM-7LGUQ	Intact	Intact	MAL	MAL	FALSE	NA
SC_9060-Tumor	Intact	Intact	MAL	BAL	FALSE	NA
PRAD-6115394.0-Tumor-SM-7LGUG	Intact	Intact	Intact	BAL	FALSE	NA
SC_9071-TM	Intact	Intact	MAL	Intact	FALSE	NA
MO_1410-Tumor	Intact	Intact	MAL	BAL	FALSE	NA
PRAD-6115599.0-Tumor-SM-B2XS4	Intact	Intact	Intact	BAL	FALSE	NA
MO_1074-Tumor	Intact	Intact	Intact	Intact	FALSE	NA
SC_9034-Tumor	Intact	Intact	Intact	Intact	FALSE	NA
PRAD-01115444-Tumor-SM-6B2K9	Intact	Intact	Intact	BAL	FALSE	NA
PRAD-6115383.0-Tumor-SM-7LGU6	Intact	Intact	Intact	BAL	FALSE	NA
PRAD-6115392.0-Tumor-SM-7LGUE	Intact		MAL	BAL	FALSE	NA
SC_9162_Tumor	Intact	Intact	Intact	BAL	FALSE	NA
MO_1232-Tumor	Intact	BAL	Intact	BAL	FALSE	NA
SC_9172_Tumor	MAL	Intact	Intact	BAL	FALSE	NA
PROS10448-01115372-Tumor-SM-7LYLD	Intact	Intact	MAL	MAL	FALSE	NA
SC_9020-Tumor	MAL	MAL	Intact	BAL	FALSE	NA
SC_9136_Tumor	Intact	Intact	MAL	BAL	FALSE	NA
PROS12319B-SU2C-06115117-Tumor-SM-4W2NC	Intact	MAL	Intact	MAL	FALSE	NA
MO_1499_T	MAL	Intact	Intact	BAL	FALSE	NA
PRAD-6115395.0-Tumor-SM-7LGUH	Intact	Intact	Intact	BAL	FALSE	NA
MO_1249-Tumor	Intact	MAL	Intact	MAL	FALSE	NA
SC_9121_Tumor	Intact	Intact	Intact	BAL	FALSE	NA
PRAD-01115466-Tumor-SM-6B2KC	Intact	Intact	Intact	BAL	FALSE	NA
PRAD-6115400.0-Tumor-SM-7LGUM	Intact	Intact	MAL	BAL	FALSE	NA
SC_9140_Tumor	Intact	Intact	MAL	BAL	FALSE	NA
SC_9144_Tumor	Intact	Intact	BAL	Intact	FALSE	NA
MO_1473_Tumor	Intact	Intact	MAL	BAL	FALSE	NA
SC_9066-Tumor	Intact	Intact	Intact	MAL	FALSE	NA
SC_9146_T	Intact	MAL	MAL	MAL	FALSE	NA
SC_9074_T	Intact	Intact	MAL	BAL	FALSE	NA
SC_9068-Tumor	Intact	Intact	MAL	BAL	FALSE	NA
SC_9109-Tumor	Intact	Intact	MAL	BAL	FALSE	NA
PROS10448-1115157-Tumor-SM-5EEBO	Intact	Intact	Intact	MAL	FALSE	NA
SC_9193_T	Intact	Intact	Intact	BAL	FALSE	NA
DFCI.11-104.02-Tumor	MAL	Intact	Intact	Intact	FALSE	NA
SC_9003-Tumor	MAL	Intact	MAL	BAL	FALSE	NA
SC_9072-TM	Intact	Intact	Intact	Intact	FALSE	NA
MO_1095-Tumor	Intact	Intact	Intact	BAL	FALSE	NA
SC_9016_T	Intact	Intact	MAL	BAL	FALSE	NA
MO_1096-Tumor	Intact	Intact	Intact	MAL	FALSE	NA
TP_2020-Tumor	MAL	Intact	MAL	MAL	FALSE	NA
PROS01448-1115244-Tumor-SM-5SGU6	Intact	Intact	MAL	MAL	FALSE	NA
SC_9017-Tumor	Intact	MAL	Intact	BAL	FALSE	NA
TP_2001-Tumor	Intact	Intact	Intact	BAL	FALSE	NA
PROS01448-DFCI.10-448.P22-Tumor-SM-5CQ5H	Intact	Intact	Intact	Intact	FALSE	NA
PROS01448-6115242-Tumor-SM-67ES1	Intact	Intact	Intact	MAL	FALSE	NA
SC_9192_T	Intact	Intact	MAL	MAL	FALSE	NA
MO_1192-Tumor	MAL	Intact	Intact	BAL	FALSE	NA
PRAD-6115605.0-Tumor-SM-B2XSA	Intact	MAL	Intact	Intact	FALSE	NA
PROS11496-6115317-Tumor-SM-6CNQ2	Intact	Intact	Intact	BAL	FALSE	NA
PROS12319B-SU2C-06115115-Tumor-SM-4W2NA	Intact	Intact	Intact	MAL	FALSE	NA
TP_2079_Tumor	Intact	Intact	MAL	BAL	FALSE	NA
PROS11496-6115285-Tumor-SM-6CNPX	Intact	Intact	Intact	Intact	FALSE	NA
PROS12319B-SU2C-06115118-Tumor-SM-4W2ND	Intact	MAL	MAL	BAL	FALSE	NA
MO_1008-Tumor_Dura	Intact	Intact	BAL	Intact	FALSE	NA
SC_9033_T	Intact	Intact	Intact	MAL	FALSE	NA
PRAD-01115342-Tumor-SM-6VZ7L	Intact	BAL	Intact	BAL	FALSE	NA
SC_9016-Tumor	Intact		MAL	BAL	FALSE	NA
PROS10448-SUTC.01115093-Tumor-SM-4JC76	Intact	MAL	MAL	Intact	FALSE	NA
PRAD-01115264-Tumor-SM-6WZFA	Intact	Intact	Intact	BAL	FALSE	NA
SC_9061-Tumor	Intact	Intact	BAL	BAL	FALSE	NA
PROS12319B-SU2C-06115122-Tumor-SM-4W2NH	Intact	Intact	Intact	MAL	FALSE	NA
DFCI.11-104.13-Tumor	Intact	Intact	Intact	BAL	FALSE	NA
SC_9086-TM	Intact	Intact	MAL	BAL	FALSE	NA
MO_1492_T	Intact	Intact	MAL	BAL	FALSE	NA
MO_1184-Tumor	Intact	Intact	BAL	Intact	FALSE	NA
MO_1336-TM	Intact	Intact	Intact	Intact	FALSE	NA
SC_9200_T	Intact	Intact	Intact	Intact	FALSE	NA
PRAD-6115597.0-Tumor-SM-B2XS5	Intact	MAL	MAL	MAL	FALSE	NA
MO_1490_T	Intact	Intact	MAL	Intact	FALSE	NA
SC_9179_T	Intact	Intact	Intact	Intact	FALSE	NA
SC_9018-Tumor	Intact	Intact	Intact	BAL	FALSE	NA
SC_9011-Tumor	Intact	Intact	Intact	Intact	FALSE	NA
SC_9065-TM-Tumor2	Intact		Intact	MAL	FALSE	NA
PRAD-6115398.0-Tumor-SM-7LGUK	Intact	Intact	Intact	BAL	FALSE	NA
PROS01448-6115219-Tumor-SM-67ERS	Intact	Intact	Intact	BAL	FALSE	NA
SC_9010-Tumor	Intact	Intact	Intact	MAL	FALSE	NA
SC_9093-TM	BAL	MAL	MAL	BAL	FALSE	NA
SC_9023-Tumor	Intact	Intact	Intact	BAL	FALSE	NA
SC_9132_Tumor	Intact	MAL	MAL	MAL	FALSE	NA
TP_2032-Tumor	Intact	Intact	Intact	MAL	FALSE	NA
PRAD-01115463-Tumor-SM-6B2KB	MAL	Intact	Intact	Intact	FALSE	NA
PROS11496-6115319-Tumor-SM-6CNQ3	Intact	Intact	Intact	MAL	FALSE	NA
TP_2061-TM	Intact	Intact	MAL	BAL	FALSE	NA
PROS01448-6115224-Tumor-SM-67ERT	Intact	Intact	Intact	MAL	FALSE	NA
SC_9156_Tumor	Intact	MAL	Intact	MAL	FALSE	NA
PRAD-01115432-Tumor-SM-6B2K8	Intact	MAL	MAL	MAL	FALSE	NA
SC_9084-TM	Intact	Intact	MAL	BAL	FALSE	NA
SC_9204_T	Intact	Intact	MAL	BAL	FALSE	NA
SC_9083-TM	Intact	Intact	BAL	BAL	FALSE	NA
MO_1015-Tumor	Intact	Intact	Intact	MAL	FALSE	NA
PRAD-01115525-Tumor-SM-A4KNC	Intact	Intact	Intact	MAL	FALSE	NA
PROS12319B-SU2C-06115120-Tumor-SM-4W2NF	Intact	Intact	Intact	BAL	FALSE	NA
PRAD-01115249-Tumor-SM-6VZ7K	Intact	Intact	Intact	BAL	FALSE	NA
PRAD-6115598.0-Tumor-SM-B2XS3	Intact	Intact	MAL	MAL	FALSE	NA
MO_1241-Tumor	Intact	Intact	Intact	MAL	FALSE	NA
SC_9092-TM	Intact	Intact	MAL	BAL	FALSE	NA
PROS10448-1115156-Tumor-SM-5EEBN	Intact	Intact	MAL	BAL	FALSE	NA
MO_1202-Tumor	Intact	Intact	Intact	MAL	FALSE	NA
TP_2054-TM	Intact	Intact	BAL	MAL	FALSE	NA
SC_9001-Tumor_Liver1	Intact	Intact	Intact	BAL	FALSE	NA
SC_9058-Tumor	Intact	MAL	BAL	BAL	FALSE	NA
PROS01448-1115183-Tumor-SM-5SGU3	BAL	Intact	Intact	BAL	FALSE	NA
MO_1514_T	Intact	Intact	BAL	MAL	FALSE	NA
TP_2010-Tumor	Intact	Intact	MAL	BAL	FALSE	NA
PROS10448-SUTC.01115082-Tumor-SM-4JC6B	Intact	Intact	MAL	MAL	FALSE	NA
SC_9170_Tumor	Intact	Intact	Intact	Intact	FALSE	NA
PROS01448-6115251-Tumor-SM-67ES6	Intact	Intact	Intact	BAL	FALSE	NA
SC_9063-Tumor	Intact	Intact	Intact	MAL	FALSE	NA
SC_9059-Tumor	Intact	Intact	Intact	MAL	FALSE	NA
SC_9175_T	Intact	Intact	MAL	Intact	FALSE	NA
MO_1094-Tumor	Intact	Intact	MAL	MAL	FALSE	NA
SC_9096-Tumor	Intact	Intact	Intact	BAL	FALSE	NA
SC_9080-TM	Intact	Intact	Intact	Intact	FALSE	NA
SC_9158_Tumor	Intact	Intact	MAL	MAL	FALSE	NA
SC_9062-Tumor	Intact	Intact	Intact	MAL	FALSE	NA
SC_9184_T	Intact	Intact	Intact	Intact	FALSE	NA
PROS11496-6115236-Tumor-SM-6CNPW	Intact	Intact	Intact	Intact	FALSE	NA
SC_9050-Tumor	Intact	Intact	Intact	MAL	FALSE	NA
SC_9197_T	Intact	Intact	Intact	Intact	FALSE	NA
SC_9065-Tumor	Intact	Intact	Intact	Intact	FALSE	NA
SC_9118_Tumor	Intact	Intact	Intact	Intact	FALSE	NA
SC_9054-Tumor	Intact	Intact	Intact	BAL	FALSE	NA
SC_9104-Tumor	Intact	Intact	Intact	BAL	FALSE	NA
PRAD-01115574-Tumor-SM-A56E7	Intact	Intact	Intact	BAL	FALSE	NA
PROS10448-1115154-Tumor-SM-5EEBM	MAL	Intact	Intact	MAL	FALSE	NA
SC_9173_Tumor	Intact	MAL	Intact	BAL	FALSE	NA
TP_2064-TM	Intact	Intact	Intact	BAL	FALSE	NA
PRAD-6115600.0-Tumor-SM-B2XS6	Intact	Intact	MAL	MAL	FALSE	NA
SC_9194_T	MAL	Intact	MAL	MAL	FALSE	NA
SC_9176_T	Intact	Intact	MAL	BAL	FALSE	NA
SC_9126_Tumor	Intact	Intact	Intact	BAL	FALSE	NA
PRAD-6115393.0-Tumor-SM-7LGUF	Intact		Intact	BAL	FALSE	NA
SC_9097-TM	Intact	Intact	BAL	Intact	FALSE	NA
MO_1337-TM	Intact	MAL	MAL	BAL	FALSE	NA
PROS12319B-SU2C-06115123-Tumor-SM-4W2NI	Intact	Intact	Intact	Intact	FALSE	NA
MO_1221-Tumor	Intact	Intact	Intact	MAL	FALSE	NA
SC_9171_Tumor	Intact	Intact	MAL	Intact	FALSE	NA
SC_9141_Tumor	Intact	MAL	Intact	BAL	FALSE	NA
MO_1176-Tumor	Intact	Intact	BAL	BAL	FALSE	NA
PRAD-6115389.0-Tumor-SM-7LGUB	Intact	Intact	MAL	Intact	FALSE	NA
MO_1517_T	Intact	MAL	Intact	BAL	FALSE	NA
SC_9031-TM	Intact	Intact	MAL	BAL	FALSE	NA
MO_1339-TM	Intact	MAL	MAL	BAL	FALSE	NA
MO_1460_Tumor	Intact	MAL	MAL	BAL	FALSE	NA
PRAD-6115391.0-Tumor-SM-7LGUD	Intact	MAL	MAL	BAL	FALSE	NA
PROS10448-SUTC.01115091-Tumor-SM-72FY4	Intact	Intact	MAL	BAL	FALSE	NA
MO_1040-Tumor	Intact	Intact	Intact	Intact	FALSE	NA
SC_9190_T	Intact	Intact	Intact	MAL	FALSE	NA
PRAD-01115531-Tumor-SM-A4KNG	Intact	Intact	BAL	MAL	FALSE	NA
SC_9056_T	Intact	Intact	Intact	Intact	FALSE	NA
SC_9153_Tumor	Intact	Intact	Intact	BAL	FALSE	NA
SC_9035-Tumor	Intact		Intact	BAL	FALSE	NA
MO_1469_T	Intact	Intact	MAL	BAL	FALSE	NA
SC_9181_T	Intact	Intact	MAL	BAL	FALSE	NA
SC_9039-Tumor	Intact	Intact	Intact	Intact	FALSE	NA
PRAD-6115603.0-Tumor-SM-B2XS8	Intact	Intact	Intact	MAL	FALSE	NA
PROS01448-DFCI.10-448.P38-Tumor-SM-5CQ52	Intact	MAL	Intact	MAL	FALSE	NA
SC_9027_T	Intact	Intact	MAL	MAL	FALSE	NA
MO_1128-Tumor	Intact	Intact	Intact	BAL	FALSE	NA
SC_9137_Tumor	Intact	BAL	Intact	BAL	FALSE	NA
PROS01448-6115235-Tumor-SM-67ERY	Intact	Intact	BAL	Intact	FALSE	NA
SC_9057-Tumor	Intact	Intact	BAL	Intact	FALSE	NA
SC_9021-Tumor	Intact	Intact	BAL	BAL	FALSE	NA
MO_1012-Tumor-Subcutaneous_nodule	Intact	Intact	Intact	MAL	FALSE	NA
PRAD-01115577-Tumor-SM-A56E9	Intact	BAL	Intact	MAL	FALSE	NA
SC_9069_T	Intact	Intact	MAL	BAL	FALSE	NA
SC_9186_T	Intact	Intact	Intact	MAL	FALSE	NA
SC_9124_Tumor	Intact	Intact	Intact	BAL	FALSE	NA
SC_9152_Tumor	MAL	Intact	MAL	MAL	FALSE	NA
TP_2078_Tumor	Intact	Intact	MAL	Intact	FALSE	NA
PROS10448-01115378-Tumor-SM-7LYLH	Intact	Intact	Intact	BAL	FALSE	NA
PRAD-6115596.0-Tumor-SM-B2XS1	Intact	Intact	MAL	BAL	FALSE	NA
MO_1447_Tumor	Intact	Intact	BAL	MAL	FALSE	NA
MO_1316-TM	Intact	MAL	MAL	MAL	FALSE	NA
SC_9090_T	Intact	Intact	BAL	BAL	FALSE	NA
PROS01448-6115233-Tumor-SM-67ERW	Intact	Intact	MAL	Intact	FALSE	NA
SC_9150_Tumor	Intact	Intact	BAL	MAL	FALSE	NA
MO_1510_T	Intact	Intact	Intact	BAL	FALSE	NA
SC_9103-Tumor	Intact	Intact	Intact	Intact	FALSE	NA
TP_2096_T	Intact	Intact	Intact	BAL	FALSE	NA
PRAD-6115595.0-Tumor-SM-B2XRY	Intact	Intact	Intact	Intact	FALSE	NA
PRAD-6115388.0-Tumor-SM-7LGUA	Intact	MAL	Intact(3copy)	MAL	FALSE	NA
SC_9043-Tumor	Intact	Intact	Intact	MAL	FALSE	NA
SC_9201_T	Intact	Intact	BAL	BAL	FALSE	NA
SC_9009-Tumor	Intact	MAL	MAL	MAL	FALSE	NA
SC_9189_T	Intact	Intact	Intact	BAL	FALSE	NA
MO_1084-Tumor	Intact	Intact	Intact	MAL	FALSE	NA
PRAD-6115592.0-Tumor-SM-B2XRU	Intact	Intact	Intact	Intact	FALSE	NA
MO_1114-Tumor	Intact	Intact	Intact	MAL	FALSE	NA
TP_2093_T	Intact	Intact	MAL	BAL	FALSE	NA
MO_1215-Tumor	Intact	Intact	MAL	BAL	FALSE	NA
PROS10448-01115200-Tumor-SM-7LYLF	Intact	Intact	Intact	MAL	FALSE	NA
MO_1161-TM	Intact	Intact	MAL	MAL	FALSE	NA
PRAD-6115392.0-Tumor-SM-B2XRZ	Intact	Intact	Intact(3copy)	BAL	FALSE	NA
MO_1277-TM	Intact	Intact	Intact	MAL	FALSE	NA
SC_9199_T	Intact	MAL	Intact	BAL	FALSE	NA
PRAD-6115381.0-Tumor-SM-7LGU3	Intact	Intact	MAL	MAL	FALSE	NA
PRAD-01115569-Tumor-SM-A56E6	Intact	Intact	BAL	Intact	FALSE	NA
SC_9099-Tumor	Intact	Intact	Intact	MAL	FALSE	NA
PRAD-01115362-Tumor-SM-7A15P	Intact	Intact	Intact	MAL	FALSE	NA
PROS11496-6115320-Tumor-SM-6CNQ4	Intact	Intact	Intact	BAL	FALSE	NA
PROS01448-6115247-Tumor-SM-67ES2	Intact	Intact	MAL	MAL	FALSE	NA
MO_1446_T	Intact	Intact	MAL	MAL	FALSE	NA
MO_1130-Tumor	Intact	Intact	Intact	Intact	FALSE	NA
PRAD-6115427.0-Tumor-SM-B2XRT	Intact	Intact	BAL	MAL	FALSE	NA
PROS11496-6115321-Tumor-SM-6CNQ5	Intact	Intact	Intact	MAL	FALSE	NA
SC_9056-Tumor	Intact		Intact	Intact	FALSE	NA
MO_1556_T	Intact	Intact	MAL	BAL	FALSE	NA
SC_9187_T	Intact	Intact	Intact	BAL	FALSE	NA
SC_9182_T	Intact	Intact	MAL	MAL	FALSE	NA
PROS11496-6115288-Tumor-SM-6CNQ1	Intact	Intact	BAL	BAL	FALSE	NA
MO_1262-Tumor	Intact	Intact	Intact	Intact	FALSE	NA
PRAD-6115594.0-Tumor-SM-B2XRW	Intact	Intact	Intact	MAL	FALSE	NA
PROS10448-SUTC.01115083-Tumor-SM-4JC6D	Intact	Intact	MAL	MAL	FALSE	NA
TP_2077_Tumor	Intact	Intact	Intact	MAL	FALSE	NA
PROS01448-6115237-Tumor-SM-67ERZ	Intact	Intact	MAL	BAL	FALSE	NA
SC_9163_Tumor	Intact	Intact	Intact	MAL	FALSE	NA
PRAD-6115402.0-Tumor-SM-7LGUP	Intact	Intact	MAL	Intact	FALSE	NA
MO_1553_T	Intact	Intact	Intact	MAL	FALSE	NA
PROS01448-6115227-Tumor-SM-67ERU	Intact	Intact	Intact	Intact	FALSE	NA
PRAD-6115390.0-Tumor-SM-7LGUC	Intact	Intact	BAL	MAL	FALSE	NA
MO_1244-Tumor	Intact	Intact	MAL	BAL	FALSE	NA
PRAD-01115576-Tumor-SM-A56E8	Intact	Intact	Intact(3copy)	BAL	FALSE	NA
PRAD-6115593.0-Tumor-SM-B2XRV	Intact	Intact	Intact	Intact	FALSE	NA
PROS01448-DFCI.10-448.P15-Tumor-SM-5CQ5D	Intact	Intact	Intact	Intact	FALSE	NA
PROS11496-6115295-Tumor-SM-6CNQ7	Intact	MAL	MAL	BAL	FALSE	NA
MO_1482_T	Intact	Intact	MAL	MAL	FALSE	NA
SC_9008-Tumor	MAL	Intact	MAL	MAL	FALSE	NA
SC_9032-Tumor	Intact	Intact	BAL	MAL	FALSE	NA
MO_1118-TM	Intact	Intact	Intact	BAL	FALSE	NA
SC_9030-Tumor	Intact	Intact	Intact	MAL	FALSE	NA
SC_9148_Tumor	Intact	Intact	Intact	BAL	FALSE	NA
SC_9029-Tumor	Intact	Intact	Intact	MAL	FALSE	NA
SC_9145_Tumor	Intact	Intact	BAL	Intact	FALSE	NA
PROS12319B-SU2C-06115114-Tumor-SM-4W2N9	Intact	Intact	BAL	MAL	FALSE	NA
MO_1124-Tumor	Intact	Intact	BAL	MAL	FALSE	NA
PRAD-01115549-Tumor-SM-A4KNH	Intact	Intact	Intact	MAL	FALSE	NA
PRAD-01115556-Tumor-SM-A56E5	Intact	Intact	Intact	Intact	FALSE	NA
SC_9138_Tumor	Intact	Intact	Intact	Intact	FALSE	NA
DTB-021-BL	Intact	Intact	MAL	Intact	FALSE	NA
DTB-202-BL	Intact	MAL	Intact	BAL	FALSE	NA
DTB-190-BL	Intact	Intact	MAL	BAL	FALSE	NA
DTB-024-PRO	Intact	Intact	BAL	BAL	FALSE	NA
DTB-151-BL	Intact	MAL	Intact	BAL	FALSE	NA
DTB-204-BL	Intact	Intact	MAL	Intact	FALSE	NA
DTB-074-BL	Intact	Intact	MAL	Intact	FALSE	NA
DTB-126-BL	Intact	MAL	Intact	BAL	FALSE	NA
DTB-064-BL	MAL	Intact	MAL	MAL	FALSE	NA
DTB-188-BL	Intact	Intact	Intact	Intact	FALSE	NA
DTB-083-BL	MAL	MAL	MAL	BAL	FALSE	NA
DTB-194-PRO	Intact	Intact	MAL	Intact	FALSE	NA
DTB-037-BL	Intact	Intact	BAL	MAL	FALSE	NA
DTB-216-PRO	Intact	Intact	MAL	BAL	FALSE	NA
DTB-011-BL	Intact	Intact	MAL	BAL	FALSE	NA
DTB-260-BL	Intact	Intact	MAL	MAL	FALSE	NA
DTB-005-BL	Intact	Intact	MAL	BAL	FALSE	NA
DTB-089-BL	MAL	MAL	MAL	MAL	FALSE	NA
DTB-159-BL	Intact	Intact	Intact	MAL	FALSE	NA
DTB-104-BL	Intact	Intact	Intact	BAL	FALSE	NA
DTB-023-BL	Intact	Intact	MAL	Intact	FALSE	NA
DTB-112-BL	Intact	Intact	MAL	BAL	FALSE	NA
DTB-092-BL	MAL	MAL	Intact	BAL	FALSE	NA
DTB-251-BL	Intact	Intact	Intact	BAL	FALSE	NA
DTB-232-PRO	Intact	Intact	Intact	BAL	FALSE	NA
DTB-085-BL	Intact	Intact	MAL	BAL	FALSE	NA
DTB-003-BL	Intact	Intact	BAL	MAL	FALSE	NA
DTB-094-BL	Intact	Intact	Intact	MAL	FALSE	NA
DTB-172-BL	Intact	Intact	MAL	BAL	FALSE	NA
DTB-119-PRO	Intact	Intact	Intact	MAL	FALSE	NA
DTB-019-PRO	Intact	Intact	Intact	BAL	FALSE	NA
DTB-140-BL	Intact	Intact	MAL	BAL	FALSE	NA
DTB-187-BL	Intact	Intact	Intact	Intact	FALSE	NA
DTB-097-PRO	Intact	Intact	BAL	MAL	FALSE	NA
DTB-124-BL	Intact	Intact	Intact	MAL	FALSE	NA
DTB-080-BL	Intact	Intact	MAL	BAL	FALSE	NA
DTB-234-BL	MAL	MAL	Intact	BAL	FALSE	NA
DTB-060-BL	Intact	Intact	Intact	MAL	FALSE	NA
DTB-008-BL	Intact	Intact	Intact	BAL	FALSE	NA
DTB-059-BL	Intact	Intact	MAL	BAL	FALSE	NA
DTB-222-BL	Intact	Intact	MAL	Intact	FALSE	NA
DTB-255-BL	Intact	Intact	Intact	BAL	FALSE	NA
DTB-022-BL	Intact	Intact	Intact	Intact	FALSE	NA
DTB-165-PRO	Intact	MAL	MAL	BAL	FALSE	NA
DTB-098-PRO2	Intact	Intact	MAL	MAL	FALSE	NA
DTB-156-BL	Intact	Intact	Intact	Intact	FALSE	NA
DTB-167-PRO	Intact	Intact	Intact	Intact	FALSE	NA
DTB-091-BL	MAL	MAL	MAL	BAL	FALSE	NA
DTB-186-BL	Intact	Intact	MAL	BAL	FALSE	NA
DTB-265-PRO	Intact	Intact	Intact	BAL	FALSE	NA
DTB-141-BL	Intact	Intact	Intact	MAL	FALSE	NA
DTB-035-BL	Intact	Intact	Intact	Intact	FALSE	NA
DTB-206-BL	Intact	Intact	Intact	MAL	FALSE	NA
DTB-143-BL	Intact	Intact	Intact	MAL	FALSE	NA
DTB-009-BL	Intact	Intact	MAL	BAL	FALSE	NA
DTB-220-BL	Intact	Intact	MAL	Intact	FALSE	NA
DTB-101-BL	Intact	Intact	Intact	Intact	FALSE	NA
DTB-111-PRO	Intact	Intact	Intact	BAL	FALSE	NA
DTB-170-BL	Intact	Intact	Intact	Intact	FALSE	NA
DTB-258-BL	Intact	Intact	MAL	BAL	FALSE	NA
DTB-077-PRO	Intact	Intact	Intact	Intact	FALSE	NA
DTB-173-BL	Intact	Intact	BAL	MAL	FALSE	NA
DTB-149-BL	Intact	Intact	Intact	BAL	FALSE	NA
DTB-146-BL	Intact	Intact	Intact	MAL	FALSE	NA
DTB-036-BL	Intact	Intact	MAL	BAL	FALSE	NA
DTB-020-BL	Intact	Intact	MAL	Intact	FALSE	NA
DTB-090-PRO	Intact	Intact	MAL	BAL	FALSE	NA
DTB-128-BL	Intact	Intact	Intact	BAL	FALSE	NA
DTB-201-PRO	Intact	Intact	Intact	Intact	FALSE	NA
DTB-061-BL	Intact	Intact	BAL	MAL	FALSE	NA
DTB-132-BL	Intact	Intact	Intact	MAL	FALSE	NA
DTB-135-PRO	Intact	Intact	MAL	BAL	FALSE	NA
DTB-261-BL	Intact	Intact	MAL	BAL	FALSE	NA
DTB-175-BL	Intact	Intact	Intact	BAL	FALSE	NA
DTB-138-BL	Intact	Intact	Intact	MAL	FALSE	NA
DTB-121-BL	Intact	Intact	MAL	Intact	FALSE	NA
DTB-252-BL	Intact	Intact	MAL	Intact	FALSE	NA
DTB-266-BL	Intact	Intact	Intact	BAL	FALSE	NA
DTB-067-PRO	Intact	Intact	MAL	MAL	FALSE	NA
DTB-213-BL	Intact	Intact	Intact	BAL	FALSE	NA
DTB-127-PRO	Intact	Intact	MAL	BAL	FALSE	NA
DTB-223-BL	Intact	Intact	Intact	BAL	FALSE	NA
DTB-055-PRO	Intact	Intact	Intact	BAL	FALSE	NA
DTB-129-BL	Intact	Intact	BAL	MAL	FALSE	NA
DTB-053-BL	Intact	Intact	Intact	BAL	FALSE	NA
DTB-071-BL	Intact	Intact	MAL	BAL	FALSE	NA
DTB-176-BL	Intact	Intact	BAL	BAL	FALSE	NA
DTB-210-BL	Intact	Intact	MAL	MAL	FALSE	NA
DTB-205-BL	MAL	MAL	Intact	MAL	FALSE	NA
DTB-100-BL	Intact	Intact	Intact	BAL	FALSE	NA
DTB-040-BL	Intact	Intact	Intact	BAL	FALSE	NA
DTB-034-BL	Intact	Intact	Intact	BAL	FALSE	NA
DTB-069-BL	Intact	Intact	MAL	BAL	FALSE	NA
00-010_LIVR_K_WES	MAL	Intact	BAL	MAL	FALSE	NA
00-010_LN_L_WES	Intact	Intact	MAL	MAL	FALSE	NA
00-010_LN_M_WES	Intact	Intact	BAL	MAL	FALSE	NA
00-010_CAP_N_WES	Intact	MAL	MAL	BAL	FALSE	NA
00-029_LN_J_WES	Intact	Intact	Intact	Intact	FALSE	NA
00-029_LN_N_WES	Intact	MAL	MAL	MAL	FALSE	NA
00-090_LUNG_G_WES	Intact	Intact	Intact	MAL	FALSE	NA
00-090_LN_T_WES	Intact	Intact	Intact	MAL	FALSE	NA
00-169_LUNG_F_WES	MAL	Intact	MAL	MAL	FALSE	NA
01-002_LN_V_WES	MAL	MAL	MAL	BAL	FALSE	NA
01-087_BONE_MM_WES	Intact	Intact	Intact	Intact	FALSE	NA
01-087_BONE_QQ_WES	MAL	MAL	MAL	MAL	FALSE	NA
01-095_LIVR_C_WES	Intact	Intact	MAL	MAL	FALSE	NA
01-095_LN_N_WES	Intact	Intact	MAL	MAL	FALSE	NA
01-120_LIVR_A_WES	Intact	Intact	Intact	MAL	FALSE	NA
01-120_LN_C_WES	Intact	Intact	Intact	MAL	FALSE	NA
01-181_BONE_AA_WES	Intact	Intact	MAL	Intact	FALSE	NA
02-065_LN_M_WES	MAL	MAL	MAL	BAL	FALSE	NA
02-065_SKIN_N_WES	Intact	MAL	MAL	BAL	FALSE	NA
02-065_CAP_P_WES	Intact	Intact	Intact	MAL	FALSE	NA
02-065_SCRTM_W_WES	MAL	MAL	MAL	BAL	FALSE	NA
02-083_LUNG_D_WES	Intact	Intact	Intact	Intact	FALSE	NA
02-083_LN_E_WES	Intact	Intact	Intact	Intact	FALSE	NA
03-027_LUNG_M_WES	Intact	Intact	Intact	BAL	FALSE	NA
03-027_LIVR_P_WES	Intact	Intact	Intact	BAL	FALSE	NA
03-081_LN_L_WES	Intact	Intact	MAL	MAL	FALSE	NA
03-082_LIVR_H_WES	Intact	Intact	Intact	BAL	FALSE	NA
03-082_BONE_OO_WES	Intact	Intact	Intact	BAL	FALSE	NA
03-130_LIVR_M_WES	MAL	Intact	MAL	BAL	FALSE	NA
03-139_PERIR_E_WES	MAL	MAL	MAL	MAL	FALSE	NA
03-139_PERIR_M_WES	Intact	Intact	Intact	MAL	FALSE	NA
03-163_LIVR_S_WES	Intact	Intact	Intact	BAL	FALSE	NA
03-192_LIVR_A_WES	Intact	Intact	MAL	MAL	FALSE	NA
03-192_LUNG_B_WES	Intact	Intact	MAL	MAL	FALSE	NA
03-192_LN_C_WES	Intact	Intact	MAL	MAL	FALSE	NA
03-192_LN_D_WES	Intact	Intact	MAL	MAL	FALSE	NA
04-050_LN_G_WES	Intact	Intact	Intact	BAL	FALSE	NA
04-050_LN_L_WES	Intact	Intact	Intact	BAL	FALSE	NA
04-050_CAP_N_WES	Intact	BAL	Intact	BAL	FALSE	NA
04-050_CAP_O_WES	Intact	MAL	Intact	BAL	FALSE	NA
04-050_LN_V_WES	Intact	Intact	Intact	BAL	FALSE	NA
04-050_LN_W_WES	Intact	Intact	Intact	BAL	FALSE	NA
04-101_CAP_F_WES	Intact	Intact	Intact	MAL	FALSE	NA
04-101_PERI_H_WES	Intact	Intact	Intact	MAL	FALSE	NA
04-101_LN_J_WES	Intact	Intact	Intact	MAL	FALSE	NA
04-108_BRAIN_K_WES	Intact	Intact	Intact	Intact	FALSE	NA
04-112_LN_G_WES	Intact	MAL	Intact	MAL	FALSE	NA
04-112_LN_H_WES	Intact	Intact	Intact	MAL	FALSE	NA
04-112_LN_I_WES	Intact	Intact	Intact	MAL	FALSE	NA
04-112_LN_M_WES	Intact	Intact	Intact	MAL	FALSE	NA
04-112_CAP_N_WES	Intact	Intact	Intact	MAL	FALSE	NA
04-149_LN_E_WES	Intact	Intact	BAL	MAL	FALSE	NA
04-149_CAP_J_WES	Intact	MAL	BAL	Intact	FALSE	NA
05-011_LN_D_WES	Intact	Intact	BAL	MAL	FALSE	NA
05-011_LUNG_G_WES	Intact	Intact	BAL	MAL	FALSE	NA
05-092_CAP_D_WES	Intact	Intact	Intact	BAL	FALSE	NA
05-092_LIVR_E_WES	Intact	Intact	Intact	BAL	FALSE	NA
05-092_LN_I_WES	Intact	Intact	Intact	BAL	FALSE	NA
05-116_LUNG_F_WES	MAL	Intact	Intact	Intact	FALSE	NA
05-123_CAP_D_WES	Intact	MAL	MAL	Intact	FALSE	NA
05-123_LN_E_WES	Intact	MAL	BAL	MAL	FALSE	NA
05-144_LIVR_E_WES	Intact	Intact	MAL	BAL	FALSE	NA
05-144_BONE_EE_WES	Intact	Intact	MAL	BAL	FALSE	NA
05-144_LN_H_WES	Intact	Intact	MAL	BAL	FALSE	NA
05-144_BONE_HH_WES	Intact	Intact	MAL	BAL	FALSE	NA
05-144_LN_I_WES	Intact	Intact	MAL	BAL	FALSE	NA
05-144_LN_M_WES	Intact	Intact	MAL	BAL	FALSE	NA
05-144_CAP_R_WES	Intact	Intact	MAL	BAL	FALSE	NA
05-144_ADRL_U_WES	Intact	Intact	MAL	BAL	FALSE	NA
05-144_SPLN_W_WES	Intact	Intact	MAL	BAL	FALSE	NA
05-144_LN_Z_WES	Intact	Intact	MAL	BAL	FALSE	NA
05-165_LUNG_K_WES	Intact	Intact	MAL	Intact	FALSE	NA
05-165_LN_M_WES	Intact	Intact	MAL	Intact	FALSE	NA
05-165_ADRL_O_WES	Intact	Intact	Intact	Intact	FALSE	NA
05-187_LIVR_E_WES	Intact	Intact	Intact	MAL	FALSE	NA
05-187_CAP_I_WES	Intact	Intact	BAL	BAL	FALSE	NA
05-187_LN_J_WES	Intact	Intact	BAL	BAL	FALSE	NA
05-214_BONE_BB_WES	Intact	Intact	MAL	BAL	FALSE	NA
05-214_LN_E_WES	Intact	Intact	MAL	BAL	FALSE	NA
05-214_LN_G_WES	Intact	Intact	MAL	BAL	FALSE	NA
05-221_BONE_MM_WES	Intact	Intact	MAL	Intact	FALSE	NA
06-047_BONE_QQ_WES	Intact	Intact	Intact	MAL	FALSE	NA
06-081_CAP_D_WES	Intact	Intact	Intact	BAL	FALSE	NA
06-081_LIVR_E_WES	Intact	Intact	Intact	BAL	FALSE	NA
06-081_LN_F_WES	Intact	Intact	Intact	BAL	FALSE	NA
06-081_LN_H_WES	Intact	Intact	Intact	BAL	FALSE	NA
06-081_LUNG_I_WES	Intact	Intact	Intact	BAL	FALSE	NA
06-081_LN_J_WES	Intact	Intact	Intact	BAL	FALSE	NA
06-081_LN_K_WES	Intact	Intact	Intact	BAL	FALSE	NA
06-127_LN_G_WES	Intact	Intact	Intact	MAL	FALSE	NA
06-134_LN_H_WES	Intact	Intact	MAL	BAL	FALSE	NA
07-042_LN_H_WES	Intact	Intact	MAL	Intact	FALSE	NA
07-050_BONE_XX_WES	Intact	Intact	Intact	BAL	FALSE	NA
07-062_LUNG_F_WES	Intact	Intact	MAL	BAL	FALSE	NA
08-006_LN_H_WES	Intact	Intact	Intact	BAL	FALSE	NA
08-006_BONE_TT_WES	Intact	Intact	Intact	BAL	FALSE	NA
08-020_CAP_D_WES	Intact	Intact	Intact	Intact	FALSE	NA
08-020_LN_N_WES	Intact	MAL	Intact	Intact	FALSE	NA
08-037_LIVR_F_WES	Intact	Intact	Intact	Intact	FALSE	NA
08-093_LN_J_WES	Intact	Intact	MAL	MAL	FALSE	NA
09-006_RENL_F_WES	Intact	Intact	BAL	MAL	FALSE	NA
10-013_LN_F_WES	MAL	MAL	Intact	MAL	FALSE	NA
10-013_PERIR_G_WES	MAL	MAL	Intact	MAL	FALSE	NA
10-013_LN_J_WES	MAL	MAL	Intact	MAL	FALSE	NA
10-039_LUNG_E_WES	Intact	Intact	Intact	Intact	FALSE	NA
10-039_LN_G_WES	Intact	Intact	Intact	Intact	FALSE	NA
10-056_LN_J_WES	MAL	MAL	Intact	MAL	FALSE	NA
10-056_LIVR_K_WES	MAL	MAL	MAL	MAL	FALSE	NA
11-028_ADRL_G_WES	Intact	Intact	MAL	MAL	FALSE	NA
11-028_LUNG_L_WES	Intact	Intact	MAL	MAL	FALSE	NA
12-011_CAP_D_WES	MAL	MAL	MAL	BAL	FALSE	NA
12-011_CAP_J_WES	MAL	MAL	MAL	BAL	FALSE	NA
12-021_LIVR_H-100_WES	Intact	Intact	MAL	BAL	FALSE	NA
12-021_LUNG_I_WES	Intact	Intact	MAL	BAL	FALSE	NA
12-021_PLEUR_J_WES	Intact	Intact	MAL	BAL	FALSE	NA
13-012_LIVR_L_WES	MAL	MAL	Intact	MAL	FALSE	NA
13-042_LN_M_WES	Intact	Intact	MAL	BAL	FALSE	NA
13-042_LIVR_O_WES	Intact	Intact	MAL	BAL	FALSE	NA
13-084_LIVR_H_WES	Intact	Intact	Intact	MAL	FALSE	NA
13-099_LUNG_J_WES	Intact	Intact	MAL	MAL	FALSE	NA
13-099_LN_K_WES	Intact	Intact	Intact	Intact	FALSE	NA
13-101_LN_H_WES	Intact	Intact	BAL	MAL	FALSE	NA
13-101_LN_K_WES	Intact	Intact	BAL	MAL	FALSE	NA
13-104_LN_I_WES	Intact	Intact	BAL	MAL	FALSE	NA
13-104_LN_K_WES	Intact	Intact	BAL	MAL	FALSE	NA
13-117_LIVR_H_WES	Intact	Intact	MAL	BAL	FALSE	NA
13-122_PELV_H_WES	Intact	Intact	MAL	BAL	FALSE	NA
14-031_LIVR_H_WES	MAL	MAL	Intact	BAL	FALSE	NA
14-031_PLEUR_L_WES	MAL	MAL	Intact	BAL	FALSE	NA
14-039_LIVR_K_WES	Intact	Intact	Intact	MAL	FALSE	NA
14-043_BONE_CC_WES	Intact	Intact	MAL	Intact	FALSE	NA
14-043_LIVR_H_WES	Intact	Intact	Intact	Intact	FALSE	NA
14-053_BONE_AA_WES	Intact	Intact	Intact	BAL	FALSE	NA
14-053_BONE_FF_WES	Intact	Intact	Intact	BAL	FALSE	NA
14-053_LIVR_H_WES	Intact	Intact	Intact	BAL	FALSE	NA
14-053_LN_K_WES	Intact	Intact	Intact	BAL	FALSE	NA
14-053_LN_O_WES	Intact	Intact	Intact	BAL	FALSE	NA
14-077_LIVR_N_WES	Intact	Intact	Intact	MAL	FALSE	NA
14-091_LUNG_E_WES	Intact	Intact	Intact	MAL	FALSE	NA
14-096_POST_J_WES	Intact	Intact	MAL	MAL	FALSE	NA
14-105_LIVR_J_WES	Intact	Intact	Intact	BAL	FALSE	NA
15-010_LIVR_H_WES	Intact	Intact	MAL	BAL	FALSE	NA
15-010_LN_K_WES	Intact	Intact	MAL	BAL	FALSE	NA
15-023_SPLN_K_WES	Intact	Intact	BAL	Intact	FALSE	NA
15-023_LN_L_WES	Intact	Intact	BAL	Intact	FALSE	NA
15-069_LIVR_K_WES	Intact	Intact	BAL	BAL	FALSE	NA
15-069_LN_M_WES	Intact	Intact	MAL	BAL	FALSE	NA
15-069_LN_P_WES	Intact	Intact	MAL	BAL	FALSE	NA
15-090_LIVR_H_WES	Intact	Intact	MAL	BAL	FALSE	NA
15-090_BONE_KK_WES	Intact	Intact	MAL	BAL	FALSE	NA
16-052_LIVR_H_WES	Intact	Intact	Intact	Intact	FALSE	NA
16-052_LN_K_WES	Intact	Intact	Intact	MAL	FALSE	NA
16-071_LIVR_H_WES	MAL	Intact	MAL	BAL	FALSE	NA
16-071_LUNG_I_WES	MAL	Intact	MAL	BAL	FALSE	NA
16-080_LIVR_L_WES	Intact	Intact	MAL	BAL	FALSE	NA
16-101_DIAP_N_WES	Intact	Intact	Intact	BAL	FALSE	NA
17-001_PELV_I_WES	Intact	Intact	Intact	MAL	FALSE	NA
17-007_LIVR_H_WES	Intact	Intact	BAL	BAL	FALSE	NA
17-017_LIVR_H_WES	MAL	MAL	MAL	BAL	FALSE	NA
17-017_LUNG_N_WES	Intact	Intact	MAL	BAL	FALSE	NA
17-017_LN_O_WES	Intact	Intact	MAL	BAL	FALSE	NA
17-022_LIVR_K_WES	Intact	Intact	MAL	MAL	FALSE	NA
17-033_PANC_H_WES	Intact	Intact	Intact	BAL	FALSE	NA
17-033_PANC_J_WES	Intact	Intact	Intact	BAL	FALSE	NA
17-036_LIVR_H_WES	Intact	Intact	Intact	BAL	FALSE	NA
17-036_LN_L_WES	Intact	Intact	Intact	MAL	FALSE	NA
17-036_LN_N_WES	Intact	Intact	Intact	BAL	FALSE	NA
17-042_BONE_H_WES	Intact	Intact	BAL	MAL	FALSE	NA
17-043_LN_I_WES	MAL	MAL	Intact	BAL	FALSE	NA
17-043_PERIRO_J_WES	MAL	MAL	Intact	BAL	FALSE	NA
17-043_PERIP_K_WES	MAL	MAL	Intact	BAL	FALSE	NA
17-057_LIVR_J_WES	MAL	MAL	MAL	MAL	FALSE	NA
17-072_LUNG_E_WES	Intact	Intact	Intact	Intact	FALSE	NA
17-072_LIVR_K_WES	Intact	Intact	Intact	Intact	FALSE	NA
17-081_LN_K_WES	Intact	Intact	MAL	BAL	FALSE	NA
17-081_LUNG_L_WES	Intact	Intact	MAL	BAL	FALSE	NA
17-081_PERIE_P_WES	Intact	Intact	MAL	BAL	FALSE	NA
17-085_ABDFAT_I_WES	Intact	Intact	Intact	BAL	FALSE	NA
17-085_PERIM_J_WES	Intact	Intact	Intact	BAL	FALSE	NA
17-085_LN_O_WES	Intact	Intact	Intact	BAL	FALSE	NA
17-097_LIVR_K_WES	Intact	MAL	Intact	BAL	FALSE	NA
17-108_CHST_H_WES	Intact	Intact	MAL	BAL	FALSE	NA
17-108_LIVR_K_WES	Intact	Intact	MAL	BAL	FALSE	NA
17-113_CHST_H_WES	Intact	Intact	Intact	MAL	FALSE	NA
17-113_LN_O_WES	Intact	Intact	Intact	MAL	FALSE	NA
17-113_PLEUR_Q_WES	Intact	Intact	Intact	MAL	FALSE	NA
18-002_LIVR_J_WES	Intact	Intact	Intact	Intact	FALSE	NA
18-011_LIVR_I_WES	MAL	MAL	MAL	MAL	FALSE	NA
18-030_LIVR_H_WES	Intact	Intact	Intact	MAL	FALSE	NA
18-030_LN_N_WES	Intact	Intact	Intact	MAL	FALSE	NA
18-030_PERIR_P_WES	Intact	Intact	Intact	MAL	FALSE	NA
18-039_ADRL_G_WES	Intact	Intact	Intact	Intact	FALSE	NA
18-039_LIVR_I_WES	Intact	Intact	Intact	Intact	FALSE	NA
18-059_LN_L_WES	Intact	Intact	Intact	Intact	FALSE	NA
18-059_LN_M_WES	Intact	Intact	Intact	MAL	FALSE	NA
18-078_LUNG_I_WES	Intact	Intact	MAL	BAL	FALSE	NA
18-078_LIVR_L_WES	Intact	Intact	MAL	BAL	FALSE	NA
18-082_LN_J_WES	Intact	Intact	MAL	BAL	FALSE	NA
18-082_LIVR_M_WES	Intact	MAL	MAL	BAL	FALSE	NA
18-112_LIVR_H_WES	Intact	Intact	BAL	BAL	FALSE	NA
18-115_LN_H_WES	Intact	Intact	MAL	BAL	FALSE	NA
18-123_ADRL_G_WES	Intact	Intact	Intact	Intact	FALSE	NA
18-123_LIVR_I_WES	Intact	Intact	Intact	Intact	FALSE	NA
18-123_LIVR_K_WES	Intact	Intact	Intact	Intact	FALSE	NA
19-026_LIVR_H_WES	MAL	MAL	Intact	BAL	FALSE	NA
19-026_ADRL_M_WES	MAL	MAL	Intact	BAL	FALSE	NA
19-028_LIVR_H_WES	Intact	Intact	MAL	BAL	FALSE	NA
19-028_LIVR_I_WES	Intact	Intact	MAL	BAL	FALSE	NA
19-029_PERIA_K_WES	Intact	Intact	BAL	BAL	FALSE	NA
19-029_SPNL_M_WES	Intact	Intact	BAL	BAL	FALSE	NA
19-045_LIVR_H_WES	Intact	Intact	MAL	BAL	FALSE	NA
19-045_LIVR_J_WES	Intact	Intact	MAL	BAL	FALSE	NA
19-045_LN_M_WES	MAL	MAL	MAL	BAL	FALSE	NA
19-048_LIVR_H_WES	Intact	Intact	MAL	BAL	FALSE	NA
19-048_LN_I_WES	Intact	Intact	MAL	BAL	FALSE	NA
19-050_LN_I_WES	Intact	Intact	Intact	BAL	FALSE	NA
20-013_SKIN_MET2_WES	Intact	Intact	Intact	Intact	FALSE	NA
20-013_SKIN_MET3_WES	Intact	Intact	Intact	Intact	FALSE	NA
97-201_CAP_I_WES	Intact	Intact	Intact	Intact	FALSE	NA
97-201_LN_J_WES	Intact	Intact	Intact	MAL	FALSE	NA
97-201_LN_K_WES	Intact	Intact	Intact	MAL	FALSE	NA
97-201_LN_M_WES	Intact	Intact	Intact	MAL	FALSE	NA
98-328_APNX_H_WES	Intact	Intact	Intact	Intact	FALSE	NA
98-328_LN_J_WES	Intact	Intact	Intact	Intact	FALSE	NA
98-328_PERIM_K_WES	Intact	Intact	Intact	Intact	FALSE	NA
98-328_LIVR_O_WES	Intact	Intact	Intact	Intact	FALSE	NA
98-362_LN_B_WES	Intact	Intact	Intact	Intact	FALSE	NA
98-362_LUNG_K_WES	MAL	Intact	MAL	MAL	FALSE	NA
98-372_CAP_K_WES	Intact	Intact	MAL	Intact	FALSE	NA
98-372_LN_L_WES	Intact	Intact	MAL	Intact	FALSE	NA
99-064_LN_N_WES	Intact	Intact	Intact	MAL	FALSE	NA
99-064_LN_O_WES	Intact	Intact	BAL	MAL	FALSE	NA
99-069_LUNG_F_WES	Intact	Intact	Intact	BAL	FALSE	NA
99-069_PERIM_G_WES	Intact	Intact	Intact	BAL	FALSE	NA
99-069_CAP_I_WES	Intact	Intact	Intact	BAL	FALSE	NA
99-090_LIVR_A_WES	Intact	Intact	MAL	MAL	FALSE	NA
99-091_LIVR_C_WES	Intact	Intact	MAL	BAL	FALSE	NA
99-091_LN_I_WES	Intact	Intact	MAL	BAL	FALSE	NA
99-091_LN_J_WES	Intact	Intact	MAL	BAL	FALSE	NA
99-091_LN_K_WES	Intact	Intact	MAL	BAL	FALSE	NA
99-091_LN_N_WES	Intact	Intact	MAL	BAL	FALSE	NA
00-147_BONE_HH_WGS	MAL	MAL	MAL	MAL	FALSE	NA
00-147_BONE_NN_WGS	MAL	MAL	MAL	MAL	FALSE	NA
06-064_BONE_KK_WGS	Intact	Intact	Intact	MAL	FALSE	NA
06-131_BONE_TT_WGS	MAL	Intact	Intact	MAL	FALSE	NA
13-099_LIVR_H_WGS	Intact	Intact	Intact	BAL	FALSE	NA
19-074_BLDR_I_WGS	Intact	Intact	Intact	Intact	FALSE	NA
20-008_LN_J_WGS	Intact	Intact	MAL	BAL	FALSE	NA
20-008_LN_L_WGS	Intact	Intact	MAL	BAL	FALSE	NA
20-014_LIVR_H_WGS	Intact	Intact	Intact	BAL	FALSE	NA
HMF000615B	Intact	Intact	MAL	BAL	FALSE	NA
HMF003050A	Intact	Intact	Intact	Intact	FALSE	NA
HMF001885A	Intact	Intact	MAL	Intact	FALSE	NA
HMF001938A	Intact	Intact	Intact	BAL	FALSE	NA
HMF002094A	MAL	Intact	MAL	BAL	FALSE	NA
HMF000609A	Intact	MAL	MAL	BAL	FALSE	NA
HMF003638A	Intact	Intact	MAL	MAL	FALSE	NA
HMF000445A	Intact	Intact	Intact	Intact	FALSE	NA
HMF001410A	Intact	Intact	Intact	BAL	FALSE	NA
HMF000079A	Intact	Intact	MAL	Intact	FALSE	NA
HMF000016A	Intact	Intact	MAL	MAL	FALSE	NA
HMF000016B	Intact	Intact	MAL	MAL	FALSE	NA
HMF002989A	Intact	MAL	Intact	BAL	FALSE	NA
HMF001476A	Intact	Intact	MAL	Intact	FALSE	NA
HMF000995A	Intact	Intact	MAL	MAL	FALSE	NA
HMF003733A	Intact	Intact	MAL	BAL	FALSE	NA
HMF002110A	Intact	Intact	MAL	BAL	FALSE	NA
HMF003020A	Intact	Intact	MAL	MAL	FALSE	NA
HMF000589A	Intact	Intact	Intact	Intact	FALSE	NA
HMF000589B	Intact	Intact	Intact	Intact	FALSE	NA
HMF002029A	Intact	Intact	MAL	BAL	FALSE	NA
HMF003585A	Intact	Intact	MAL	Intact	FALSE	NA
HMF002427A	Intact	MAL	Intact	BAL	FALSE	NA
HMF003341A	Intact	Intact	MAL	MAL	FALSE	NA
HMF000565A	Intact	Intact	Intact	BAL	FALSE	NA
HMF003028A	Intact	Intact	Intact	MAL	FALSE	NA
HMF003647A	Intact	Intact	MAL	BAL	FALSE	NA
HMF001047A	Intact	Intact	Intact	BAL	FALSE	NA
HMF002547A	Intact	Intact	MAL	MAL	FALSE	NA
HMF002630A	Intact	Intact	MAL	BAL	FALSE	NA
HMF000050A	Intact	Intact	Intact	MAL	FALSE	NA
HMF001189A	Intact	Intact	Intact	Intact	FALSE	NA
HMF002260A	Intact	Intact	BAL	BAL	FALSE	NA
HMF002518A	Intact	Intact	MAL	BAL	FALSE	NA
HMF001129A	Intact	Intact	Intact	BAL	FALSE	NA
HMF001682A	Intact	Intact	MAL	BAL	FALSE	NA
HMF000114A	Intact	MAL	Intact	Intact	FALSE	NA
HMF002434A	Intact	Intact	BAL	Intact	FALSE	NA
HMF001344A	Intact	Intact	MAL	Intact	FALSE	NA
HMF003379B	Intact	Intact	BAL	Intact	FALSE	NA
HMF001477A	Intact	Intact	Intact	Intact	FALSE	NA
HMF002065A	MAL	MAL	Intact	BAL	FALSE	NA
HMF000376B	Intact	Intact	Intact	MAL	FALSE	NA
HMF003801A	Intact	Intact	MAL	BAL	FALSE	NA
HMF002537A	Intact	Intact	MAL	BAL	FALSE	NA
HMF000458B	BAL	Intact	BAL	BAL	FALSE	NA
HMF000458C	BAL	Intact	BAL	MAL	FALSE	NA
HMF002092A	Intact	Intact	Intact	MAL	FALSE	NA
HMF000551B	Intact	Intact	Intact	BAL	FALSE	NA
HMF000312A	Intact	Intact	Intact	BAL	FALSE	NA
HMF000002A	Intact	Intact	Intact	BAL	FALSE	NA
HMF001539A	Intact	Intact	MAL	Intact	FALSE	NA
HMF002207A	MAL	MAL	Intact	BAL	FALSE	NA
HMF000222A	Intact	Intact	MAL	BAL	FALSE	NA
HMF001867C	Intact	Intact	MAL	MAL	FALSE	NA
HMF001720A	Intact	Intact	MAL	BAL	FALSE	NA
HMF001636A	Intact	Intact	Intact	MAL	FALSE	NA
HMF001636B	Intact	Intact	Intact	BAL	FALSE	NA
HMF000421A	Intact	Intact	Intact	Intact	FALSE	NA
HMF000351A	MAL	MAL	MAL	BAL	FALSE	NA
HMF003597A	Intact	Intact	BAL	MAL	FALSE	NA
HMF001239A	MAL	MAL	Intact	BAL	FALSE	NA
HMF000960A	Intact	Intact	MAL	BAL	FALSE	NA
HMF001378B	Intact	Intact	MAL	Intact	FALSE	NA
HMF002299A	Intact	Intact	MAL	Intact	FALSE	NA
HMF000685A	MAL	MAL	MAL	BAL	FALSE	NA
HMF002155A	Intact	Intact	Intact	Intact	FALSE	NA
HMF002127A	Intact	BAL	MAL	MAL	FALSE	NA
HMF001186A	Intact	Intact	Intact	Intact	FALSE	NA
HMF003178A	Intact	Intact	Intact	BAL	FALSE	NA
HMF002421A	Intact	Intact	BAL	Intact	FALSE	NA
HMF001596B	Intact	Intact	Intact	MAL	FALSE	NA
HMF000377A	Intact	Intact	Intact	Intact	FALSE	NA
HMF002536A	Intact	Intact	Intact	MAL	FALSE	NA
HMF001526A	Intact	MAL	Intact	Intact	FALSE	NA
HMF001112A	MAL	MAL	Intact	BAL	FALSE	NA
HMF000881C	Intact	Intact	Intact	BAL	FALSE	NA
HMF002145A	Intact	Intact	Intact	BAL	FALSE	NA
HMF001106A	Intact	MAL	MAL	BAL	FALSE	NA
HMF003642A	MAL	MAL	Intact	BAL	FALSE	NA
HMF002106A	Intact	Intact	Intact	BAL	FALSE	NA
HMF003537A	Intact	MAL	MAL	BAL	FALSE	NA
HMF003268A	Intact	Intact	Intact	Intact	FALSE	NA
HMF003088A	Intact	Intact	Intact	BAL	FALSE	NA
HMF003114A	Intact	Intact	Intact	BAL	FALSE	NA
HMF001220A	Intact	Intact	BAL	BAL	FALSE	NA
HMF002390A	Intact	Intact	Intact	Intact	FALSE	NA
HMF003707A	Intact	Intact	Intact	Intact	FALSE	NA
HMF002189A	MAL	Intact	Intact	BAL	FALSE	NA
HMF002802A	MAL	MAL	Intact	MAL	FALSE	NA
HMF003152A	Intact	Intact	MAL	MAL	FALSE	NA
HMF002564A	MAL	MAL	MAL	MAL	FALSE	NA
HMF002279A	MAL	MAL	Intact	BAL	FALSE	NA
HMF000790A	Intact	Intact	Intact	BAL	FALSE	NA
HMF003244A	Intact	Intact	MAL	BAL	FALSE	NA
HMF003551A	Intact	Intact	Intact	Intact	FALSE	NA
HMF000652A	MAL	Intact	Intact	MAL	FALSE	NA
HMF001985A	Intact	Intact	MAL	BAL	FALSE	NA
HMF000115A	MAL	MAL	MAL	BAL	FALSE	NA
HMF001758A	Intact	Intact	MAL	BAL	FALSE	NA
HMF000822A	Intact	Intact	Intact	Intact	FALSE	NA
HMF002177A	Intact	MAL	Intact	MAL	FALSE	NA
HMF002674A	Intact	Intact	Intact	BAL	FALSE	NA
HMF002313A	Intact	Intact	Intact	Intact	FALSE	NA
HMF003299A	Intact	Intact	Intact	BAL	FALSE	NA
HMF001098A	Intact	Intact	Intact	Intact	FALSE	NA
HMF000174A	Intact	Intact	Intact	Intact	FALSE	NA
HMF003732A	Intact	Intact	Intact	BAL	FALSE	NA
HMF001627A	BAL	Intact	Intact	Intact	FALSE	NA
HMF000902B	Intact	Intact	Intact	BAL	FALSE	NA
HMF002476A	Intact	Intact	Intact	Intact	FALSE	NA
HMF001450B	Intact	Intact	Intact	BAL	FALSE	NA
HMF003628A	Intact	Intact	MAL	Intact	FALSE	NA
HMF001111A	Intact	Intact	MAL	Intact	FALSE	NA
HMF003756A	Intact	Intact	Intact	MAL	FALSE	NA
HMF000238A	Intact	Intact	Intact	Intact	FALSE	NA
HMF001805A	Intact	Intact	MAL	BAL	FALSE	NA
HMF002071A	Intact	Intact	Intact	Intact	FALSE	NA
HMF003190A	MAL	MAL	Intact	BAL	FALSE	NA
HMF002517A	Intact	Intact	MAL	BAL	FALSE	NA
HMF001440A	Intact	Intact	MAL	MAL	FALSE	NA
HMF000826B	Intact	Intact	MAL	BAL	FALSE	NA
HMF003266A	Intact	Intact	Intact	BAL	FALSE	NA
HMF000249A	MAL	MAL	Intact	BAL	FALSE	NA
HMF001972A	MAL	Intact	Intact	BAL	FALSE	NA
HMF000938A	Intact	MAL	MAL	BAL	FALSE	NA
HMF001592B	Intact	Intact	MAL	BAL	FALSE	NA
HMF001909A	MAL	MAL	Intact	BAL	FALSE	NA
HMF000663A	MAL	Intact	Intact	MAL	FALSE	NA
HMF001806A	MAL	MAL	Intact	BAL	FALSE	NA
HMF001806C	MAL	MAL	Intact	BAL	FALSE	NA
HMF000840B	MAL	Intact	Intact	BAL	FALSE	NA
HMF000141A	Intact	Intact	Intact	Intact	FALSE	NA
HMF001217A	Intact	Intact	Intact	BAL	FALSE	NA
HMF003063A	MAL	MAL	Intact	BAL	FALSE	NA
HMF002593A	MAL	Intact	MAL	BAL	FALSE	NA
HMF000212A	Intact	Intact	Intact	MAL	FALSE	NA
HMF002079A	Intact	Intact	Intact	Intact	FALSE	NA
HMF000489A	Intact	Intact	Intact	BAL	FALSE	NA
HMF002665A	Intact	Intact	MAL	BAL	FALSE	NA
HMF001506A	Intact	Intact	MAL	Intact	FALSE	NA
HMF000548A	Intact	Intact	Intact	MAL	FALSE	NA
HMF000526A	Intact	Intact	MAL	BAL	FALSE	NA
HMF002505A	Intact	Intact	MAL	BAL	FALSE	NA
HMF002710A	Intact	Intact	BAL	Intact	FALSE	NA
HMF003143A	Intact	Intact	MAL	BAL	FALSE	NA
HMF002971A	MAL	MAL	Intact	BAL	FALSE	NA
HMF002186A	Intact	Intact	Intact	Intact	FALSE	NA
HMF003279A	Intact	Intact	Intact	BAL	FALSE	NA
HMF001133A	Intact	Intact	MAL	BAL	FALSE	NA
HMF002712A	Intact	Intact	Intact	BAL	FALSE	NA
HMF000205A	Intact	Intact	Intact	BAL	FALSE	NA
HMF003142A	Intact	Intact	Intact	MAL	FALSE	NA
HMF002672A	Intact	Intact	MAL	BAL	FALSE	NA
PROS10448-01115374-Tumor-SM-7LYLG	BAL	Intact	Intact	Intact	NA	NA
PROS01448-DFCI.10-448.P20-Tumor-SM-5CQ5F	Intact	Intact	MAL	Intact	NA	NA
PROS10448P01-SU2C.01115015-Tumor-SM-42W9C	Intact	Intact	Intact	MAL	NA	NA
PROS10448-SUTC.01115092-Tumor-SM-72FY6	Intact	Intact	MAL	MAL	NA	NA
PRAD-6115601.0-Tumor-SM-B2XS7	Intact	Intact	MAL	MAL	NA	NA
PRAD-DFCI.11-104.15-Tumor-SM-3S2HH	Intact	Intact	Intact	Intact	NA	NA
SC_9035_T	Intact	Intact	Intact	BAL	NA	NA
97-159_LIVR_H_WES	MAL	MAL	Intact	BAL	NA	NA
00-140_LN_N_WES	BAL	Intact	MAL	BAL	NA	NA
04-101_LN_L_WES	Intact	Intact	Intact	MAL	NA	NA
13-012_LUNG_M_WES	MAL	MAL	MAL	MAL	NA	NA
12-011_LN_I_WES	MAL	MAL	MAL	BAL	NA	NA
						NA

## Sheet: TD_hotspots_bins
seqnames	start	end	width	strand	gene	tdCounts	tdCounts_nonTDP	TDP_notGain	NotTDP_notGain	chiSqTest.p	chiSqTest.q
chr7	128650001	128700000	50000	*		20	19	29	792	2.55569e-34	1.50177e-29
chr7	128700001	128750000	50000	*		20	20	29	791	2.4772e-33	1.45565e-28
chr7	128600001	128650000	50000	*		19	19	30	792	1.38339e-31	8.1291e-27
chr7	128800001	128850000	50000	*		19	21	30	790	9.18779e-30	5.39893e-25
chr2	63450001	63500000	50000	*		17	16	32	795	4.25687e-29	2.50142e-24
chr7	128850001	128900000	50000	*		19	22	30	789	6.42004e-29	3.77254e-24
chr7	128550001	128600000	50000	*		18	19	31	792	6.46356e-29	3.79812e-24
chr6	4150001	4200000	50000	*		12	5	37	806	8.98493e-29	5.27972e-24
chr2	62350001	62400000	50000	*		17	17	32	794	4.08576e-28	2.40087e-23
chr2	63500001	63550000	50000	*		17	17	32	794	4.08576e-28	2.40087e-23
chr4	151900001	151950000	50000	*		16	15	33	796	2.2614e-27	1.32885e-22
chr4	152000001	152050000	50000	*		16	15	33	796	2.2614e-27	1.32885e-22
chr7	128750001	128800000	50000	*		18	21	31	790	3.37242e-27	1.9817e-22
chr2	62600001	62650000	50000	*		17	18	32	793	3.44524e-27	2.02449e-22
chr6	3950001	4000000	50000	*		12	6	37	805	5.08681e-27	2.98911e-22
chr6	4000001	4050000	50000	*		12	6	37	805	5.08681e-27	2.98911e-22
chr6	4050001	4100000	50000	*		12	6	37	805	5.08681e-27	2.98911e-22
chr6	4100001	4150000	50000	*		12	6	37	805	5.08681e-27	2.98911e-22
chr17	58150001	58200000	50000	*		20	28	29	783	6.35639e-27	3.73514e-22
chr17	58200001	58250000	50000	*		20	28	29	783	6.35639e-27	3.73514e-22
chr2	10550001	10600000	50000	*		21	32	28	779	1.09409e-26	6.42907e-22
chr2	62450001	62500000	50000	*		16	16	33	795	2.16197e-26	1.27042e-21
chr2	63350001	63400000	50000	*		16	16	33	795	2.16197e-26	1.27042e-21
chr2	63400001	63450000	50000	*		16	16	33	795	2.16197e-26	1.27042e-21
chr4	151950001	152000000	50000	*		16	16	33	795	2.16197e-26	1.27042e-21
chrX	23300001	23350000	50000	*		17	19	32	792	2.57996e-26	1.51604e-21
chr3	149050001	149100000	50000	*		15	14	34	797	1.18114e-25	6.94063e-21
chr6	3750001	3800000	50000	*		11	5	38	806	1.64786e-25	9.68315e-21
chr6	3800001	3850000	50000	*		11	5	38	806	1.64786e-25	9.68315e-21
chr6	3850001	3900000	50000	*		11	5	38	806	1.64786e-25	9.68315e-21
chr2	61800001	61850000	50000	*		17	20	32	791	1.73231e-25	1.01794e-20
chr2	62400001	62450000	50000	*		16	17	33	794	1.8021e-25	1.05895e-20
chr2	62500001	62550000	50000	*		16	17	33	794	1.8021e-25	1.05895e-20
chr6	3900001	3950000	50000	*		12	7	37	804	1.88294e-25	1.10645e-20
chr1	54050001	54100000	50000	*		18	24	31	787	6.26163e-25	3.67946e-20
chr8	120700001	120750000	50000	*		18	24	31	787	6.26163e-25	3.67946e-20
chr7	128900001	128950000	50000	*		17	21	32	790	1.05195e-24	6.18147e-20
chr7	128950001	129000000	50000	*		17	21	32	790	1.05195e-24	6.18147e-20
chr7	129000001	129050000	50000	*		17	21	32	790	1.05195e-24	6.18147e-20
chr17	56200001	56250000	50000	*		17	21	32	790	1.05195e-24	6.18147e-20
chrX	23350001	23400000	50000	*		17	21	32	790	1.05195e-24	6.18147e-20
chrX	23400001	23450000	50000	*		17	21	32	790	1.05195e-24	6.18147e-20
chr2	63050001	63100000	50000	*		15	15	34	796	1.12428e-24	6.6065e-20
chr2	63550001	63600000	50000	*		15	15	34	796	1.12428e-24	6.6065e-20
chr17	57850001	57900000	50000	*		19	28	30	783	1.30949e-24	7.69484e-20
chr2	62300001	62350000	50000	*		16	18	33	793	1.3256e-24	7.78947e-20
chr2	62550001	62600000	50000	*		16	18	33	793	1.3256e-24	7.78947e-20
chr2	63250001	63300000	50000	*		16	18	33	793	1.3256e-24	7.78947e-20
chrX	23200001	23250000	50000	*		16	18	33	793	1.3256e-24	7.78947e-20
chr17	56800001	56850000	50000	*		18	25	31	786	3.0365e-24	1.78431e-19
chrX	23450001	23500000	50000	*		17	22	32	789	5.82199e-24	3.42112e-19
chr6	4300001	4350000	50000	*		11	6	38	805	7.27491e-24	4.27488e-19
chr6	4350001	4400000	50000	*		11	6	38	805	7.27491e-24	4.27488e-19
chr2	62150001	62200000	50000	*		16	19	33	792	8.69752e-24	5.11084e-19
chr2	62200001	62250000	50000	*		16	19	33	792	8.69752e-24	5.11084e-19
chr2	62250001	62300000	50000	*		16	19	33	792	8.69752e-24	5.11084e-19
chrX	23150001	23200000	50000	*		16	19	33	792	8.69752e-24	5.11084e-19
chrX	23250001	23300000	50000	*		16	19	33	792	8.69752e-24	5.11084e-19
chr2	63000001	63050000	50000	*		15	16	34	795	9.2509e-24	5.43601e-19
chr3	149100001	149150000	50000	*		15	16	34	795	9.2509e-24	5.43601e-19
chr11	21300001	21350000	50000	*		15	16	34	795	9.2509e-24	5.43601e-19
chr17	58050001	58100000	50000	*		18	26	31	785	1.37019e-23	8.05149e-19
chr3	193900001	193950000	50000	*		13	11	36	800	2.70058e-23	1.58691e-18
chr3	193950001	194000000	50000	*		13	11	36	800	2.70058e-23	1.58691e-18
chr1	54100001	54150000	50000	*		17	23	32	788	2.95715e-23	1.73768e-18
chr7	129050001	129100000	50000	*		16	20	33	791	5.13881e-23	3.01967e-18
chr11	46650001	46700000	50000	*		16	20	33	791	5.13881e-23	3.01967e-18
chr11	46700001	46750000	50000	*		16	20	33	791	5.13881e-23	3.01967e-18
chr2	160450001	160500000	50000	*		14	14	35	797	5.74767e-23	3.37745e-18
chr4	151850001	151900000	50000	*		14	14	35	797	5.74767e-23	3.37745e-18
chr15	72250001	72300000	50000	*		14	14	35	797	5.74767e-23	3.37745e-18
chr1	31900001	31950000	50000	*		18	27	31	784	5.78082e-23	3.39693e-18
chr1	31950001	32000000	50000	*		18	27	31	784	5.78082e-23	3.39693e-18
chr1	32000001	32050000	50000	*		18	27	31	784	5.78082e-23	3.39693e-18
chr17	58100001	58150000	50000	*		18	27	31	784	5.78082e-23	3.39693e-18
chr17	58250001	58300000	50000	*		18	27	31	784	5.78082e-23	3.39693e-18
chr17	58300001	58350000	50000	*		18	27	31	784	5.78082e-23	3.39693e-18
chr2	62950001	63000000	50000	*		15	17	34	794	6.6704e-23	3.91966e-18
chr2	63100001	63150000	50000	*		15	17	34	794	6.6704e-23	3.91966e-18
chr2	63150001	63200000	50000	*		15	17	34	794	6.6704e-23	3.91966e-18
chr3	47150001	47200000	50000	*	SETD2	15	17	34	794	6.6704e-23	3.91966e-18
chr4	152050001	152100000	50000	*		15	17	34	794	6.6704e-23	3.91966e-18
chr4	184450001	184500000	50000	*		15	17	34	794	6.6704e-23	3.91966e-18
chr4	184500001	184550000	50000	*		15	17	34	794	6.6704e-23	3.91966e-18
chr11	77600001	77650000	50000	*		15	17	34	794	6.6704e-23	3.91966e-18
chrX	23050001	23100000	50000	*		15	17	34	794	6.6704e-23	3.91966e-18
chrX	23100001	23150000	50000	*		15	17	34	794	6.6704e-23	3.91966e-18
chr1	53850001	53900000	50000	*		17	24	32	787	1.38715e-22	8.1512e-18
chr1	54000001	54050000	50000	*		17	24	32	787	1.38715e-22	8.1512e-18
chr17	58350001	58400000	50000	*	RNF43	18	28	31	783	2.29036e-22	1.34586e-17
chr2	62000001	62050000	50000	*		16	21	33	790	2.75739e-22	1.6203e-17
chr2	62100001	62150000	50000	*		16	21	33	790	2.75739e-22	1.6203e-17
chr17	56300001	56350000	50000	*		16	21	33	790	2.75739e-22	1.6203e-17
chr17	56350001	56400000	50000	*		16	21	33	790	2.75739e-22	1.6203e-17
chr3	193700001	193750000	50000	*		13	12	36	799	3.06773e-22	1.80266e-17
chr3	193750001	193800000	50000	*		13	12	36	799	3.06773e-22	1.80266e-17
chr3	193800001	193850000	50000	*		13	12	36	799	3.06773e-22	1.80266e-17
chr3	193850001	193900000	50000	*		13	12	36	799	3.06773e-22	1.80266e-17
chr2	63200001	63250000	50000	*		15	18	34	793	4.26564e-22	2.50658e-17
chr3	149150001	149200000	50000	*		15	18	34	793	4.26564e-22	2.50658e-17
chr4	184400001	184450000	50000	*		15	18	34	793	4.26564e-22	2.50658e-17
chr7	10550001	10600000	50000	*		15	18	34	793	4.26564e-22	2.50658e-17
chr7	10600001	10650000	50000	*		15	18	34	793	4.26564e-22	2.50658e-17
chr7	10650001	10700000	50000	*		15	18	34	793	4.26564e-22	2.50658e-17
chr11	26500001	26550000	50000	*		15	18	34	793	4.26564e-22	2.50658e-17
chr2	159800001	159850000	50000	*		14	15	35	796	4.66079e-22	2.73877e-17
chr2	159850001	159900000	50000	*		14	15	35	796	4.66079e-22	2.73877e-17
chr2	160000001	160050000	50000	*		14	15	35	796	4.66079e-22	2.73877e-17
chr2	160100001	160150000	50000	*		14	15	35	796	4.66079e-22	2.73877e-17
chr2	160150001	160200000	50000	*		14	15	35	796	4.66079e-22	2.73877e-17
chr4	108600001	108650000	50000	*		14	15	35	796	4.66079e-22	2.73877e-17
chr4	183900001	183950000	50000	*		14	15	35	796	4.66079e-22	2.73877e-17
chr4	183950001	184000000	50000	*		14	15	35	796	4.66079e-22	2.73877e-17
chr4	184000001	184050000	50000	*		14	15	35	796	4.66079e-22	2.73877e-17
chr4	184050001	184100000	50000	*		14	15	35	796	4.66079e-22	2.73877e-17
chrX	22950001	23000000	50000	*		14	15	35	796	4.66079e-22	2.73877e-17
chr1	31850001	31900000	50000	*		17	25	32	786	6.0435e-22	3.55128e-17
chr1	53900001	53950000	50000	*		17	25	32	786	6.0435e-22	3.55128e-17
chr8	120550001	120600000	50000	*		17	25	32	786	6.0435e-22	3.55128e-17
chr17	58000001	58050000	50000	*		18	29	31	782	8.55585e-22	5.02759e-17
chr11	67550001	67600000	50000	*		23	51	26	760	8.69972e-22	5.11213e-17
chr2	63300001	63350000	50000	*		16	22	33	789	1.35394e-21	7.956e-17
chr7	128400001	128450000	50000	*		16	22	33	789	1.35394e-21	7.956e-17
chr7	128450001	128500000	50000	*		16	22	33	789	1.35394e-21	7.956e-17
chr7	128500001	128550000	50000	*		16	22	33	789	1.35394e-21	7.956e-17
chr11	67100001	67150000	50000	*		24	57	25	754	1.88199e-21	1.1059e-16
chr11	67300001	67350000	50000	*		23	52	26	759	2.02983e-21	1.19277e-16
chr4	184300001	184350000	50000	*		15	19	34	792	2.44498e-21	1.43672e-16
chr5	112800001	112850000	50000	*	APC	15	19	34	792	2.44498e-21	1.43672e-16
chr7	10400001	10450000	50000	*		15	19	34	792	2.44498e-21	1.43672e-16
chr7	10450001	10500000	50000	*		15	19	34	792	2.44498e-21	1.43672e-16
chr7	10500001	10550000	50000	*		15	19	34	792	2.44498e-21	1.43672e-16
chr7	10750001	10800000	50000	*		15	19	34	792	2.44498e-21	1.43672e-16
chr7	10800001	10850000	50000	*		15	19	34	792	2.44498e-21	1.43672e-16
chr7	10850001	10900000	50000	*		15	19	34	792	2.44498e-21	1.43672e-16
chr7	10900001	10950000	50000	*		15	19	34	792	2.44498e-21	1.43672e-16
chr11	26550001	26600000	50000	*		15	19	34	792	2.44498e-21	1.43672e-16
chr11	129800001	129850000	50000	*		15	19	34	792	2.44498e-21	1.43672e-16
chr1	53800001	53850000	50000	*		17	26	32	785	2.4581e-21	1.44443e-16
chr8	68500001	68550000	50000	*		17	26	32	785	2.4581e-21	1.44443e-16
chr15	71950001	72000000	50000	*		13	13	36	798	2.88975e-21	1.69807e-16
chr8	69900001	69950000	50000	*		18	30	31	781	3.02455e-21	1.77728e-16
chr17	57950001	58000000	50000	*		18	30	31	781	3.02455e-21	1.77728e-16
chr2	160050001	160100000	50000	*		14	16	35	795	3.28614e-21	1.931e-16
chr3	149400001	149450000	50000	*		14	16	35	795	3.28614e-21	1.931e-16
chr4	108550001	108600000	50000	*		14	16	35	795	3.28614e-21	1.931e-16
chr4	108650001	108700000	50000	*		14	16	35	795	3.28614e-21	1.931e-16
chr4	108750001	108800000	50000	*		14	16	35	795	3.28614e-21	1.931e-16
chr4	184100001	184150000	50000	*		14	16	35	795	3.28614e-21	1.931e-16
chr4	184150001	184200000	50000	*		14	16	35	795	3.28614e-21	1.931e-16
chr11	67750001	67800000	50000	*		22	48	27	763	4.46244e-21	2.62222e-16
chr19	36100001	36150000	50000	*		20	39	29	772	5.88887e-21	3.46042e-16
chr2	61750001	61800000	50000	*		16	23	33	788	6.12524e-21	3.59932e-16
chr7	128300001	128350000	50000	*		16	23	33	788	6.12524e-21	3.59932e-16
chr8	120650001	120700000	50000	*		16	23	33	788	6.12524e-21	3.59932e-16
chr17	56100001	56150000	50000	*		16	23	33	788	6.12524e-21	3.59932e-16
chr17	56150001	56200000	50000	*		16	23	33	788	6.12524e-21	3.59932e-16
chr17	56850001	56900000	50000	*		16	23	33	788	6.12524e-21	3.59932e-16
chr17	56900001	56950000	50000	*		16	23	33	788	6.12524e-21	3.59932e-16
chr17	57000001	57050000	50000	*		16	23	33	788	6.12524e-21	3.59932e-16
chr6	5000001	5050000	50000	*		9	4	40	807	8.35195e-21	4.90777e-16
chr11	67150001	67200000	50000	*		24	59	25	752	8.6516e-21	5.08385e-16
chr6	4400001	4450000	50000	*		10	6	39	805	8.75187e-21	5.14277e-16
chr17	56750001	56800000	50000	*		17	27	32	784	9.37758e-21	5.51045e-16
chr8	69850001	69900000	50000	*		18	31	31	780	1.01522e-20	5.96564e-16
chr5	112750001	112800000	50000	*	APC	15	20	34	791	1.26792e-20	7.45053e-16
chr5	161150001	161200000	50000	*		15	20	34	791	1.26792e-20	7.45053e-16
chr5	161200001	161250000	50000	*		15	20	34	791	1.26792e-20	7.45053e-16
chr7	10950001	11000000	50000	*		15	20	34	791	1.26792e-20	7.45053e-16
chr7	11050001	11100000	50000	*		15	20	34	791	1.26792e-20	7.45053e-16
chr11	28400001	28450000	50000	*		15	20	34	791	1.26792e-20	7.45053e-16
chrX	153200001	153250000	50000	*		15	20	34	791	1.26792e-20	7.45053e-16
chr4	4200001	4250000	50000	*		12	11	37	800	1.52708e-20	8.97345e-16
chr4	4250001	4300000	50000	*		12	11	37	800	1.52708e-20	8.97345e-16
chr4	4300001	4350000	50000	*		12	11	37	800	1.52708e-20	8.97345e-16
chr2	63600001	63650000	50000	*		14	17	35	794	2.04193e-20	1.19988e-15
chr3	47100001	47150000	50000	*	SETD2	14	17	35	794	2.04193e-20	1.19988e-15
chr3	149450001	149500000	50000	*		14	17	35	794	2.04193e-20	1.19988e-15
chr3	172700001	172750000	50000	*		14	17	35	794	2.04193e-20	1.19988e-15
chr5	161250001	161300000	50000	*		14	17	35	794	2.04193e-20	1.19988e-15
chr11	46100001	46150000	50000	*		14	17	35	794	2.04193e-20	1.19988e-15
chr11	129700001	129750000	50000	*		14	17	35	794	2.04193e-20	1.19988e-15
chr11	130000001	130050000	50000	*		14	17	35	794	2.04193e-20	1.19988e-15
chr11	130050001	130100000	50000	*		14	17	35	794	2.04193e-20	1.19988e-15
chr16	59150001	59200000	50000	*		14	17	35	794	2.04193e-20	1.19988e-15
chr16	59200001	59250000	50000	*		14	17	35	794	2.04193e-20	1.19988e-15
chrX	23000001	23050000	50000	*		14	17	35	794	2.04193e-20	1.19988e-15
chrX	153450001	153500000	50000	*		14	17	35	794	2.04193e-20	1.19988e-15
chr12	6950001	7000000	50000	*	PTPN6	21	45	28	766	2.21884e-20	1.30384e-15
chr11	67350001	67400000	50000	*		23	55	26	756	2.26115e-20	1.32869e-15
chr2	160500001	160550000	50000	*		13	14	36	797	2.30467e-20	1.35427e-15
chr2	160550001	160600000	50000	*		13	14	36	797	2.30467e-20	1.35427e-15
chr3	47350001	47400000	50000	*		13	14	36	797	2.30467e-20	1.35427e-15
chr4	3900001	3950000	50000	*		13	14	36	797	2.30467e-20	1.35427e-15
chr4	183750001	183800000	50000	*		13	14	36	797	2.30467e-20	1.35427e-15
chr4	183800001	183850000	50000	*		13	14	36	797	2.30467e-20	1.35427e-15
chr6	109750001	109800000	50000	*		13	14	36	797	2.30467e-20	1.35427e-15
chr15	72000001	72050000	50000	*		13	14	36	797	2.30467e-20	1.35427e-15
chr15	72050001	72100000	50000	*		13	14	36	797	2.30467e-20	1.35427e-15
chr15	72300001	72350000	50000	*		13	14	36	797	2.30467e-20	1.35427e-15
chr1	53950001	54000000	50000	*		16	24	33	787	2.56884e-20	1.5095e-15
chr7	128350001	128400000	50000	*		16	24	33	787	2.56884e-20	1.5095e-15
chr8	120600001	120650000	50000	*		16	24	33	787	2.56884e-20	1.5095e-15
chr8	120750001	120800000	50000	*		16	24	33	787	2.56884e-20	1.5095e-15
chr17	56050001	56100000	50000	*		16	24	33	787	2.56884e-20	1.5095e-15
chr17	56950001	57000000	50000	*		16	24	33	787	2.56884e-20	1.5095e-15
chr8	70250001	70300000	50000	*	NCOA2	18	32	31	779	3.24572e-20	1.90725e-15
chr17	57800001	57850000	50000	*		17	28	32	783	3.36987e-20	1.9802e-15
chr17	58400001	58450000	50000	*	RNF43	17	28	32	783	3.36987e-20	1.9802e-15
chr12	6650001	6700000	50000	*	ZNF384	21	46	28	765	5.36249e-20	3.15111e-15
chr12	6900001	6950000	50000	*		21	46	28	765	5.36249e-20	3.15111e-15
chr2	61600001	61650000	50000	*		15	21	34	790	5.9986e-20	3.5249e-15
chr3	151950001	152000000	50000	*		15	21	34	790	5.9986e-20	3.5249e-15
chr3	152100001	152150000	50000	*		15	21	34	790	5.9986e-20	3.5249e-15
chr5	177000001	177050000	50000	*		15	21	34	790	5.9986e-20	3.5249e-15
chr15	52500001	52550000	50000	*	MYO5A	15	21	34	790	5.9986e-20	3.5249e-15
chr17	56250001	56300000	50000	*		15	21	34	790	5.9986e-20	3.5249e-15
chr17	56400001	56450000	50000	*		15	21	34	790	5.9986e-20	3.5249e-15
chr8	2900001	2950000	50000	*		11	9	38	802	6.44794e-20	3.78894e-15
chr8	70100001	70150000	50000	*	NCOA2	18	33	31	778	9.91181e-20	5.82438e-15
chr8	70200001	70250000	50000	*	NCOA2	18	33	31	778	9.91181e-20	5.82438e-15
chr8	70300001	70350000	50000	*	NCOA2	18	33	31	778	9.91181e-20	5.82438e-15
chr11	27200001	27250000	50000	*		16	25	33	786	1.00425e-19	5.90119e-15
chr17	57150001	57200000	50000	*		16	25	33	786	1.00425e-19	5.90119e-15
chr11	67250001	67300000	50000	*		23	57	26	754	1.0193e-19	5.98959e-15
chr12	6500001	6550000	50000	*		20	42	29	769	1.06685e-19	6.269e-15
chr2	62700001	62750000	50000	*		14	18	35	793	1.13151e-19	6.64899e-15
chr2	62750001	62800000	50000	*		14	18	35	793	1.13151e-19	6.64899e-15
chr2	62900001	62950000	50000	*		14	18	35	793	1.13151e-19	6.64899e-15
chr3	149200001	149250000	50000	*		14	18	35	793	1.13151e-19	6.64899e-15
chr4	108700001	108750000	50000	*		14	18	35	793	1.13151e-19	6.64899e-15
chr4	184250001	184300000	50000	*		14	18	35	793	1.13151e-19	6.64899e-15
chr7	10700001	10750000	50000	*		14	18	35	793	1.13151e-19	6.64899e-15
chr7	73700001	73750000	50000	*		14	18	35	793	1.13151e-19	6.64899e-15
chr11	129650001	129700000	50000	*		14	18	35	793	1.13151e-19	6.64899e-15
chr15	53050001	53100000	50000	*		14	18	35	793	1.13151e-19	6.64899e-15
chr8	69800001	69850000	50000	*		17	29	32	782	1.14513e-19	6.72903e-15
chr17	57300001	57350000	50000	*	MSI2	17	29	32	782	1.14513e-19	6.72903e-15
chr19	36150001	36200000	50000	*		21	47	28	764	1.26256e-19	7.41907e-15
chr1	100650001	100700000	50000	*		12	12	37	799	1.42942e-19	8.39954e-15
chr4	4100001	4150000	50000	*		12	12	37	799	1.42942e-19	8.39954e-15
chr4	4150001	4200000	50000	*		12	12	37	799	1.42942e-19	8.39954e-15
chr9	71850001	71900000	50000	*		12	12	37	799	1.42942e-19	8.39954e-15
chr1	100500001	100550000	50000	*		13	15	36	796	1.58415e-19	9.30879e-15
chr2	160600001	160650000	50000	*		13	15	36	796	1.58415e-19	9.30879e-15
chr3	149500001	149550000	50000	*	WWTR1	13	15	36	796	1.58415e-19	9.30879e-15
chr3	149550001	149600000	50000	*	WWTR1	13	15	36	796	1.58415e-19	9.30879e-15
chr4	109050001	109100000	50000	*		13	15	36	796	1.58415e-19	9.30879e-15
chr4	109100001	109150000	50000	*		13	15	36	796	1.58415e-19	9.30879e-15
chr4	109150001	109200000	50000	*		13	15	36	796	1.58415e-19	9.30879e-15
chr4	183850001	183900000	50000	*		13	15	36	796	1.58415e-19	9.30879e-15
chr6	110300001	110350000	50000	*		13	15	36	796	1.58415e-19	9.30879e-15
chr7	73050001	73100000	50000	*		13	15	36	796	1.58415e-19	9.30879e-15
chrX	22700001	22750000	50000	*		13	15	36	796	1.58415e-19	9.30879e-15
chrX	22750001	22800000	50000	*		13	15	36	796	1.58415e-19	9.30879e-15
chrX	22800001	22850000	50000	*		13	15	36	796	1.58415e-19	9.30879e-15
chrX	22850001	22900000	50000	*		13	15	36	796	1.58415e-19	9.30879e-15
chr12	6400001	6450000	50000	*		19	38	30	773	1.89035e-19	1.11081e-14
chr12	6450001	6500000	50000	*		19	38	30	773	1.89035e-19	1.11081e-14
chr2	61650001	61700000	50000	*		15	22	34	789	2.60842e-19	1.53276e-14
chr3	107300001	107350000	50000	*		15	22	34	789	2.60842e-19	1.53276e-14
chr3	152000001	152050000	50000	*		15	22	34	789	2.60842e-19	1.53276e-14
chr3	152050001	152100000	50000	*		15	22	34	789	2.60842e-19	1.53276e-14
chr4	169500001	169550000	50000	*		15	22	34	789	2.60842e-19	1.53276e-14
chr4	169550001	169600000	50000	*		15	22	34	789	2.60842e-19	1.53276e-14
chr4	184350001	184400000	50000	*		15	22	34	789	2.60842e-19	1.53276e-14
chr5	112700001	112750000	50000	*	APC	15	22	34	789	2.60842e-19	1.53276e-14
chr11	26600001	26650000	50000	*		15	22	34	789	2.60842e-19	1.53276e-14
chr16	1950001	2000000	50000	*		15	22	34	789	2.60842e-19	1.53276e-14
chr12	6600001	6650000	50000	*	CHD4	20	43	29	768	2.63421e-19	1.54791e-14
chr19	36050001	36100000	50000	*		20	43	29	768	2.63421e-19	1.54791e-14
chr11	67450001	67500000	50000	*		22	53	27	758	2.65694e-19	1.56127e-14
chr8	69950001	70000000	50000	*		18	34	31	777	2.8989e-19	1.70345e-14
chr8	70050001	70100000	50000	*		18	34	31	777	2.8989e-19	1.70345e-14
chr8	70400001	70450000	50000	*	NCOA2	18	34	31	777	2.8989e-19	1.70345e-14
chr11	67700001	67750000	50000	*		21	48	28	763	2.8992e-19	1.70363e-14
chr6	4200001	4250000	50000	*		9	5	40	806	3.43163e-19	2.01649e-14
chr6	4250001	4300000	50000	*		9	5	40	806	3.43163e-19	2.01649e-14
chr15	52200001	52250000	50000	*		16	26	33	785	3.67804e-19	2.16129e-14
chr17	56700001	56750000	50000	*		16	26	33	785	3.67804e-19	2.16129e-14
chr17	57050001	57100000	50000	*		16	26	33	785	3.67804e-19	2.16129e-14
chr17	57100001	57150000	50000	*		16	26	33	785	3.67804e-19	2.16129e-14
chr17	57200001	57250000	50000	*		16	26	33	785	3.67804e-19	2.16129e-14
chr1	31550001	31600000	50000	*		17	30	32	781	3.6929e-19	2.17002e-14
chr17	57250001	57300000	50000	*	MSI2	17	30	32	781	3.6929e-19	2.17002e-14
chr11	67500001	67550000	50000	*		22	54	27	757	5.63772e-19	3.31284e-14
chr3	47050001	47100000	50000	*	SETD2	14	19	35	792	5.65009e-19	3.32011e-14
chr3	150700001	150750000	50000	*		14	19	35	792	5.65009e-19	3.32011e-14
chr3	153100001	153150000	50000	*		14	19	35	792	5.65009e-19	3.32011e-14
chr3	153150001	153200000	50000	*		14	19	35	792	5.65009e-19	3.32011e-14
chr3	153250001	153300000	50000	*		14	19	35	792	5.65009e-19	3.32011e-14
chr3	153350001	153400000	50000	*		14	19	35	792	5.65009e-19	3.32011e-14
chr3	172650001	172700000	50000	*		14	19	35	792	5.65009e-19	3.32011e-14
chr4	184200001	184250000	50000	*		14	19	35	792	5.65009e-19	3.32011e-14
chr4	184550001	184600000	50000	*		14	19	35	792	5.65009e-19	3.32011e-14
chr7	10100001	10150000	50000	*		14	19	35	792	5.65009e-19	3.32011e-14
chr7	10350001	10400000	50000	*		14	19	35	792	5.65009e-19	3.32011e-14
chr7	11000001	11050000	50000	*		14	19	35	792	5.65009e-19	3.32011e-14
chr7	40200001	40250000	50000	*		14	19	35	792	5.65009e-19	3.32011e-14
chr7	73800001	73850000	50000	*		14	19	35	792	5.65009e-19	3.32011e-14
chr15	52600001	52650000	50000	*		14	19	35	792	5.65009e-19	3.32011e-14
chr15	53000001	53050000	50000	*		14	19	35	792	5.65009e-19	3.32011e-14
chr12	6550001	6600000	50000	*	CHD4	20	44	29	767	6.32177e-19	3.7148e-14
chr19	35950001	36000000	50000	*		20	44	29	767	6.32177e-19	3.7148e-14
chr19	36000001	36050000	50000	*		20	44	29	767	6.32177e-19	3.7148e-14
chrX	24300001	24350000	50000	*		20	44	29	767	6.32177e-19	3.7148e-14
chr15	67500001	67550000	50000	*		11	10	38	801	7.48996e-19	4.40125e-14
chr8	70000001	70050000	50000	*		18	35	31	776	8.13976e-19	4.78309e-14
chr8	70150001	70200000	50000	*	NCOA2	18	35	31	776	8.13976e-19	4.78309e-14
chr8	70350001	70400000	50000	*	NCOA2	18	35	31	776	8.13976e-19	4.78309e-14
chr17	57900001	57950000	50000	*		18	35	31	776	8.13976e-19	4.78309e-14
chr11	67200001	67250000	50000	*		23	60	26	751	8.50522e-19	4.99784e-14
chr1	100550001	100600000	50000	*		13	16	36	795	9.52997e-19	5.6e-14
chr2	159750001	159800000	50000	*		13	16	36	795	9.52997e-19	5.6e-14
chr2	159950001	160000000	50000	*		13	16	36	795	9.52997e-19	5.6e-14
chr2	160650001	160700000	50000	*		13	16	36	795	9.52997e-19	5.6e-14
chr2	160700001	160750000	50000	*		13	16	36	795	9.52997e-19	5.6e-14
chr2	160750001	160800000	50000	*		13	16	36	795	9.52997e-19	5.6e-14
chr3	47250001	47300000	50000	*		13	16	36	795	9.52997e-19	5.6e-14
chr3	149250001	149300000	50000	*		13	16	36	795	9.52997e-19	5.6e-14
chr3	172750001	172800000	50000	*		13	16	36	795	9.52997e-19	5.6e-14
chr4	108350001	108400000	50000	*		13	16	36	795	9.52997e-19	5.6e-14
chr4	108400001	108450000	50000	*		13	16	36	795	9.52997e-19	5.6e-14
chr4	108450001	108500000	50000	*		13	16	36	795	9.52997e-19	5.6e-14
chr4	108500001	108550000	50000	*		13	16	36	795	9.52997e-19	5.6e-14
chr4	109000001	109050000	50000	*		13	16	36	795	9.52997e-19	5.6e-14
chr4	109200001	109250000	50000	*		13	16	36	795	9.52997e-19	5.6e-14
chr4	158250001	158300000	50000	*		13	16	36	795	9.52997e-19	5.6e-14
chr4	183600001	183650000	50000	*		13	16	36	795	9.52997e-19	5.6e-14
chr4	183650001	183700000	50000	*		13	16	36	795	9.52997e-19	5.6e-14
chr4	183700001	183750000	50000	*		13	16	36	795	9.52997e-19	5.6e-14
chr11	21350001	21400000	50000	*		13	16	36	795	9.52997e-19	5.6e-14
chr11	77350001	77400000	50000	*		13	16	36	795	9.52997e-19	5.6e-14
chr11	77650001	77700000	50000	*		13	16	36	795	9.52997e-19	5.6e-14
chr11	77700001	77750000	50000	*		13	16	36	795	9.52997e-19	5.6e-14
chr11	129950001	130000000	50000	*		13	16	36	795	9.52997e-19	5.6e-14
chrX	22650001	22700000	50000	*		13	16	36	795	9.52997e-19	5.6e-14
chrX	22900001	22950000	50000	*		13	16	36	795	9.52997e-19	5.6e-14
chr2	61700001	61750000	50000	*		15	23	34	788	1.04945e-18	6.16679e-14
chr2	62050001	62100000	50000	*		15	23	34	788	1.04945e-18	6.16679e-14
chr8	120800001	120850000	50000	*		15	23	34	788	1.04945e-18	6.16679e-14
chr17	56450001	56500000	50000	*		15	23	34	788	1.04945e-18	6.16679e-14
chr20	6300001	6350000	50000	*		15	23	34	788	1.04945e-18	6.16679e-14
chr3	172400001	172450000	50000	*		12	13	37	798	1.11843e-18	6.57209e-14
chr9	71900001	71950000	50000	*		12	13	37	798	1.11843e-18	6.57209e-14
chr9	71950001	72000000	50000	*		12	13	37	798	1.11843e-18	6.57209e-14
chr9	72100001	72150000	50000	*		12	13	37	798	1.11843e-18	6.57209e-14
chr15	71900001	71950000	50000	*		12	13	37	798	1.11843e-18	6.57209e-14
chr17	57350001	57400000	50000	*	MSI2	17	31	32	780	1.13388e-18	6.66289e-14
chr11	67400001	67450000	50000	*		22	55	27	756	1.17291e-18	6.89227e-14
chr12	7300001	7350000	50000	*		19	40	30	771	1.25141e-18	7.35354e-14
chr1	31800001	31850000	50000	*		16	27	33	784	1.26774e-18	7.4495e-14
chr1	32050001	32100000	50000	*		16	27	33	784	1.26774e-18	7.4495e-14
chr7	16700001	16750000	50000	*		16	27	33	784	1.26774e-18	7.4495e-14
chr7	16750001	16800000	50000	*		16	27	33	784	1.26774e-18	7.4495e-14
chr10	112550001	112600000	50000	*	VTI1A	16	27	33	784	1.26774e-18	7.4495e-14
chr15	51950001	52000000	50000	*		16	27	33	784	1.26774e-18	7.4495e-14
chr15	52000001	52050000	50000	*		16	27	33	784	1.26774e-18	7.4495e-14
chr15	52150001	52200000	50000	*		16	27	33	784	1.26774e-18	7.4495e-14
chr17	57400001	57450000	50000	*	MSI2	16	27	33	784	1.26774e-18	7.4495e-14
chr8	70450001	70500000	50000	*		18	36	31	775	2.19923e-18	1.29231e-13
chr8	70500001	70550000	50000	*		18	36	31	775	2.19923e-18	1.29231e-13
chr2	61550001	61600000	50000	*		14	20	35	791	2.56574e-18	1.50768e-13
chr2	62650001	62700000	50000	*		14	20	35	791	2.56574e-18	1.50768e-13
chr3	150750001	150800000	50000	*		14	20	35	791	2.56574e-18	1.50768e-13
chr3	152200001	152250000	50000	*		14	20	35	791	2.56574e-18	1.50768e-13
chr3	152250001	152300000	50000	*		14	20	35	791	2.56574e-18	1.50768e-13
chr3	153050001	153100000	50000	*		14	20	35	791	2.56574e-18	1.50768e-13
chr3	153300001	153350000	50000	*		14	20	35	791	2.56574e-18	1.50768e-13
chr3	172600001	172650000	50000	*		14	20	35	791	2.56574e-18	1.50768e-13
chr4	184600001	184650000	50000	*	CASP3	14	20	35	791	2.56574e-18	1.50768e-13
chr4	184650001	184700000	50000	*		14	20	35	791	2.56574e-18	1.50768e-13
chr5	112650001	112700000	50000	*		14	20	35	791	2.56574e-18	1.50768e-13
chr7	10150001	10200000	50000	*		14	20	35	791	2.56574e-18	1.50768e-13
chr7	10200001	10250000	50000	*		14	20	35	791	2.56574e-18	1.50768e-13
chr7	10300001	10350000	50000	*		14	20	35	791	2.56574e-18	1.50768e-13
chr11	46750001	46800000	50000	*		14	20	35	791	2.56574e-18	1.50768e-13
chr11	46800001	46850000	50000	*		14	20	35	791	2.56574e-18	1.50768e-13
chr11	129750001	129800000	50000	*		14	20	35	791	2.56574e-18	1.50768e-13
chr15	52550001	52600000	50000	*		14	20	35	791	2.56574e-18	1.50768e-13
chr15	52850001	52900000	50000	*		14	20	35	791	2.56574e-18	1.50768e-13
chr15	52900001	52950000	50000	*		14	20	35	791	2.56574e-18	1.50768e-13
chr15	52950001	53000000	50000	*		14	20	35	791	2.56574e-18	1.50768e-13
chrX	153150001	153200000	50000	*		14	20	35	791	2.56574e-18	1.50768e-13
chr12	6750001	6800000	50000	*		20	46	29	765	3.36032e-18	1.97459e-13
chr7	16650001	16700000	50000	*		15	24	34	787	3.93e-18	2.30935e-13
chr17	56500001	56550000	50000	*		15	24	34	787	3.93e-18	2.30935e-13
chr20	6350001	6400000	50000	*		15	24	34	787	3.93e-18	2.30935e-13
chr20	6400001	6450000	50000	*		15	24	34	787	3.93e-18	2.30935e-13
chr20	58500001	58550000	50000	*		15	24	34	787	3.93e-18	2.30935e-13
chr22	33850001	33900000	50000	*		15	24	34	787	3.93e-18	2.30935e-13
chr1	31650001	31700000	50000	*		16	28	33	783	4.12932e-18	2.42647e-13
chr1	31700001	31750000	50000	*		16	28	33	783	4.12932e-18	2.42647e-13
chr1	31750001	31800000	50000	*		16	28	33	783	4.12932e-18	2.42647e-13
chr8	69750001	69800000	50000	*		16	28	33	783	4.12932e-18	2.42647e-13
chr1	100150001	100200000	50000	*		13	17	36	794	5.08478e-18	2.98792e-13
chr1	100200001	100250000	50000	*		13	17	36	794	5.08478e-18	2.98792e-13
chr1	100250001	100300000	50000	*		13	17	36	794	5.08478e-18	2.98792e-13
chr1	100400001	100450000	50000	*		13	17	36	794	5.08478e-18	2.98792e-13
chr1	100450001	100500000	50000	*		13	17	36	794	5.08478e-18	2.98792e-13
chr1	220250001	220300000	50000	*		13	17	36	794	5.08478e-18	2.98792e-13
chr2	159900001	159950000	50000	*		13	17	36	794	5.08478e-18	2.98792e-13
chr3	149300001	149350000	50000	*		13	17	36	794	5.08478e-18	2.98792e-13
chr7	73650001	73700000	50000	*		13	17	36	794	5.08478e-18	2.98792e-13
chr7	73750001	73800000	50000	*		13	17	36	794	5.08478e-18	2.98792e-13
chr11	21400001	21450000	50000	*		13	17	36	794	5.08478e-18	2.98792e-13
chr11	46150001	46200000	50000	*		13	17	36	794	5.08478e-18	2.98792e-13
chr11	77400001	77450000	50000	*		13	17	36	794	5.08478e-18	2.98792e-13
chr11	129600001	129650000	50000	*		13	17	36	794	5.08478e-18	2.98792e-13
chr16	59250001	59300000	50000	*		13	17	36	794	5.08478e-18	2.98792e-13
chr16	59300001	59350000	50000	*		13	17	36	794	5.08478e-18	2.98792e-13
chr16	59350001	59400000	50000	*		13	17	36	794	5.08478e-18	2.98792e-13
chr16	59400001	59450000	50000	*		13	17	36	794	5.08478e-18	2.98792e-13
chrX	23500001	23550000	50000	*		18	37	31	774	5.72951e-18	3.36677e-13
chr15	67400001	67450000	50000	*		11	11	38	800	6.95973e-18	4.08968e-13
chr15	67450001	67500000	50000	*		11	11	38	800	6.95973e-18	4.08968e-13
chr7	100250001	100300000	50000	*		19	42	30	769	7.31184e-18	4.29658e-13
chr11	67650001	67700000	50000	*		20	47	29	764	7.46055e-18	4.38397e-13
chr12	6700001	6750000	50000	*		20	47	29	764	7.46055e-18	4.38397e-13
chr12	6800001	6850000	50000	*		20	47	29	764	7.46055e-18	4.38397e-13
chr1	100600001	100650000	50000	*		12	14	37	797	7.46748e-18	4.38804e-13
chr6	109650001	109700000	50000	*		12	14	37	797	7.46748e-18	4.38804e-13
chr6	109850001	109900000	50000	*		12	14	37	797	7.46748e-18	4.38804e-13
chr6	110000001	110050000	50000	*		12	14	37	797	7.46748e-18	4.38804e-13
chr6	110050001	110100000	50000	*		12	14	37	797	7.46748e-18	4.38804e-13
chr6	110100001	110150000	50000	*		12	14	37	797	7.46748e-18	4.38804e-13
chr9	72050001	72100000	50000	*		12	14	37	797	7.46748e-18	4.38804e-13
chr15	72100001	72150000	50000	*		12	14	37	797	7.46748e-18	4.38804e-13
chr15	72200001	72250000	50000	*		12	14	37	797	7.46748e-18	4.38804e-13
chrX	22250001	22300000	50000	*		12	14	37	797	7.46748e-18	4.38804e-13
chrX	22300001	22350000	50000	*		12	14	37	797	7.46748e-18	4.38804e-13
chrX	22350001	22400000	50000	*		12	14	37	797	7.46748e-18	4.38804e-13
chrX	22400001	22450000	50000	*		12	14	37	797	7.46748e-18	4.38804e-13
chrX	22450001	22500000	50000	*		12	14	37	797	7.46748e-18	4.38804e-13
chr6	5050001	5100000	50000	*		9	6	40	805	8.59368e-18	5.04982e-13
chr6	5100001	5150000	50000	*		9	6	40	805	8.59368e-18	5.04982e-13
chr16	88950001	89000000	50000	*	CBFA2T3	9	6	40	805	8.59368e-18	5.04982e-13
chr2	61850001	61900000	50000	*		14	21	35	790	1.06822e-17	6.27705e-13
chr4	71350001	71400000	50000	*		14	21	35	790	1.06822e-17	6.27705e-13
chr7	10250001	10300000	50000	*		14	21	35	790	1.06822e-17	6.27705e-13
chr7	11450001	11500000	50000	*		14	21	35	790	1.06822e-17	6.27705e-13
chr7	40150001	40200000	50000	*		14	21	35	790	1.06822e-17	6.27705e-13
chr7	73550001	73600000	50000	*		14	21	35	790	1.06822e-17	6.27705e-13
chr13	98000001	98050000	50000	*		14	21	35	790	1.06822e-17	6.27705e-13
chr15	46250001	46300000	50000	*		14	21	35	790	1.06822e-17	6.27705e-13
chr20	57350001	57400000	50000	*		14	21	35	790	1.06822e-17	6.27705e-13
chr6	4450001	4500000	50000	*		8	4	41	807	1.24526e-17	7.31741e-13
chr6	4500001	4550000	50000	*		8	4	41	807	1.24526e-17	7.31741e-13
chr6	4550001	4600000	50000	*		8	4	41	807	1.24526e-17	7.31741e-13
chr16	89600001	89650000	50000	*		8	4	41	807	1.24526e-17	7.31741e-13
chr1	31600001	31650000	50000	*		16	29	33	782	1.27584e-17	7.49708e-13
chr8	68200001	68250000	50000	*	PREX2	16	29	33	782	1.27584e-17	7.49708e-13
chr10	113950001	114000000	50000	*		16	29	33	782	1.27584e-17	7.49708e-13
chr7	7550001	7600000	50000	*		15	25	34	786	1.37722e-17	8.09281e-13
chr8	120500001	120550000	50000	*		15	25	34	786	1.37722e-17	8.09281e-13
chr11	27150001	27200000	50000	*		15	25	34	786	1.37722e-17	8.09281e-13
chr19	5550001	5600000	50000	*		15	25	34	786	1.37722e-17	8.09281e-13
chr12	7200001	7250000	50000	*		18	38	31	773	1.44211e-17	8.47414e-13
chr12	6850001	6900000	50000	*		20	48	29	763	1.61764e-17	9.50557e-13
chr11	67000001	67050000	50000	*		22	59	27	752	1.83081e-17	1.07582e-12
chr11	67050001	67100000	50000	*		22	59	27	752	1.83081e-17	1.07582e-12
chr1	100350001	100400000	50000	*		13	18	36	793	2.43429e-17	1.43044e-12
chr1	220150001	220200000	50000	*		13	18	36	793	2.43429e-17	1.43044e-12
chr1	220200001	220250000	50000	*		13	18	36	793	2.43429e-17	1.43044e-12
chr3	47200001	47250000	50000	*		13	18	36	793	2.43429e-17	1.43044e-12
chr3	106800001	106850000	50000	*		13	18	36	793	2.43429e-17	1.43044e-12
chr3	149350001	149400000	50000	*		13	18	36	793	2.43429e-17	1.43044e-12
chr3	172550001	172600000	50000	*		13	18	36	793	2.43429e-17	1.43044e-12
chr7	11150001	11200000	50000	*		13	18	36	793	2.43429e-17	1.43044e-12
chr7	73200001	73250000	50000	*		13	18	36	793	2.43429e-17	1.43044e-12
chr7	73600001	73650000	50000	*		13	18	36	793	2.43429e-17	1.43044e-12
chr11	129900001	129950000	50000	*		13	18	36	793	2.43429e-17	1.43044e-12
chrX	153400001	153450000	50000	*		13	18	36	793	2.43429e-17	1.43044e-12
chr2	28500001	28550000	50000	*		17	34	32	777	2.51646e-17	1.47872e-12
chr2	28550001	28600000	50000	*		17	34	32	777	2.51646e-17	1.47872e-12
chr2	28600001	28650000	50000	*		17	34	32	777	2.51646e-17	1.47872e-12
chr2	28650001	28700000	50000	*		17	34	32	777	2.51646e-17	1.47872e-12
chr12	7250001	7300000	50000	*		18	39	31	772	3.51319e-17	2.06442e-12
chr12	113750001	113800000	50000	*		16	30	33	781	3.75209e-17	2.20481e-12
chr11	67850001	67900000	50000	*		19	44	30	767	3.81572e-17	2.24219e-12
chr11	68100001	68150000	50000	*		19	44	30	767	3.81572e-17	2.24219e-12
chrX	24350001	24400000	50000	*		19	44	30	767	3.81572e-17	2.24219e-12
chr2	61000001	61050000	50000	*		14	22	35	789	4.10706e-17	2.41339e-12
chr3	107100001	107150000	50000	*		14	22	35	789	4.10706e-17	2.41339e-12
chr3	152150001	152200000	50000	*		14	22	35	789	4.10706e-17	2.41339e-12
chr4	71400001	71450000	50000	*		14	22	35	789	4.10706e-17	2.41339e-12
chr4	168950001	169000000	50000	*		14	22	35	789	4.10706e-17	2.41339e-12
chr4	169450001	169500000	50000	*		14	22	35	789	4.10706e-17	2.41339e-12
chr5	112850001	112900000	50000	*		14	22	35	789	4.10706e-17	2.41339e-12
chr7	11500001	11550000	50000	*		14	22	35	789	4.10706e-17	2.41339e-12
chr7	11550001	11600000	50000	*		14	22	35	789	4.10706e-17	2.41339e-12
chr7	40100001	40150000	50000	*		14	22	35	789	4.10706e-17	2.41339e-12
chr11	26450001	26500000	50000	*		14	22	35	789	4.10706e-17	2.41339e-12
chr11	26650001	26700000	50000	*		14	22	35	789	4.10706e-17	2.41339e-12
chr11	46600001	46650000	50000	*		14	22	35	789	4.10706e-17	2.41339e-12
chr15	52400001	52450000	50000	*	MYO5A	14	22	35	789	4.10706e-17	2.41339e-12
chr15	52450001	52500000	50000	*	MYO5A	14	22	35	789	4.10706e-17	2.41339e-12
chr16	1900001	1950000	50000	*		14	22	35	789	4.10706e-17	2.41339e-12
chr2	159700001	159750000	50000	*		12	15	37	796	4.33012e-17	2.54447e-12
chr2	160250001	160300000	50000	*		12	15	37	796	4.33012e-17	2.54447e-12
chr2	160300001	160350000	50000	*		12	15	37	796	4.33012e-17	2.54447e-12
chr3	172350001	172400000	50000	*		12	15	37	796	4.33012e-17	2.54447e-12
chr3	172450001	172500000	50000	*		12	15	37	796	4.33012e-17	2.54447e-12
chr4	152100001	152150000	50000	*		12	15	37	796	4.33012e-17	2.54447e-12
chr4	152550001	152600000	50000	*		12	15	37	796	4.33012e-17	2.54447e-12
chr4	152600001	152650000	50000	*		12	15	37	796	4.33012e-17	2.54447e-12
chr4	152650001	152700000	50000	*		12	15	37	796	4.33012e-17	2.54447e-12
chr4	158600001	158650000	50000	*		12	15	37	796	4.33012e-17	2.54447e-12
chr4	158650001	158700000	50000	*		12	15	37	796	4.33012e-17	2.54447e-12
chr4	158700001	158750000	50000	*		12	15	37	796	4.33012e-17	2.54447e-12
chr4	183500001	183550000	50000	*		12	15	37	796	4.33012e-17	2.54447e-12
chr6	109700001	109750000	50000	*		12	15	37	796	4.33012e-17	2.54447e-12
chr6	109950001	110000000	50000	*		12	15	37	796	4.33012e-17	2.54447e-12
chr7	73000001	73050000	50000	*		12	15	37	796	4.33012e-17	2.54447e-12
chr10	16000001	16050000	50000	*		12	15	37	796	4.33012e-17	2.54447e-12
chr10	16050001	16100000	50000	*		12	15	37	796	4.33012e-17	2.54447e-12
chr15	72150001	72200000	50000	*		12	15	37	796	4.33012e-17	2.54447e-12
chr15	72350001	72400000	50000	*		12	15	37	796	4.33012e-17	2.54447e-12
chrX	22600001	22650000	50000	*		12	15	37	796	4.33012e-17	2.54447e-12
chr8	120450001	120500000	50000	*		15	26	34	785	4.53832e-17	2.66681e-12
chr17	57450001	57500000	50000	*	MSI2	15	26	34	785	4.53832e-17	2.66681e-12
chr19	5500001	5550000	50000	*		15	26	34	785	4.53832e-17	2.66681e-12
chr1	204450001	204500000	50000	*		21	55	28	756	5.26323e-17	3.09278e-12
chr1	100700001	100750000	50000	*		11	12	38	799	5.32578e-17	3.12953e-12
chr8	70650001	70700000	50000	*		17	35	32	776	6.52778e-17	3.83585e-12
chr12	31450001	31500000	50000	*		17	35	32	776	6.52778e-17	3.83585e-12
chr11	66800001	66850000	50000	*		20	50	29	761	7.1125e-17	4.17945e-12
chr11	67600001	67650000	50000	*		20	50	29	761	7.1125e-17	4.17945e-12
chr12	70100001	70150000	50000	*		16	31	33	780	1.05361e-16	6.1912e-12
chr12	70150001	70200000	50000	*		16	31	33	780	1.05361e-16	6.1912e-12
chr12	113700001	113750000	50000	*		16	31	33	780	1.05361e-16	6.1912e-12
chr1	53400001	53450000	50000	*		13	19	36	792	1.05633e-16	6.20719e-12
chr1	220050001	220100000	50000	*		13	19	36	792	1.05633e-16	6.20719e-12
chr3	47000001	47050000	50000	*	SETD2	13	19	36	792	1.05633e-16	6.20719e-12
chr3	151900001	151950000	50000	*		13	19	36	792	1.05633e-16	6.20719e-12
chr3	152300001	152350000	50000	*		13	19	36	792	1.05633e-16	6.20719e-12
chr4	158000001	158050000	50000	*		13	19	36	792	1.05633e-16	6.20719e-12
chr4	184750001	184800000	50000	*		13	19	36	792	1.05633e-16	6.20719e-12
chr6	47550001	47600000	50000	*		13	19	36	792	1.05633e-16	6.20719e-12
chr7	11100001	11150000	50000	*		13	19	36	792	1.05633e-16	6.20719e-12
chr7	73900001	73950000	50000	*		13	19	36	792	1.05633e-16	6.20719e-12
chr7	74100001	74150000	50000	*		13	19	36	792	1.05633e-16	6.20719e-12
chr8	66700001	66750000	50000	*		13	19	36	792	1.05633e-16	6.20719e-12
chr11	76100001	76150000	50000	*		13	19	36	792	1.05633e-16	6.20719e-12
chr11	76150001	76200000	50000	*		13	19	36	792	1.05633e-16	6.20719e-12
chr15	53100001	53150000	50000	*		13	19	36	792	1.05633e-16	6.20719e-12
chr15	53150001	53200000	50000	*		13	19	36	792	1.05633e-16	6.20719e-12
chr17	67400001	67450000	50000	*		13	19	36	792	1.05633e-16	6.20719e-12
chr20	56750001	56800000	50000	*		13	19	36	792	1.05633e-16	6.20719e-12
chrX	153050001	153100000	50000	*		13	19	36	792	1.05633e-16	6.20719e-12
chrX	153100001	153150000	50000	*		13	19	36	792	1.05633e-16	6.20719e-12
chrX	153600001	153650000	50000	*		13	19	36	792	1.05633e-16	6.20719e-12
chr10	112500001	112550000	50000	*	VTI1A	15	27	34	784	1.41246e-16	8.2999e-12
chr12	2700001	2750000	50000	*		15	27	34	784	1.41246e-16	8.2999e-12
chr12	2800001	2850000	50000	*		15	27	34	784	1.41246e-16	8.2999e-12
chr12	2850001	2900000	50000	*		15	27	34	784	1.41246e-16	8.2999e-12
chr13	95550001	95600000	50000	*		15	27	34	784	1.41246e-16	8.2999e-12
chr19	5600001	5650000	50000	*		15	27	34	784	1.41246e-16	8.2999e-12
chr19	6100001	6150000	50000	*		15	27	34	784	1.41246e-16	8.2999e-12
chr2	61050001	61100000	50000	*		14	23	35	788	1.46766e-16	8.62429e-12
chr3	153200001	153250000	50000	*		14	23	35	788	1.46766e-16	8.62429e-12
chr7	11600001	11650000	50000	*		14	23	35	788	1.46766e-16	8.62429e-12
chr7	47900001	47950000	50000	*		14	23	35	788	1.46766e-16	8.62429e-12
chr7	128200001	128250000	50000	*		14	23	35	788	1.46766e-16	8.62429e-12
chr7	128250001	128300000	50000	*		14	23	35	788	1.46766e-16	8.62429e-12
chr8	120850001	120900000	50000	*		14	23	35	788	1.46766e-16	8.62429e-12
chr11	26700001	26750000	50000	*		14	23	35	788	1.46766e-16	8.62429e-12
chr11	27050001	27100000	50000	*		14	23	35	788	1.46766e-16	8.62429e-12
chr11	27100001	27150000	50000	*		14	23	35	788	1.46766e-16	8.62429e-12
chr17	56550001	56600000	50000	*		14	23	35	788	1.46766e-16	8.62429e-12
chr20	58450001	58500000	50000	*		14	23	35	788	1.46766e-16	8.62429e-12
chr2	28700001	28750000	50000	*		17	36	32	775	1.63303e-16	9.59599e-12
chr2	28800001	28850000	50000	*		17	36	32	775	1.63303e-16	9.59599e-12
chr4	73750001	73800000	50000	*		17	36	32	775	1.63303e-16	9.59599e-12
chr8	70550001	70600000	50000	*		17	36	32	775	1.63303e-16	9.59599e-12
chr8	70600001	70650000	50000	*		17	36	32	775	1.63303e-16	9.59599e-12
chr18	58550001	58600000	50000	*		17	36	32	775	1.63303e-16	9.59599e-12
chrX	23550001	23600000	50000	*		17	36	32	775	1.63303e-16	9.59599e-12
chrX	23600001	23650000	50000	*		17	36	32	775	1.63303e-16	9.59599e-12
chr11	67800001	67850000	50000	*		19	46	30	765	1.79708e-16	1.056e-11
chr11	68000001	68050000	50000	*		19	46	30	765	1.79708e-16	1.056e-11
chr11	68250001	68300000	50000	*		19	46	30	765	1.79708e-16	1.056e-11
chr1	100300001	100350000	50000	*		12	16	37	795	2.21378e-16	1.30086e-11
chr2	160200001	160250000	50000	*		12	16	37	795	2.21378e-16	1.30086e-11
chr2	160350001	160400000	50000	*		12	16	37	795	2.21378e-16	1.30086e-11
chr2	160400001	160450000	50000	*		12	16	37	795	2.21378e-16	1.30086e-11
chr2	160800001	160850000	50000	*		12	16	37	795	2.21378e-16	1.30086e-11
chr4	2000001	2050000	50000	*		12	16	37	795	2.21378e-16	1.30086e-11
chr4	107450001	107500000	50000	*		12	16	37	795	2.21378e-16	1.30086e-11
chr4	158500001	158550000	50000	*		12	16	37	795	2.21378e-16	1.30086e-11
chr4	158550001	158600000	50000	*		12	16	37	795	2.21378e-16	1.30086e-11
chr4	183550001	183600000	50000	*		12	16	37	795	2.21378e-16	1.30086e-11
chr6	109500001	109550000	50000	*		12	16	37	795	2.21378e-16	1.30086e-11
chr6	109550001	109600000	50000	*		12	16	37	795	2.21378e-16	1.30086e-11
chr6	109800001	109850000	50000	*		12	16	37	795	2.21378e-16	1.30086e-11
chr6	109900001	109950000	50000	*		12	16	37	795	2.21378e-16	1.30086e-11
chr7	32950001	33000000	50000	*	FKBP9	12	16	37	795	2.21378e-16	1.30086e-11
chr7	33000001	33050000	50000	*	FKBP9	12	16	37	795	2.21378e-16	1.30086e-11
chr7	73100001	73150000	50000	*		12	16	37	795	2.21378e-16	1.30086e-11
chr7	73150001	73200000	50000	*		12	16	37	795	2.21378e-16	1.30086e-11
chr10	6200001	6250000	50000	*		12	16	37	795	2.21378e-16	1.30086e-11
chr10	6250001	6300000	50000	*		12	16	37	795	2.21378e-16	1.30086e-11
chr10	6300001	6350000	50000	*		12	16	37	795	2.21378e-16	1.30086e-11
chr10	6350001	6400000	50000	*		12	16	37	795	2.21378e-16	1.30086e-11
chr11	77750001	77800000	50000	*		12	16	37	795	2.21378e-16	1.30086e-11
chrX	22550001	22600000	50000	*		12	16	37	795	2.21378e-16	1.30086e-11
chr12	31800001	31850000	50000	*		16	32	33	779	2.8331e-16	1.66479e-11
chr12	70050001	70100000	50000	*		16	32	33	779	2.8331e-16	1.66479e-11
chr1	204400001	204450000	50000	*		20	52	29	759	2.87789e-16	1.6911e-11
chr4	159150001	159200000	50000	*		10	10	39	801	3.33732e-16	1.96108e-11
chr4	159400001	159450000	50000	*		10	10	39	801	3.33732e-16	1.96108e-11
chr4	159450001	159500000	50000	*		10	10	39	801	3.33732e-16	1.96108e-11
chr4	183100001	183150000	50000	*		10	10	39	801	3.33732e-16	1.96108e-11
chr6	7250001	7300000	50000	*		10	10	39	801	3.33732e-16	1.96108e-11
chr15	67600001	67650000	50000	*		10	10	39	801	3.33732e-16	1.96108e-11
chr1	100750001	100800000	50000	*		11	13	38	798	3.43853e-16	2.02055e-11
chr1	100800001	100850000	50000	*		11	13	38	798	3.43853e-16	2.02055e-11
chr4	3950001	4000000	50000	*		11	13	38	798	3.43853e-16	2.02055e-11
chr7	72850001	72900000	50000	*		11	13	38	798	3.43853e-16	2.02055e-11
chr9	72000001	72050000	50000	*		11	13	38	798	3.43853e-16	2.02055e-11
chr12	1550001	1600000	50000	*		11	13	38	798	3.43853e-16	2.02055e-11
chr12	1600001	1650000	50000	*		11	13	38	798	3.43853e-16	2.02055e-11
chr14	42600001	42650000	50000	*		11	13	38	798	3.43853e-16	2.02055e-11
chr14	42650001	42700000	50000	*		11	13	38	798	3.43853e-16	2.02055e-11
chr15	67550001	67600000	50000	*		11	13	38	798	3.43853e-16	2.02055e-11
chr6	4600001	4650000	50000	*		8	5	41	806	3.65617e-16	2.14844e-11
chr6	4900001	4950000	50000	*		8	5	41	806	3.65617e-16	2.14844e-11
chr19	36250001	36300000	50000	*		19	47	30	764	3.76372e-16	2.21164e-11
chrX	23900001	23950000	50000	*		19	47	30	764	3.76372e-16	2.21164e-11
chr2	28750001	28800000	50000	*		17	37	32	774	3.94772e-16	2.31976e-11
chr2	28850001	28900000	50000	*		17	37	32	774	3.94772e-16	2.31976e-11
chr12	7350001	7400000	50000	*		17	37	32	774	3.94772e-16	2.31976e-11
chr18	58500001	58550000	50000	*		17	37	32	774	3.94772e-16	2.31976e-11
chr8	68250001	68300000	50000	*		15	28	34	783	4.16843e-16	2.44945e-11
chr12	2900001	2950000	50000	*		15	28	34	783	4.16843e-16	2.44945e-11
chr15	52050001	52100000	50000	*		15	28	34	783	4.16843e-16	2.44945e-11
chr16	2000001	2050000	50000	*	TSC2	15	28	34	783	4.16843e-16	2.44945e-11
chr17	57750001	57800000	50000	*		15	28	34	783	4.16843e-16	2.44945e-11
chr19	5900001	5950000	50000	*		15	28	34	783	4.16843e-16	2.44945e-11
chr19	6000001	6050000	50000	*		15	28	34	783	4.16843e-16	2.44945e-11
chr19	6150001	6200000	50000	*		15	28	34	783	4.16843e-16	2.44945e-11
chr1	53150001	53200000	50000	*		13	20	36	791	4.19201e-16	2.46331e-11
chr1	53200001	53250000	50000	*		13	20	36	791	4.19201e-16	2.46331e-11
chr1	53450001	53500000	50000	*		13	20	36	791	4.19201e-16	2.46331e-11
chr1	53500001	53550000	50000	*		13	20	36	791	4.19201e-16	2.46331e-11
chr1	220100001	220150000	50000	*		13	20	36	791	4.19201e-16	2.46331e-11
chr3	15450001	15500000	50000	*		13	20	36	791	4.19201e-16	2.46331e-11
chr3	15500001	15550000	50000	*		13	20	36	791	4.19201e-16	2.46331e-11
chr3	107050001	107100000	50000	*		13	20	36	791	4.19201e-16	2.46331e-11
chr3	151850001	151900000	50000	*		13	20	36	791	4.19201e-16	2.46331e-11
chr3	152350001	152400000	50000	*		13	20	36	791	4.19201e-16	2.46331e-11
chr3	152400001	152450000	50000	*		13	20	36	791	4.19201e-16	2.46331e-11
chr3	152450001	152500000	50000	*		13	20	36	791	4.19201e-16	2.46331e-11
chr4	184700001	184750000	50000	*		13	20	36	791	4.19201e-16	2.46331e-11
chr5	176850001	176900000	50000	*		13	20	36	791	4.19201e-16	2.46331e-11
chr6	47300001	47350000	50000	*		13	20	36	791	4.19201e-16	2.46331e-11
chr7	11200001	11250000	50000	*		13	20	36	791	4.19201e-16	2.46331e-11
chr7	11250001	11300000	50000	*		13	20	36	791	4.19201e-16	2.46331e-11
chr7	40050001	40100000	50000	*		13	20	36	791	4.19201e-16	2.46331e-11
chr7	73850001	73900000	50000	*		13	20	36	791	4.19201e-16	2.46331e-11
chr8	66750001	66800000	50000	*		13	20	36	791	4.19201e-16	2.46331e-11
chr8	66900001	66950000	50000	*		13	20	36	791	4.19201e-16	2.46331e-11
chr8	66950001	67000000	50000	*		13	20	36	791	4.19201e-16	2.46331e-11
chr11	129850001	129900000	50000	*		13	20	36	791	4.19201e-16	2.46331e-11
chr11	130200001	130250000	50000	*		13	20	36	791	4.19201e-16	2.46331e-11
chr13	97900001	97950000	50000	*		13	20	36	791	4.19201e-16	2.46331e-11
chr17	67350001	67400000	50000	*		13	20	36	791	4.19201e-16	2.46331e-11
chr17	67450001	67500000	50000	*		13	20	36	791	4.19201e-16	2.46331e-11
chrX	153250001	153300000	50000	*		13	20	36	791	4.19201e-16	2.46331e-11
chrX	153300001	153350000	50000	*		13	20	36	791	4.19201e-16	2.46331e-11
chr4	71950001	72000000	50000	*		14	24	35	787	4.90286e-16	2.88102e-11
chr6	10750001	10800000	50000	*		14	24	35	787	4.90286e-16	2.88102e-11
chr7	47950001	48000000	50000	*		14	24	35	787	4.90286e-16	2.88102e-11
chr8	121100001	121150000	50000	*		14	24	35	787	4.90286e-16	2.88102e-11
chr9	82350001	82400000	50000	*		14	24	35	787	4.90286e-16	2.88102e-11
chr11	27250001	27300000	50000	*		14	24	35	787	4.90286e-16	2.88102e-11
chr11	27500001	27550000	50000	*		14	24	35	787	4.90286e-16	2.88102e-11
chr11	46550001	46600000	50000	*		14	24	35	787	4.90286e-16	2.88102e-11
chr11	47000001	47050000	50000	*		14	24	35	787	4.90286e-16	2.88102e-11
chr11	47050001	47100000	50000	*		14	24	35	787	4.90286e-16	2.88102e-11
chr11	47100001	47150000	50000	*		14	24	35	787	4.90286e-16	2.88102e-11
chrX	101300001	101350000	50000	*	BTK	14	24	35	787	4.90286e-16	2.88102e-11
chr2	219550001	219600000	50000	*		16	33	33	778	7.3143e-16	4.29803e-11
chr18	58450001	58500000	50000	*		16	33	33	778	7.3143e-16	4.29803e-11
chr19	36200001	36250000	50000	*		19	48	30	763	7.70872e-16	4.5298e-11
chrX	23950001	24000000	50000	*		19	48	30	763	7.70872e-16	4.5298e-11
chr11	67900001	67950000	50000	*		18	43	31	768	9.21787e-16	5.4166e-11
chr7	138100001	138150000	50000	*		17	38	32	773	9.23921e-16	5.42915e-11
chrX	23650001	23700000	50000	*		17	38	32	773	9.23921e-16	5.42915e-11
chr1	100100001	100150000	50000	*		12	17	37	794	1.01094e-15	5.94047e-11
chr3	47300001	47350000	50000	*		12	17	37	794	1.01094e-15	5.94047e-11
chr4	1850001	1900000	50000	*	NSD2	12	17	37	794	1.01094e-15	5.94047e-11
chr4	107200001	107250000	50000	*		12	17	37	794	1.01094e-15	5.94047e-11
chr4	107250001	107300000	50000	*		12	17	37	794	1.01094e-15	5.94047e-11
chr4	107350001	107400000	50000	*		12	17	37	794	1.01094e-15	5.94047e-11
chr4	107400001	107450000	50000	*		12	17	37	794	1.01094e-15	5.94047e-11
chr4	158150001	158200000	50000	*		12	17	37	794	1.01094e-15	5.94047e-11
chr4	158200001	158250000	50000	*		12	17	37	794	1.01094e-15	5.94047e-11
chr4	183450001	183500000	50000	*		12	17	37	794	1.01094e-15	5.94047e-11
chr6	109150001	109200000	50000	*		12	17	37	794	1.01094e-15	5.94047e-11
chr6	109600001	109650000	50000	*		12	17	37	794	1.01094e-15	5.94047e-11
chr7	73300001	73350000	50000	*		12	17	37	794	1.01094e-15	5.94047e-11
chr7	73350001	73400000	50000	*		12	17	37	794	1.01094e-15	5.94047e-11
chr7	73400001	73450000	50000	*		12	17	37	794	1.01094e-15	5.94047e-11
chr10	10350001	10400000	50000	*		12	17	37	794	1.01094e-15	5.94047e-11
chr11	77800001	77850000	50000	*		12	17	37	794	1.01094e-15	5.94047e-11
chr11	128450001	128500000	50000	*		12	17	37	794	1.01094e-15	5.94047e-11
chr11	129450001	129500000	50000	*		12	17	37	794	1.01094e-15	5.94047e-11
chr11	129500001	129550000	50000	*		12	17	37	794	1.01094e-15	5.94047e-11
chr11	129550001	129600000	50000	*		12	17	37	794	1.01094e-15	5.94047e-11
chr11	130100001	130150000	50000	*		12	17	37	794	1.01094e-15	5.94047e-11
chr12	1800001	1850000	50000	*		12	17	37	794	1.01094e-15	5.94047e-11
chr12	1850001	1900000	50000	*		12	17	37	794	1.01094e-15	5.94047e-11
chrX	153500001	153550000	50000	*	ATP2B3	12	17	37	794	1.01094e-15	5.94047e-11
chrX	153550001	153600000	50000	*	ATP2B3	12	17	37	794	1.01094e-15	5.94047e-11
chr1	204350001	204400000	50000	*		20	54	29	757	1.07883e-15	6.33944e-11
chr1	204500001	204550000	50000	*	MDM4	20	54	29	757	1.07883e-15	6.33944e-11
chr1	204550001	204600000	50000	*	MDM4	20	54	29	757	1.07883e-15	6.33944e-11
chr12	2750001	2800000	50000	*		15	29	34	782	1.17072e-15	6.87939e-11
chr13	95500001	95550000	50000	*		15	29	34	782	1.17072e-15	6.87939e-11
chr15	52100001	52150000	50000	*		15	29	34	782	1.17072e-15	6.87939e-11
chr16	2650001	2700000	50000	*		15	29	34	782	1.17072e-15	6.87939e-11
chr19	5850001	5900000	50000	*		15	29	34	782	1.17072e-15	6.87939e-11
chr19	5950001	6000000	50000	*		15	29	34	782	1.17072e-15	6.87939e-11
chrX	16550001	16600000	50000	*		15	29	34	782	1.17072e-15	6.87939e-11
chr1	53250001	53300000	50000	*		13	21	36	790	1.53342e-15	9.01068e-11
chr3	15550001	15600000	50000	*		13	21	36	790	1.53342e-15	9.01068e-11
chr3	15600001	15650000	50000	*		13	21	36	790	1.53342e-15	9.01068e-11
chr3	107000001	107050000	50000	*		13	21	36	790	1.53342e-15	9.01068e-11
chr3	150850001	150900000	50000	*		13	21	36	790	1.53342e-15	9.01068e-11
chr3	152600001	152650000	50000	*		13	21	36	790	1.53342e-15	9.01068e-11
chr3	153000001	153050000	50000	*		13	21	36	790	1.53342e-15	9.01068e-11
chr4	71300001	71350000	50000	*		13	21	36	790	1.53342e-15	9.01068e-11
chr4	118800001	118850000	50000	*		13	21	36	790	1.53342e-15	9.01068e-11
chr4	118850001	118900000	50000	*		13	21	36	790	1.53342e-15	9.01068e-11
chr4	157600001	157650000	50000	*		13	21	36	790	1.53342e-15	9.01068e-11
chr4	157650001	157700000	50000	*		13	21	36	790	1.53342e-15	9.01068e-11
chr5	112900001	112950000	50000	*		13	21	36	790	1.53342e-15	9.01068e-11
chr5	161050001	161100000	50000	*		13	21	36	790	1.53342e-15	9.01068e-11
chr6	47250001	47300000	50000	*		13	21	36	790	1.53342e-15	9.01068e-11
chr7	48050001	48100000	50000	*		13	21	36	790	1.53342e-15	9.01068e-11
chr8	66850001	66900000	50000	*		13	21	36	790	1.53342e-15	9.01068e-11
chr11	28550001	28600000	50000	*		13	21	36	790	1.53342e-15	9.01068e-11
chr13	97950001	98000000	50000	*		13	21	36	790	1.53342e-15	9.01068e-11
chr15	46150001	46200000	50000	*		13	21	36	790	1.53342e-15	9.01068e-11
chr15	46200001	46250000	50000	*		13	21	36	790	1.53342e-15	9.01068e-11
chr15	46300001	46350000	50000	*		13	21	36	790	1.53342e-15	9.01068e-11
chr17	67300001	67350000	50000	*		13	21	36	790	1.53342e-15	9.01068e-11
chr20	57400001	57450000	50000	*		13	21	36	790	1.53342e-15	9.01068e-11
chrX	153350001	153400000	50000	*		13	21	36	790	1.53342e-15	9.01068e-11
chr2	47200001	47250000	50000	*		14	25	35	786	1.53903e-15	9.04364e-11
chr7	11350001	11400000	50000	*		14	25	35	786	1.53903e-15	9.04364e-11
chr7	11400001	11450000	50000	*		14	25	35	786	1.53903e-15	9.04364e-11
chr7	11650001	11700000	50000	*		14	25	35	786	1.53903e-15	9.04364e-11
chr7	11700001	11750000	50000	*		14	25	35	786	1.53903e-15	9.04364e-11
chr8	68350001	68400000	50000	*		14	25	35	786	1.53903e-15	9.04364e-11
chr8	68400001	68450000	50000	*		14	25	35	786	1.53903e-15	9.04364e-11
chr8	121050001	121100000	50000	*		14	25	35	786	1.53903e-15	9.04364e-11
chr9	9950001	10000000	50000	*	PTPRD	14	25	35	786	1.53903e-15	9.04364e-11
chr9	10300001	10350000	50000	*		14	25	35	786	1.53903e-15	9.04364e-11
chr9	10350001	10400000	50000	*		14	25	35	786	1.53903e-15	9.04364e-11
chr9	10400001	10450000	50000	*		14	25	35	786	1.53903e-15	9.04364e-11
chr9	82400001	82450000	50000	*		14	25	35	786	1.53903e-15	9.04364e-11
chr9	82450001	82500000	50000	*		14	25	35	786	1.53903e-15	9.04364e-11
chr9	82500001	82550000	50000	*		14	25	35	786	1.53903e-15	9.04364e-11
chr11	26750001	26800000	50000	*		14	25	35	786	1.53903e-15	9.04364e-11
chr12	2500001	2550000	50000	*		14	25	35	786	1.53903e-15	9.04364e-11
chr16	1800001	1850000	50000	*		14	25	35	786	1.53903e-15	9.04364e-11
chrX	135550001	135600000	50000	*		14	25	35	786	1.53903e-15	9.04364e-11
chrX	135600001	135650000	50000	*		14	25	35	786	1.53903e-15	9.04364e-11
chrX	135650001	135700000	50000	*		14	25	35	786	1.53903e-15	9.04364e-11
chr19	36300001	36350000	50000	*		19	49	30	762	1.54557e-15	9.08207e-11
chrX	24050001	24100000	50000	*		19	49	30	762	1.54557e-15	9.08207e-11
chrX	24200001	24250000	50000	*		19	49	30	762	1.54557e-15	9.08207e-11
chrX	24250001	24300000	50000	*		19	49	30	762	1.54557e-15	9.08207e-11
chr4	159650001	159700000	50000	*		9	8	40	803	1.72976e-15	1.01644e-10
chr4	182900001	182950000	50000	*		9	8	40	803	1.72976e-15	1.01644e-10
chr6	3700001	3750000	50000	*		9	8	40	803	1.72976e-15	1.01644e-10
chr6	6750001	6800000	50000	*		9	8	40	803	1.72976e-15	1.01644e-10
chr6	6850001	6900000	50000	*		9	8	40	803	1.72976e-15	1.01644e-10
chr6	6900001	6950000	50000	*		9	8	40	803	1.72976e-15	1.01644e-10
chr6	6950001	7000000	50000	*		9	8	40	803	1.72976e-15	1.01644e-10
chr12	7400001	7450000	50000	*		16	34	33	777	1.81748e-15	1.06799e-10
chr18	58400001	58450000	50000	*		16	34	33	777	1.81748e-15	1.06799e-10
chr3	149000001	149050000	50000	*		11	14	38	797	1.91161e-15	1.1233e-10
chr4	152300001	152350000	50000	*	FBXW7	11	14	38	797	1.91161e-15	1.1233e-10
chr4	152400001	152450000	50000	*	FBXW7	11	14	38	797	1.91161e-15	1.1233e-10
chr4	152450001	152500000	50000	*	FBXW7	11	14	38	797	1.91161e-15	1.1233e-10
chr4	158800001	158850000	50000	*		11	14	38	797	1.91161e-15	1.1233e-10
chr6	110150001	110200000	50000	*		11	14	38	797	1.91161e-15	1.1233e-10
chr6	110200001	110250000	50000	*		11	14	38	797	1.91161e-15	1.1233e-10
chr7	72900001	72950000	50000	*		11	14	38	797	1.91161e-15	1.1233e-10
chr14	42700001	42750000	50000	*		11	14	38	797	1.91161e-15	1.1233e-10
chr15	66500001	66550000	50000	*		11	14	38	797	1.91161e-15	1.1233e-10
chr15	66650001	66700000	50000	*		11	14	38	797	1.91161e-15	1.1233e-10
chr15	66700001	66750000	50000	*		11	14	38	797	1.91161e-15	1.1233e-10
chr17	10950001	11000000	50000	*		11	14	38	797	1.91161e-15	1.1233e-10
chr11	67950001	68000000	50000	*		18	44	31	767	1.952e-15	1.14703e-10
chrX	23850001	23900000	50000	*		18	44	31	767	1.952e-15	1.14703e-10
chr12	117200001	117250000	50000	*		17	39	32	772	2.09706e-15	1.23227e-10
chr12	117250001	117300000	50000	*		17	39	32	772	2.09706e-15	1.23227e-10
chr4	4350001	4400000	50000	*		10	11	39	800	2.4877e-15	1.46182e-10
chr4	4400001	4450000	50000	*		10	11	39	800	2.4877e-15	1.46182e-10
chr4	4450001	4500000	50000	*		10	11	39	800	2.4877e-15	1.46182e-10
chr4	4500001	4550000	50000	*		10	11	39	800	2.4877e-15	1.46182e-10
chr4	4650001	4700000	50000	*		10	11	39	800	2.4877e-15	1.46182e-10
chr4	159050001	159100000	50000	*		10	11	39	800	2.4877e-15	1.46182e-10
chr4	159100001	159150000	50000	*		10	11	39	800	2.4877e-15	1.46182e-10
chr6	7300001	7350000	50000	*		10	11	39	800	2.4877e-15	1.46182e-10
chr6	7350001	7400000	50000	*		10	11	39	800	2.4877e-15	1.46182e-10
chr14	105500001	105550000	50000	*		10	11	39	800	2.4877e-15	1.46182e-10
chr15	67650001	67700000	50000	*		10	11	39	800	2.4877e-15	1.46182e-10
chr22	49950001	50000000	50000	*		10	11	39	800	2.4877e-15	1.46182e-10
chrX	24000001	24050000	50000	*		19	50	30	761	3.03625e-15	1.78416e-10
chr12	3000001	3050000	50000	*		15	30	34	781	3.13944e-15	1.8448e-10
chr12	31900001	31950000	50000	*		15	30	34	781	3.13944e-15	1.8448e-10
chr16	2600001	2650000	50000	*		15	30	34	781	3.13944e-15	1.8448e-10
chr16	2700001	2750000	50000	*		15	30	34	781	3.13944e-15	1.8448e-10
chr16	2750001	2800000	50000	*		15	30	34	781	3.13944e-15	1.8448e-10
chr18	13150001	13200000	50000	*		15	30	34	781	3.13944e-15	1.8448e-10
chrX	16600001	16650000	50000	*		15	30	34	781	3.13944e-15	1.8448e-10
chrX	134800001	134850000	50000	*		15	30	34	781	3.13944e-15	1.8448e-10
chr11	68050001	68100000	50000	*		18	45	31	766	4.03525e-15	2.3712e-10
chr11	68300001	68350000	50000	*		18	45	31	766	4.03525e-15	2.3712e-10
chr11	68350001	68400000	50000	*		18	45	31	766	4.03525e-15	2.3712e-10
chrX	23800001	23850000	50000	*		18	45	31	766	4.03525e-15	2.3712e-10
chr1	78200001	78250000	50000	*		12	18	37	793	4.17027e-15	2.45053e-10
chr1	220300001	220350000	50000	*		12	18	37	793	4.17027e-15	2.45053e-10
chr2	63650001	63700000	50000	*		12	18	37	793	4.17027e-15	2.45053e-10
chr2	63700001	63750000	50000	*		12	18	37	793	4.17027e-15	2.45053e-10
chr4	6250001	6300000	50000	*		12	18	37	793	4.17027e-15	2.45053e-10
chr4	107150001	107200000	50000	*		12	18	37	793	4.17027e-15	2.45053e-10
chr4	139200001	139250000	50000	*		12	18	37	793	4.17027e-15	2.45053e-10
chr4	157950001	158000000	50000	*		12	18	37	793	4.17027e-15	2.45053e-10
chr4	158050001	158100000	50000	*		12	18	37	793	4.17027e-15	2.45053e-10
chr4	158100001	158150000	50000	*		12	18	37	793	4.17027e-15	2.45053e-10
chr5	112150001	112200000	50000	*		12	18	37	793	4.17027e-15	2.45053e-10
chr5	112200001	112250000	50000	*		12	18	37	793	4.17027e-15	2.45053e-10
chr5	112250001	112300000	50000	*		12	18	37	793	4.17027e-15	2.45053e-10
chr5	112300001	112350000	50000	*		12	18	37	793	4.17027e-15	2.45053e-10
chr5	112350001	112400000	50000	*		12	18	37	793	4.17027e-15	2.45053e-10
chr5	112400001	112450000	50000	*		12	18	37	793	4.17027e-15	2.45053e-10
chr6	47400001	47450000	50000	*		12	18	37	793	4.17027e-15	2.45053e-10
chr7	73950001	74000000	50000	*		12	18	37	793	4.17027e-15	2.45053e-10
chr7	74150001	74200000	50000	*		12	18	37	793	4.17027e-15	2.45053e-10
chr7	74200001	74250000	50000	*		12	18	37	793	4.17027e-15	2.45053e-10
chr8	66600001	66650000	50000	*		12	18	37	793	4.17027e-15	2.45053e-10
chr10	5700001	5750000	50000	*		12	18	37	793	4.17027e-15	2.45053e-10
chr10	5750001	5800000	50000	*		12	18	37	793	4.17027e-15	2.45053e-10
chr10	5800001	5850000	50000	*		12	18	37	793	4.17027e-15	2.45053e-10
chr10	5850001	5900000	50000	*		12	18	37	793	4.17027e-15	2.45053e-10
chr10	6050001	6100000	50000	*		12	18	37	793	4.17027e-15	2.45053e-10
chr10	6100001	6150000	50000	*		12	18	37	793	4.17027e-15	2.45053e-10
chr11	77300001	77350000	50000	*		12	18	37	793	4.17027e-15	2.45053e-10
chr11	77500001	77550000	50000	*		12	18	37	793	4.17027e-15	2.45053e-10
chr11	77850001	77900000	50000	*		12	18	37	793	4.17027e-15	2.45053e-10
chr11	128400001	128450000	50000	*		12	18	37	793	4.17027e-15	2.45053e-10
chr11	128500001	128550000	50000	*		12	18	37	793	4.17027e-15	2.45053e-10
chr11	130250001	130300000	50000	*		12	18	37	793	4.17027e-15	2.45053e-10
chr12	1650001	1700000	50000	*		12	18	37	793	4.17027e-15	2.45053e-10
chr12	1750001	1800000	50000	*		12	18	37	793	4.17027e-15	2.45053e-10
chr15	72400001	72450000	50000	*		12	18	37	793	4.17027e-15	2.45053e-10
chr15	72450001	72500000	50000	*		12	18	37	793	4.17027e-15	2.45053e-10
chr17	67550001	67600000	50000	*		12	18	37	793	4.17027e-15	2.45053e-10
chr20	56800001	56850000	50000	*		12	18	37	793	4.17027e-15	2.45053e-10
chrX	22500001	22550000	50000	*		12	18	37	793	4.17027e-15	2.45053e-10
chr4	73650001	73700000	50000	*		16	35	33	776	4.3564e-15	2.55991e-10
chr4	73700001	73750000	50000	*		16	35	33	776	4.3564e-15	2.55991e-10
chr8	70700001	70750000	50000	*		16	35	33	776	4.3564e-15	2.55991e-10
chr12	31400001	31450000	50000	*		16	35	33	776	4.3564e-15	2.55991e-10
chr6	10700001	10750000	50000	*		14	26	35	785	4.56079e-15	2.68001e-10
chr7	7600001	7650000	50000	*		14	26	35	785	4.56079e-15	2.68001e-10
chr7	16800001	16850000	50000	*		14	26	35	785	4.56079e-15	2.68001e-10
chr7	47800001	47850000	50000	*		14	26	35	785	4.56079e-15	2.68001e-10
chr7	47850001	47900000	50000	*		14	26	35	785	4.56079e-15	2.68001e-10
chr7	92900001	92950000	50000	*		14	26	35	785	4.56079e-15	2.68001e-10
chr11	46900001	46950000	50000	*		14	26	35	785	4.56079e-15	2.68001e-10
chr11	46950001	47000000	50000	*		14	26	35	785	4.56079e-15	2.68001e-10
chr12	2600001	2650000	50000	*		14	26	35	785	4.56079e-15	2.68001e-10
chr12	2650001	2700000	50000	*		14	26	35	785	4.56079e-15	2.68001e-10
chr16	1850001	1900000	50000	*		14	26	35	785	4.56079e-15	2.68001e-10
chr17	56000001	56050000	50000	*		14	26	35	785	4.56079e-15	2.68001e-10
chr17	56600001	56650000	50000	*		14	26	35	785	4.56079e-15	2.68001e-10
chr17	56650001	56700000	50000	*		14	26	35	785	4.56079e-15	2.68001e-10
chr17	57700001	57750000	50000	*		14	26	35	785	4.56079e-15	2.68001e-10
chrX	135700001	135750000	50000	*		14	26	35	785	4.56079e-15	2.68001e-10
chr12	116250001	116300000	50000	*		17	40	32	771	4.6235e-15	2.71686e-10
chr12	117150001	117200000	50000	*		17	40	32	771	4.6235e-15	2.71686e-10
chrX	23700001	23750000	50000	*		17	40	32	771	4.6235e-15	2.71686e-10
chr1	53550001	53600000	50000	*		13	22	36	789	5.20643e-15	3.0594e-10
chr1	54150001	54200000	50000	*		13	22	36	789	5.20643e-15	3.0594e-10
chr1	214650001	214700000	50000	*		13	22	36	789	5.20643e-15	3.0594e-10
chr1	220350001	220400000	50000	*		13	22	36	789	5.20643e-15	3.0594e-10
chr3	15350001	15400000	50000	*		13	22	36	789	5.20643e-15	3.0594e-10
chr3	151750001	151800000	50000	*		13	22	36	789	5.20643e-15	3.0594e-10
chr3	151800001	151850000	50000	*		13	22	36	789	5.20643e-15	3.0594e-10
chr3	152500001	152550000	50000	*		13	22	36	789	5.20643e-15	3.0594e-10
chr3	152550001	152600000	50000	*		13	22	36	789	5.20643e-15	3.0594e-10
chr3	152650001	152700000	50000	*		13	22	36	789	5.20643e-15	3.0594e-10
chr3	152700001	152750000	50000	*		13	22	36	789	5.20643e-15	3.0594e-10
chr3	152750001	152800000	50000	*		13	22	36	789	5.20643e-15	3.0594e-10
chr3	152800001	152850000	50000	*		13	22	36	789	5.20643e-15	3.0594e-10
chr3	152850001	152900000	50000	*		13	22	36	789	5.20643e-15	3.0594e-10
chr3	152900001	152950000	50000	*		13	22	36	789	5.20643e-15	3.0594e-10
chr3	152950001	153000000	50000	*		13	22	36	789	5.20643e-15	3.0594e-10
chr4	157700001	157750000	50000	*		13	22	36	789	5.20643e-15	3.0594e-10
chr4	168900001	168950000	50000	*		13	22	36	789	5.20643e-15	3.0594e-10
chr4	169050001	169100000	50000	*		13	22	36	789	5.20643e-15	3.0594e-10
chr4	169100001	169150000	50000	*		13	22	36	789	5.20643e-15	3.0594e-10
chr4	169200001	169250000	50000	*		13	22	36	789	5.20643e-15	3.0594e-10
chr4	169250001	169300000	50000	*		13	22	36	789	5.20643e-15	3.0594e-10
chr4	169350001	169400000	50000	*		13	22	36	789	5.20643e-15	3.0594e-10
chr4	169400001	169450000	50000	*		13	22	36	789	5.20643e-15	3.0594e-10
chr5	176800001	176850000	50000	*		13	22	36	789	5.20643e-15	3.0594e-10
chr5	176950001	177000000	50000	*		13	22	36	789	5.20643e-15	3.0594e-10
chr7	11300001	11350000	50000	*		13	22	36	789	5.20643e-15	3.0594e-10
chr7	92700001	92750000	50000	*	CDK6	13	22	36	789	5.20643e-15	3.0594e-10
chr8	66800001	66850000	50000	*		13	22	36	789	5.20643e-15	3.0594e-10
chr8	67000001	67050000	50000	*		13	22	36	789	5.20643e-15	3.0594e-10
chr11	28650001	28700000	50000	*		13	22	36	789	5.20643e-15	3.0594e-10
chr11	46850001	46900000	50000	*		13	22	36	789	5.20643e-15	3.0594e-10
chr11	47150001	47200000	50000	*		13	22	36	789	5.20643e-15	3.0594e-10
chr14	30550001	30600000	50000	*		13	22	36	789	5.20643e-15	3.0594e-10
chr15	46400001	46450000	50000	*		13	22	36	789	5.20643e-15	3.0594e-10
chr15	51450001	51500000	50000	*		13	22	36	789	5.20643e-15	3.0594e-10
chr20	57450001	57500000	50000	*		13	22	36	789	5.20643e-15	3.0594e-10
chr20	57500001	57550000	50000	*		13	22	36	789	5.20643e-15	3.0594e-10
chr20	57550001	57600000	50000	*		13	22	36	789	5.20643e-15	3.0594e-10
chr20	57600001	57650000	50000	*		13	22	36	789	5.20643e-15	3.0594e-10
chr20	57650001	57700000	50000	*		13	22	36	789	5.20643e-15	3.0594e-10
chr20	58000001	58050000	50000	*		13	22	36	789	5.20643e-15	3.0594e-10
chrX	101150001	101200000	50000	*		13	22	36	789	5.20643e-15	3.0594e-10
chr11	66750001	66800000	50000	*		19	51	30	760	5.84935e-15	3.4372e-10
chr1	247500001	247550000	50000	*		8	6	41	805	6.62705e-15	3.89419e-10
chr16	88900001	88950000	50000	*	CBFA2T3	8	6	41	805	6.62705e-15	3.89419e-10
chr1	31500001	31550000	50000	*		15	31	34	780	8.06256e-15	4.73772e-10
chr12	2950001	3000000	50000	*		15	31	34	780	8.06256e-15	4.73772e-10
chr12	69950001	70000000	50000	*		15	31	34	780	8.06256e-15	4.73772e-10
chr12	70000001	70050000	50000	*		15	31	34	780	8.06256e-15	4.73772e-10
chr12	70250001	70300000	50000	*		15	31	34	780	8.06256e-15	4.73772e-10
chr19	5750001	5800000	50000	*		15	31	34	780	8.06256e-15	4.73772e-10
chrX	134500001	134550000	50000	*		15	31	34	780	8.06256e-15	4.73772e-10
chrX	134850001	134900000	50000	*		15	31	34	780	8.06256e-15	4.73772e-10
chr11	68150001	68200000	50000	*		18	46	31	765	8.15258e-15	4.79062e-10
chr11	68200001	68250000	50000	*		18	46	31	765	8.15258e-15	4.79062e-10
chr1	100850001	100900000	50000	*		11	15	38	796	9.30991e-15	5.47069e-10
chr1	100900001	100950000	50000	*		11	15	38	796	9.30991e-15	5.47069e-10
chr3	47400001	47450000	50000	*		11	15	38	796	9.30991e-15	5.47069e-10
chr3	148950001	149000000	50000	*		11	15	38	796	9.30991e-15	5.47069e-10
chr4	1600001	1650000	50000	*		11	15	38	796	9.30991e-15	5.47069e-10
chr4	1950001	2000000	50000	*	NSD2	11	15	38	796	9.30991e-15	5.47069e-10
chr4	151400001	151450000	50000	*		11	15	38	796	9.30991e-15	5.47069e-10
chr4	151450001	151500000	50000	*		11	15	38	796	9.30991e-15	5.47069e-10
chr4	152250001	152300000	50000	*		11	15	38	796	9.30991e-15	5.47069e-10
chr4	158750001	158800000	50000	*		11	15	38	796	9.30991e-15	5.47069e-10
chr6	110250001	110300000	50000	*		11	15	38	796	9.30991e-15	5.47069e-10
chr6	122150001	122200000	50000	*		11	15	38	796	9.30991e-15	5.47069e-10
chr7	32650001	32700000	50000	*		11	15	38	796	9.30991e-15	5.47069e-10
chr7	32700001	32750000	50000	*		11	15	38	796	9.30991e-15	5.47069e-10
chr8	66250001	66300000	50000	*		11	15	38	796	9.30991e-15	5.47069e-10
chr9	73050001	73100000	50000	*		11	15	38	796	9.30991e-15	5.47069e-10
chr9	74000001	74050000	50000	*		11	15	38	796	9.30991e-15	5.47069e-10
chr10	6450001	6500000	50000	*		11	15	38	796	9.30991e-15	5.47069e-10
chr15	66550001	66600000	50000	*		11	15	38	796	9.30991e-15	5.47069e-10
chr15	66600001	66650000	50000	*		11	15	38	796	9.30991e-15	5.47069e-10
chr15	66750001	66800000	50000	*		11	15	38	796	9.30991e-15	5.47069e-10
chr15	80050001	80100000	50000	*		11	15	38	796	9.30991e-15	5.47069e-10
chr15	80100001	80150000	50000	*		11	15	38	796	9.30991e-15	5.47069e-10
chrX	22150001	22200000	50000	*		11	15	38	796	9.30991e-15	5.47069e-10
chrX	22200001	22250000	50000	*		11	15	38	796	9.30991e-15	5.47069e-10
chr7	98300001	98350000	50000	*		17	41	32	770	9.91671e-15	5.82725e-10
chr7	98450001	98500000	50000	*		17	41	32	770	9.91671e-15	5.82725e-10
chr12	7150001	7200000	50000	*		17	41	32	770	9.91671e-15	5.82725e-10
chr12	116350001	116400000	50000	*		17	41	32	770	9.91671e-15	5.82725e-10
chr12	116650001	116700000	50000	*		17	41	32	770	9.91671e-15	5.82725e-10
chr19	4550001	4600000	50000	*		17	41	32	770	9.91671e-15	5.82725e-10
chr2	219500001	219550000	50000	*		16	36	33	775	1.00936e-14	5.93121e-10
chr9	34250001	34300000	50000	*		16	36	33	775	1.00936e-14	5.93121e-10
chr9	34300001	34350000	50000	*		16	36	33	775	1.00936e-14	5.93121e-10
chr11	70400001	70450000	50000	*		16	36	33	775	1.00936e-14	5.93121e-10
chr12	31350001	31400000	50000	*		16	36	33	775	1.00936e-14	5.93121e-10
chr12	117550001	117600000	50000	*		16	36	33	775	1.00936e-14	5.93121e-10
chr12	117600001	117650000	50000	*		16	36	33	775	1.00936e-14	5.93121e-10
chr1	950001	1000000	50000	*		6	2	43	809	1.07757e-14	6.33202e-10
chr1	247700001	247750000	50000	*		6	2	43	809	1.07757e-14	6.33202e-10
chr1	247750001	247800000	50000	*		6	2	43	809	1.07757e-14	6.33202e-10
chr16	89650001	89700000	50000	*		6	2	43	809	1.07757e-14	6.33202e-10
chr1	204650001	204700000	50000	*		19	52	30	759	1.106e-14	6.4991e-10
chrX	24100001	24150000	50000	*		19	52	30	759	1.106e-14	6.4991e-10
chrX	24150001	24200000	50000	*		19	52	30	759	1.106e-14	6.4991e-10
chr11	66850001	66900000	50000	*		20	58	29	753	1.23418e-14	7.25229e-10
chr1	31300001	31350000	50000	*		14	27	35	784	1.28131e-14	7.52925e-10
chr5	160350001	160400000	50000	*		14	27	35	784	1.28131e-14	7.52925e-10
chr6	10650001	10700000	50000	*		14	27	35	784	1.28131e-14	7.52925e-10
chr8	68300001	68350000	50000	*		14	27	35	784	1.28131e-14	7.52925e-10
chr16	2500001	2550000	50000	*		14	27	35	784	1.28131e-14	7.52925e-10
chr16	2550001	2600000	50000	*		14	27	35	784	1.28131e-14	7.52925e-10
chr17	57550001	57600000	50000	*	MSI2	14	27	35	784	1.28131e-14	7.52925e-10
chr17	57650001	57700000	50000	*	MSI2	14	27	35	784	1.28131e-14	7.52925e-10
chr6	4950001	5000000	50000	*		7	4	42	807	1.48329e-14	8.7161e-10
chr4	4050001	4100000	50000	*		10	12	39	799	1.54436e-14	9.07496e-10
chr4	159000001	159050000	50000	*		10	12	39	799	1.54436e-14	9.07496e-10
chr7	72750001	72800000	50000	*		10	12	39	799	1.54436e-14	9.07496e-10
chr12	1250001	1300000	50000	*	ERC1	10	12	39	799	1.54436e-14	9.07496e-10
chr22	49900001	49950000	50000	*		10	12	39	799	1.54436e-14	9.07496e-10
chr1	186000001	186050000	50000	*		12	19	37	792	1.56934e-14	9.22174e-10
chr3	45150001	45200000	50000	*		12	19	37	792	1.56934e-14	9.22174e-10
chr3	106750001	106800000	50000	*		12	19	37	792	1.56934e-14	9.22174e-10
chr3	106850001	106900000	50000	*		12	19	37	792	1.56934e-14	9.22174e-10
chr3	150600001	150650000	50000	*		12	19	37	792	1.56934e-14	9.22174e-10
chr3	150650001	150700000	50000	*		12	19	37	792	1.56934e-14	9.22174e-10
chr4	152700001	152750000	50000	*		12	19	37	792	1.56934e-14	9.22174e-10
chr4	184800001	184850000	50000	*		12	19	37	792	1.56934e-14	9.22174e-10
chr4	184850001	184900000	50000	*		12	19	37	792	1.56934e-14	9.22174e-10
chr4	185200001	185250000	50000	*		12	19	37	792	1.56934e-14	9.22174e-10
chr5	112500001	112550000	50000	*		12	19	37	792	1.56934e-14	9.22174e-10
chr5	161000001	161050000	50000	*		12	19	37	792	1.56934e-14	9.22174e-10
chr6	47350001	47400000	50000	*		12	19	37	792	1.56934e-14	9.22174e-10
chr6	47450001	47500000	50000	*		12	19	37	792	1.56934e-14	9.22174e-10
chr6	47500001	47550000	50000	*		12	19	37	792	1.56934e-14	9.22174e-10
chr7	40250001	40300000	50000	*		12	19	37	792	1.56934e-14	9.22174e-10
chr7	48300001	48350000	50000	*		12	19	37	792	1.56934e-14	9.22174e-10
chr7	74250001	74300000	50000	*		12	19	37	792	1.56934e-14	9.22174e-10
chr7	74350001	74400000	50000	*		12	19	37	792	1.56934e-14	9.22174e-10
chr7	74550001	74600000	50000	*		12	19	37	792	1.56934e-14	9.22174e-10
chr7	74600001	74650000	50000	*		12	19	37	792	1.56934e-14	9.22174e-10
chr7	74650001	74700000	50000	*		12	19	37	792	1.56934e-14	9.22174e-10
chr10	5900001	5950000	50000	*		12	19	37	792	1.56934e-14	9.22174e-10
chr10	5950001	6000000	50000	*		12	19	37	792	1.56934e-14	9.22174e-10
chr10	6000001	6050000	50000	*		12	19	37	792	1.56934e-14	9.22174e-10
chr11	46200001	46250000	50000	*		12	19	37	792	1.56934e-14	9.22174e-10
chr11	77900001	77950000	50000	*		12	19	37	792	1.56934e-14	9.22174e-10
chr11	130150001	130200000	50000	*		12	19	37	792	1.56934e-14	9.22174e-10
chr12	1700001	1750000	50000	*		12	19	37	792	1.56934e-14	9.22174e-10
chr12	1950001	2000000	50000	*		12	19	37	792	1.56934e-14	9.22174e-10
chr13	98250001	98300000	50000	*		12	19	37	792	1.56934e-14	9.22174e-10
chr13	98300001	98350000	50000	*		12	19	37	792	1.56934e-14	9.22174e-10
chr13	98350001	98400000	50000	*		12	19	37	792	1.56934e-14	9.22174e-10
chr15	45850001	45900000	50000	*		12	19	37	792	1.56934e-14	9.22174e-10
chr15	45900001	45950000	50000	*		12	19	37	792	1.56934e-14	9.22174e-10
chr15	52650001	52700000	50000	*		12	19	37	792	1.56934e-14	9.22174e-10
chr15	52700001	52750000	50000	*		12	19	37	792	1.56934e-14	9.22174e-10
chr15	52750001	52800000	50000	*		12	19	37	792	1.56934e-14	9.22174e-10
chr15	52800001	52850000	50000	*		12	19	37	792	1.56934e-14	9.22174e-10
chr15	53200001	53250000	50000	*		12	19	37	792	1.56934e-14	9.22174e-10
chr15	53300001	53350000	50000	*		12	19	37	792	1.56934e-14	9.22174e-10
chr15	68900001	68950000	50000	*		12	19	37	792	1.56934e-14	9.22174e-10
chr15	68950001	69000000	50000	*		12	19	37	792	1.56934e-14	9.22174e-10
chr17	67600001	67650000	50000	*		12	19	37	792	1.56934e-14	9.22174e-10
chr17	67650001	67700000	50000	*		12	19	37	792	1.56934e-14	9.22174e-10
chr17	67700001	67750000	50000	*		12	19	37	792	1.56934e-14	9.22174e-10
chr17	67850001	67900000	50000	*		12	19	37	792	1.56934e-14	9.22174e-10
chr4	159600001	159650000	50000	*		9	9	40	802	1.57708e-14	9.26727e-10
chr4	182850001	182900000	50000	*		9	9	40	802	1.57708e-14	9.26727e-10
chr6	6800001	6850000	50000	*		9	9	40	802	1.57708e-14	9.26727e-10
chr6	7150001	7200000	50000	*		9	9	40	802	1.57708e-14	9.26727e-10
chr14	104750001	104800000	50000	*	AKT1	9	9	40	802	1.57708e-14	9.26727e-10
chr14	104800001	104850000	50000	*		9	9	40	802	1.57708e-14	9.26727e-10
chr15	99050001	99100000	50000	*		9	9	40	802	1.57708e-14	9.26727e-10
chr15	99100001	99150000	50000	*		9	9	40	802	1.57708e-14	9.26727e-10
chr15	99200001	99250000	50000	*		9	9	40	802	1.57708e-14	9.26727e-10
chr15	99250001	99300000	50000	*		9	9	40	802	1.57708e-14	9.26727e-10
chr1	214550001	214600000	50000	*		13	23	36	788	1.65101e-14	9.70168e-10
chr2	61100001	61150000	50000	*		13	23	36	788	1.65101e-14	9.70168e-10
chr3	9850001	9900000	50000	*		13	23	36	788	1.65101e-14	9.70168e-10
chr3	107150001	107200000	50000	*		13	23	36	788	1.65101e-14	9.70168e-10
chr4	66450001	66500000	50000	*		13	23	36	788	1.65101e-14	9.70168e-10
chr4	71900001	71950000	50000	*		13	23	36	788	1.65101e-14	9.70168e-10
chr4	169150001	169200000	50000	*		13	23	36	788	1.65101e-14	9.70168e-10
chr5	113750001	113800000	50000	*		13	23	36	788	1.65101e-14	9.70168e-10
chr7	7500001	7550000	50000	*		13	23	36	788	1.65101e-14	9.70168e-10
chr7	7650001	7700000	50000	*		13	23	36	788	1.65101e-14	9.70168e-10
chr7	10050001	10100000	50000	*		13	23	36	788	1.65101e-14	9.70168e-10
chr7	48000001	48050000	50000	*		13	23	36	788	1.65101e-14	9.70168e-10
chr7	48100001	48150000	50000	*		13	23	36	788	1.65101e-14	9.70168e-10
chr7	48400001	48450000	50000	*		13	23	36	788	1.65101e-14	9.70168e-10
chr8	67200001	67250000	50000	*		13	23	36	788	1.65101e-14	9.70168e-10
chr8	120900001	120950000	50000	*		13	23	36	788	1.65101e-14	9.70168e-10
chr9	10000001	10050000	50000	*	PTPRD	13	23	36	788	1.65101e-14	9.70168e-10
chr11	26850001	26900000	50000	*		13	23	36	788	1.65101e-14	9.70168e-10
chr11	27650001	27700000	50000	*		13	23	36	788	1.65101e-14	9.70168e-10
chr11	28500001	28550000	50000	*		13	23	36	788	1.65101e-14	9.70168e-10
chr11	28750001	28800000	50000	*		13	23	36	788	1.65101e-14	9.70168e-10
chr15	46350001	46400000	50000	*		13	23	36	788	1.65101e-14	9.70168e-10
chr15	51500001	51550000	50000	*		13	23	36	788	1.65101e-14	9.70168e-10
chr20	57300001	57350000	50000	*		13	23	36	788	1.65101e-14	9.70168e-10
chr20	57700001	57750000	50000	*		13	23	36	788	1.65101e-14	9.70168e-10
chr20	58050001	58100000	50000	*		13	23	36	788	1.65101e-14	9.70168e-10
chr20	58700001	58750000	50000	*		13	23	36	788	1.65101e-14	9.70168e-10
chrX	101100001	101150000	50000	*		13	23	36	788	1.65101e-14	9.70168e-10
chr3	130700001	130750000	50000	*		15	32	34	779	1.98844e-14	1.16845e-09
chr3	185000001	185050000	50000	*		15	32	34	779	1.98844e-14	1.16845e-09
chr3	185050001	185100000	50000	*		15	32	34	779	1.98844e-14	1.16845e-09
chr8	67900001	67950000	50000	*		15	32	34	779	1.98844e-14	1.16845e-09
chr8	119800001	119850000	50000	*		15	32	34	779	1.98844e-14	1.16845e-09
chr12	31750001	31800000	50000	*		15	32	34	779	1.98844e-14	1.16845e-09
chr12	69800001	69850000	50000	*		15	32	34	779	1.98844e-14	1.16845e-09
chr12	69900001	69950000	50000	*		15	32	34	779	1.98844e-14	1.16845e-09
chr12	70300001	70350000	50000	*		15	32	34	779	1.98844e-14	1.16845e-09
chr12	70350001	70400000	50000	*		15	32	34	779	1.98844e-14	1.16845e-09
chrX	134900001	134950000	50000	*		15	32	34	779	1.98844e-14	1.16845e-09
chr7	98400001	98450000	50000	*		17	42	32	769	2.07208e-14	1.2176e-09
chr12	116300001	116350000	50000	*		17	42	32	769	2.07208e-14	1.2176e-09
chr12	116500001	116550000	50000	*		17	42	32	769	2.07208e-14	1.2176e-09
chr12	116550001	116600000	50000	*		17	42	32	769	2.07208e-14	1.2176e-09
chr19	4400001	4450000	50000	*	SH3GL1	17	42	32	769	2.07208e-14	1.2176e-09
chr19	4450001	4500000	50000	*		17	42	32	769	2.07208e-14	1.2176e-09
chr19	4650001	4700000	50000	*		17	42	32	769	2.07208e-14	1.2176e-09
chr11	66950001	67000000	50000	*		20	59	29	752	2.18281e-14	1.28267e-09
chr2	29000001	29050000	50000	*		16	37	33	774	2.26495e-14	1.33093e-09
chr8	68150001	68200000	50000	*	PREX2	16	37	33	774	2.26495e-14	1.33093e-09
chr1	9000001	9050000	50000	*		14	28	35	783	3.42566e-14	2.01299e-09
chr1	31400001	31450000	50000	*		14	28	35	783	3.42566e-14	2.01299e-09
chr2	47150001	47200000	50000	*		14	28	35	783	3.42566e-14	2.01299e-09
chr3	35350001	35400000	50000	*		14	28	35	783	3.42566e-14	2.01299e-09
chr3	120050001	120100000	50000	*		14	28	35	783	3.42566e-14	2.01299e-09
chr5	176500001	176550000	50000	*		14	28	35	783	3.42566e-14	2.01299e-09
chr8	68450001	68500000	50000	*		14	28	35	783	3.42566e-14	2.01299e-09
chr10	112300001	112350000	50000	*		14	28	35	783	3.42566e-14	2.01299e-09
chr10	112350001	112400000	50000	*		14	28	35	783	3.42566e-14	2.01299e-09
chr13	95600001	95650000	50000	*		14	28	35	783	3.42566e-14	2.01299e-09
chr13	95650001	95700000	50000	*		14	28	35	783	3.42566e-14	2.01299e-09
chr17	57500001	57550000	50000	*	MSI2	14	28	35	783	3.42566e-14	2.01299e-09
chr18	13250001	13300000	50000	*		14	28	35	783	3.42566e-14	2.01299e-09
chr19	5450001	5500000	50000	*		14	28	35	783	3.42566e-14	2.01299e-09
chr19	5650001	5700000	50000	*		14	28	35	783	3.42566e-14	2.01299e-09
chrX	135750001	135800000	50000	*		14	28	35	783	3.42566e-14	2.01299e-09
chrX	135800001	135850000	50000	*		14	28	35	783	3.42566e-14	2.01299e-09
chrX	135850001	135900000	50000	*		14	28	35	783	3.42566e-14	2.01299e-09
chr1	100950001	101000000	50000	*		11	16	38	795	4.03073e-14	2.36854e-09
chr1	101200001	101250000	50000	*		11	16	38	795	4.03073e-14	2.36854e-09
chr2	159600001	159650000	50000	*		11	16	38	795	4.03073e-14	2.36854e-09
chr2	159650001	159700000	50000	*		11	16	38	795	4.03073e-14	2.36854e-09
chr3	148200001	148250000	50000	*		11	16	38	795	4.03073e-14	2.36854e-09
chr3	148250001	148300000	50000	*		11	16	38	795	4.03073e-14	2.36854e-09
chr3	149600001	149650000	50000	*	WWTR1	11	16	38	795	4.03073e-14	2.36854e-09
chr4	1650001	1700000	50000	*		11	16	38	795	4.03073e-14	2.36854e-09
chr4	1700001	1750000	50000	*		11	16	38	795	4.03073e-14	2.36854e-09
chr4	3650001	3700000	50000	*		11	16	38	795	4.03073e-14	2.36854e-09
chr4	3700001	3750000	50000	*		11	16	38	795	4.03073e-14	2.36854e-09
chr4	107500001	107550000	50000	*		11	16	38	795	4.03073e-14	2.36854e-09
chr4	136050001	136100000	50000	*		11	16	38	795	4.03073e-14	2.36854e-09
chr4	136100001	136150000	50000	*		11	16	38	795	4.03073e-14	2.36854e-09
chr4	152350001	152400000	50000	*	FBXW7	11	16	38	795	4.03073e-14	2.36854e-09
chr4	152500001	152550000	50000	*	FBXW7	11	16	38	795	4.03073e-14	2.36854e-09
chr4	158350001	158400000	50000	*		11	16	38	795	4.03073e-14	2.36854e-09
chr4	158400001	158450000	50000	*		11	16	38	795	4.03073e-14	2.36854e-09
chr4	158450001	158500000	50000	*		11	16	38	795	4.03073e-14	2.36854e-09
chr4	183400001	183450000	50000	*		11	16	38	795	4.03073e-14	2.36854e-09
chr6	7450001	7500000	50000	*		11	16	38	795	4.03073e-14	2.36854e-09
chr6	7500001	7550000	50000	*		11	16	38	795	4.03073e-14	2.36854e-09
chr6	109200001	109250000	50000	*		11	16	38	795	4.03073e-14	2.36854e-09
chr6	109400001	109450000	50000	*		11	16	38	795	4.03073e-14	2.36854e-09
chr7	32600001	32650000	50000	*		11	16	38	795	4.03073e-14	2.36854e-09
chr7	32750001	32800000	50000	*		11	16	38	795	4.03073e-14	2.36854e-09
chr7	32800001	32850000	50000	*		11	16	38	795	4.03073e-14	2.36854e-09
chr7	72950001	73000000	50000	*		11	16	38	795	4.03073e-14	2.36854e-09
chr8	66200001	66250000	50000	*		11	16	38	795	4.03073e-14	2.36854e-09
chr9	72850001	72900000	50000	*		11	16	38	795	4.03073e-14	2.36854e-09
chr9	73900001	73950000	50000	*		11	16	38	795	4.03073e-14	2.36854e-09
chr9	73950001	74000000	50000	*		11	16	38	795	4.03073e-14	2.36854e-09
chr10	6400001	6450000	50000	*		11	16	38	795	4.03073e-14	2.36854e-09
chr11	77550001	77600000	50000	*		11	16	38	795	4.03073e-14	2.36854e-09
chr11	78350001	78400000	50000	*		11	16	38	795	4.03073e-14	2.36854e-09
chrX	22050001	22100000	50000	*		11	16	38	795	4.03073e-14	2.36854e-09
chrX	22100001	22150000	50000	*		11	16	38	795	4.03073e-14	2.36854e-09
chr7	98350001	98400000	50000	*		17	43	32	768	4.22334e-14	2.48172e-09
chr12	7100001	7150000	50000	*		17	43	32	768	4.22334e-14	2.48172e-09
chr12	116450001	116500000	50000	*		17	43	32	768	4.22334e-14	2.48172e-09
chr12	116600001	116650000	50000	*		17	43	32	768	4.22334e-14	2.48172e-09
chr19	4500001	4550000	50000	*		17	43	32	768	4.22334e-14	2.48172e-09
chr19	4600001	4650000	50000	*		17	43	32	768	4.22334e-14	2.48172e-09
chr3	185100001	185150000	50000	*		15	33	34	778	4.72138e-14	2.77438e-09
chr3	185200001	185250000	50000	*		15	33	34	778	4.72138e-14	2.77438e-09
chr8	67950001	68000000	50000	*	PREX2	15	33	34	778	4.72138e-14	2.77438e-09
chr8	68000001	68050000	50000	*	PREX2	15	33	34	778	4.72138e-14	2.77438e-09
chr8	119750001	119800000	50000	*		15	33	34	778	4.72138e-14	2.77438e-09
chr8	119850001	119900000	50000	*		15	33	34	778	4.72138e-14	2.77438e-09
chr8	120000001	120050000	50000	*		15	33	34	778	4.72138e-14	2.77438e-09
chr12	31500001	31550000	50000	*		15	33	34	778	4.72138e-14	2.77438e-09
chr12	31850001	31900000	50000	*		15	33	34	778	4.72138e-14	2.77438e-09
chrX	134400001	134450000	50000	*	PHF6	15	33	34	778	4.72138e-14	2.77438e-09
chr1	90200001	90250000	50000	*		13	24	36	787	4.91691e-14	2.88927e-09
chr1	90250001	90300000	50000	*		13	24	36	787	4.91691e-14	2.88927e-09
chr1	214600001	214650000	50000	*		13	24	36	787	4.91691e-14	2.88927e-09
chr2	47500001	47550000	50000	*		13	24	36	787	4.91691e-14	2.88927e-09
chr3	43650001	43700000	50000	*		13	24	36	787	4.91691e-14	2.88927e-09
chr4	71450001	71500000	50000	*		13	24	36	787	4.91691e-14	2.88927e-09
chr4	71750001	71800000	50000	*		13	24	36	787	4.91691e-14	2.88927e-09
chr4	71800001	71850000	50000	*		13	24	36	787	4.91691e-14	2.88927e-09
chr4	71850001	71900000	50000	*		13	24	36	787	4.91691e-14	2.88927e-09
chr4	72000001	72050000	50000	*		13	24	36	787	4.91691e-14	2.88927e-09
chr4	72200001	72250000	50000	*		13	24	36	787	4.91691e-14	2.88927e-09
chr5	159500001	159550000	50000	*		13	24	36	787	4.91691e-14	2.88927e-09
chr5	160550001	160600000	50000	*		13	24	36	787	4.91691e-14	2.88927e-09
chr6	130650001	130700000	50000	*		13	24	36	787	4.91691e-14	2.88927e-09
chr8	67100001	67150000	50000	*		13	24	36	787	4.91691e-14	2.88927e-09
chr8	67150001	67200000	50000	*		13	24	36	787	4.91691e-14	2.88927e-09
chr9	82100001	82150000	50000	*		13	24	36	787	4.91691e-14	2.88927e-09
chr9	82150001	82200000	50000	*		13	24	36	787	4.91691e-14	2.88927e-09
chr9	82250001	82300000	50000	*		13	24	36	787	4.91691e-14	2.88927e-09
chr9	82300001	82350000	50000	*		13	24	36	787	4.91691e-14	2.88927e-09
chr11	26800001	26850000	50000	*		13	24	36	787	4.91691e-14	2.88927e-09
chr11	27350001	27400000	50000	*		13	24	36	787	4.91691e-14	2.88927e-09
chr11	27400001	27450000	50000	*		13	24	36	787	4.91691e-14	2.88927e-09
chr11	27450001	27500000	50000	*		13	24	36	787	4.91691e-14	2.88927e-09
chr12	2450001	2500000	50000	*		13	24	36	787	4.91691e-14	2.88927e-09
chr15	51550001	51600000	50000	*		13	24	36	787	4.91691e-14	2.88927e-09
chr20	58550001	58600000	50000	*		13	24	36	787	4.91691e-14	2.88927e-09
chr20	58650001	58700000	50000	*		13	24	36	787	4.91691e-14	2.88927e-09
chr22	33950001	34000000	50000	*		13	24	36	787	4.91691e-14	2.88927e-09
chr22	34000001	34050000	50000	*		13	24	36	787	4.91691e-14	2.88927e-09
chrX	101250001	101300000	50000	*		13	24	36	787	4.91691e-14	2.88927e-09
chr7	138150001	138200000	50000	*		16	38	33	773	4.93098e-14	2.89754e-09
chr12	31300001	31350000	50000	*		16	38	33	773	4.93098e-14	2.89754e-09
chr19	4800001	4850000	50000	*		16	38	33	773	4.93098e-14	2.89754e-09
chr1	53050001	53100000	50000	*		12	20	37	791	5.43392e-14	3.19308e-09
chr1	53100001	53150000	50000	*		12	20	37	791	5.43392e-14	3.19308e-09
chr1	220450001	220500000	50000	*		12	20	37	791	5.43392e-14	3.19308e-09
chr2	48300001	48350000	50000	*		12	20	37	791	5.43392e-14	3.19308e-09
chr2	48350001	48400000	50000	*		12	20	37	791	5.43392e-14	3.19308e-09
chr2	60950001	61000000	50000	*		12	20	37	791	5.43392e-14	3.19308e-09
chr2	63750001	63800000	50000	*		12	20	37	791	5.43392e-14	3.19308e-09
chr2	65300001	65350000	50000	*		12	20	37	791	5.43392e-14	3.19308e-09
chr3	15400001	15450000	50000	*		12	20	37	791	5.43392e-14	3.19308e-09
chr3	151700001	151750000	50000	*		12	20	37	791	5.43392e-14	3.19308e-09
chr3	169600001	169650000	50000	*		12	20	37	791	5.43392e-14	3.19308e-09
chr3	169700001	169750000	50000	*		12	20	37	791	5.43392e-14	3.19308e-09
chr3	170800001	170850000	50000	*		12	20	37	791	5.43392e-14	3.19308e-09
chr4	157750001	157800000	50000	*		12	20	37	791	5.43392e-14	3.19308e-09
chr4	157800001	157850000	50000	*		12	20	37	791	5.43392e-14	3.19308e-09
chr4	168650001	168700000	50000	*		12	20	37	791	5.43392e-14	3.19308e-09
chr4	184900001	184950000	50000	*		12	20	37	791	5.43392e-14	3.19308e-09
chr4	185250001	185300000	50000	*		12	20	37	791	5.43392e-14	3.19308e-09
chr4	185300001	185350000	50000	*		12	20	37	791	5.43392e-14	3.19308e-09
chr5	112450001	112500000	50000	*		12	20	37	791	5.43392e-14	3.19308e-09
chr5	112550001	112600000	50000	*		12	20	37	791	5.43392e-14	3.19308e-09
chr5	112600001	112650000	50000	*		12	20	37	791	5.43392e-14	3.19308e-09
chr6	15300001	15350000	50000	*		12	20	37	791	5.43392e-14	3.19308e-09
chr6	46950001	47000000	50000	*		12	20	37	791	5.43392e-14	3.19308e-09
chr7	10000001	10050000	50000	*		12	20	37	791	5.43392e-14	3.19308e-09
chr7	39950001	40000000	50000	*		12	20	37	791	5.43392e-14	3.19308e-09
chr7	40000001	40050000	50000	*		12	20	37	791	5.43392e-14	3.19308e-09
chr7	40300001	40350000	50000	*		12	20	37	791	5.43392e-14	3.19308e-09
chr7	40350001	40400000	50000	*		12	20	37	791	5.43392e-14	3.19308e-09
chr7	40400001	40450000	50000	*		12	20	37	791	5.43392e-14	3.19308e-09
chr7	88050001	88100000	50000	*		12	20	37	791	5.43392e-14	3.19308e-09
chr7	88100001	88150000	50000	*		12	20	37	791	5.43392e-14	3.19308e-09
chr7	88150001	88200000	50000	*		12	20	37	791	5.43392e-14	3.19308e-09
chr8	66650001	66700000	50000	*		12	20	37	791	5.43392e-14	3.19308e-09
chr9	125650001	125700000	50000	*		12	20	37	791	5.43392e-14	3.19308e-09
chr11	47650001	47700000	50000	*		12	20	37	791	5.43392e-14	3.19308e-09
chr12	1900001	1950000	50000	*		12	20	37	791	5.43392e-14	3.19308e-09
chr13	98450001	98500000	50000	*		12	20	37	791	5.43392e-14	3.19308e-09
chr15	45950001	46000000	50000	*		12	20	37	791	5.43392e-14	3.19308e-09
chr15	53250001	53300000	50000	*		12	20	37	791	5.43392e-14	3.19308e-09
chr17	67500001	67550000	50000	*		12	20	37	791	5.43392e-14	3.19308e-09
chr17	67750001	67800000	50000	*		12	20	37	791	5.43392e-14	3.19308e-09
chr17	67800001	67850000	50000	*		12	20	37	791	5.43392e-14	3.19308e-09
chr17	67900001	67950000	50000	*		12	20	37	791	5.43392e-14	3.19308e-09
chr20	20150001	20200000	50000	*		12	20	37	791	5.43392e-14	3.19308e-09
chr19	35900001	35950000	50000	*		18	49	31	762	5.91853e-14	3.47785e-09
chr16	88750001	88800000	50000	*		8	7	41	804	8.16497e-14	4.7979e-09
chr18	74900001	74950000	50000	*		8	7	41	804	8.16497e-14	4.7979e-09
chr3	148050001	148100000	50000	*		10	13	39	798	8.17694e-14	4.80493e-09
chr3	194300001	194350000	50000	*		10	13	39	798	8.17694e-14	4.80493e-09
chr4	4600001	4650000	50000	*		10	13	39	798	8.17694e-14	4.80493e-09
chr8	66350001	66400000	50000	*		10	13	39	798	8.17694e-14	4.80493e-09
chr9	73200001	73250000	50000	*		10	13	39	798	8.17694e-14	4.80493e-09
chr12	1300001	1350000	50000	*	ERC1	10	13	39	798	8.17694e-14	4.80493e-09
chr12	1400001	1450000	50000	*	ERC1	10	13	39	798	8.17694e-14	4.80493e-09
chr15	71650001	71700000	50000	*		10	13	39	798	8.17694e-14	4.80493e-09
chr15	71700001	71750000	50000	*		10	13	39	798	8.17694e-14	4.80493e-09
chr15	71750001	71800000	50000	*		10	13	39	798	8.17694e-14	4.80493e-09
chr15	71850001	71900000	50000	*		10	13	39	798	8.17694e-14	4.80493e-09
chr22	49750001	49800000	50000	*		10	13	39	798	8.17694e-14	4.80493e-09
chr3	129200001	129250000	50000	*		17	44	32	767	8.40703e-14	4.94014e-09
chr11	68700001	68750000	50000	*		17	44	32	767	8.40703e-14	4.94014e-09
chr1	8950001	9000000	50000	*		14	29	35	782	8.7459e-14	5.13927e-09
chr1	32100001	32150000	50000	*		14	29	35	782	8.7459e-14	5.13927e-09
chr2	47400001	47450000	50000	*	MSH2	14	29	35	782	8.7459e-14	5.13927e-09
chr2	220700001	220750000	50000	*		14	29	35	782	8.7459e-14	5.13927e-09
chr3	120100001	120150000	50000	*		14	29	35	782	8.7459e-14	5.13927e-09
chr3	120150001	120200000	50000	*		14	29	35	782	8.7459e-14	5.13927e-09
chr3	120200001	120250000	50000	*		14	29	35	782	8.7459e-14	5.13927e-09
chr9	9250001	9300000	50000	*	PTPRD	14	29	35	782	8.7459e-14	5.13927e-09
chr10	113900001	113950000	50000	*		14	29	35	782	8.7459e-14	5.13927e-09
chr10	114000001	114050000	50000	*		14	29	35	782	8.7459e-14	5.13927e-09
chr12	4750001	4800000	50000	*		14	29	35	782	8.7459e-14	5.13927e-09
chr12	113800001	113850000	50000	*		14	29	35	782	8.7459e-14	5.13927e-09
chr17	57600001	57650000	50000	*	MSI2	14	29	35	782	8.7459e-14	5.13927e-09
chr17	58500001	58550000	50000	*		14	29	35	782	8.7459e-14	5.13927e-09
chr17	58550001	58600000	50000	*		14	29	35	782	8.7459e-14	5.13927e-09
chr18	12950001	13000000	50000	*		14	29	35	782	8.7459e-14	5.13927e-09
chr18	13000001	13050000	50000	*		14	29	35	782	8.7459e-14	5.13927e-09
chr18	13200001	13250000	50000	*		14	29	35	782	8.7459e-14	5.13927e-09
chr19	5400001	5450000	50000	*		14	29	35	782	8.7459e-14	5.13927e-09
chr4	76700001	76750000	50000	*		16	39	33	772	1.04325e-13	6.13032e-09
chr7	138050001	138100000	50000	*		16	39	33	772	1.04325e-13	6.13032e-09
chr7	138200001	138250000	50000	*		16	39	33	772	1.04325e-13	6.13032e-09
chr19	4750001	4800000	50000	*		16	39	33	772	1.04325e-13	6.13032e-09
chr19	4850001	4900000	50000	*		16	39	33	772	1.04325e-13	6.13032e-09
chrX	24750001	24800000	50000	*		16	39	33	772	1.04325e-13	6.13032e-09
chr2	28400001	28450000	50000	*		15	34	34	777	1.0818e-13	6.35685e-09
chr2	28450001	28500000	50000	*		15	34	34	777	1.0818e-13	6.35685e-09
chr8	119900001	119950000	50000	*		15	34	34	777	1.0818e-13	6.35685e-09
chr8	120050001	120100000	50000	*		15	34	34	777	1.0818e-13	6.35685e-09
chr12	7500001	7550000	50000	*		15	34	34	777	1.0818e-13	6.35685e-09
chr17	60900001	60950000	50000	*		15	34	34	777	1.0818e-13	6.35685e-09
chr4	159200001	159250000	50000	*		9	10	40	801	1.1392e-13	6.69418e-09
chr4	159250001	159300000	50000	*		9	10	40	801	1.1392e-13	6.69418e-09
chr4	159350001	159400000	50000	*		9	10	40	801	1.1392e-13	6.69418e-09
chr4	159700001	159750000	50000	*		9	10	40	801	1.1392e-13	6.69418e-09
chr4	159800001	159850000	50000	*		9	10	40	801	1.1392e-13	6.69418e-09
chr4	182950001	183000000	50000	*		9	10	40	801	1.1392e-13	6.69418e-09
chr4	183000001	183050000	50000	*		9	10	40	801	1.1392e-13	6.69418e-09
chr4	183050001	183100000	50000	*		9	10	40	801	1.1392e-13	6.69418e-09
chr4	183150001	183200000	50000	*		9	10	40	801	1.1392e-13	6.69418e-09
chr6	7200001	7250000	50000	*		9	10	40	801	1.1392e-13	6.69418e-09
chr13	88150001	88200000	50000	*		9	10	40	801	1.1392e-13	6.69418e-09
chr13	88250001	88300000	50000	*		9	10	40	801	1.1392e-13	6.69418e-09
chr14	104650001	104700000	50000	*		9	10	40	801	1.1392e-13	6.69418e-09
chr14	104700001	104750000	50000	*		9	10	40	801	1.1392e-13	6.69418e-09
chr14	105100001	105150000	50000	*		9	10	40	801	1.1392e-13	6.69418e-09
chr15	99000001	99050000	50000	*		9	10	40	801	1.1392e-13	6.69418e-09
chr15	99150001	99200000	50000	*		9	10	40	801	1.1392e-13	6.69418e-09
chr15	99300001	99350000	50000	*		9	10	40	801	1.1392e-13	6.69418e-09
chr1	53750001	53800000	50000	*		13	25	36	786	1.38202e-13	8.12101e-09
chr3	43750001	43800000	50000	*		13	25	36	786	1.38202e-13	8.12101e-09
chr4	8000001	8050000	50000	*		13	25	36	786	1.38202e-13	8.12101e-09
chr4	8050001	8100000	50000	*		13	25	36	786	1.38202e-13	8.12101e-09
chr4	8100001	8150000	50000	*		13	25	36	786	1.38202e-13	8.12101e-09
chr4	71500001	71550000	50000	*		13	25	36	786	1.38202e-13	8.12101e-09
chr4	72050001	72100000	50000	*		13	25	36	786	1.38202e-13	8.12101e-09
chr4	72100001	72150000	50000	*		13	25	36	786	1.38202e-13	8.12101e-09
chr4	72150001	72200000	50000	*		13	25	36	786	1.38202e-13	8.12101e-09
chr5	176400001	176450000	50000	*		13	25	36	786	1.38202e-13	8.12101e-09
chr6	10800001	10850000	50000	*		13	25	36	786	1.38202e-13	8.12101e-09
chr6	10850001	10900000	50000	*		13	25	36	786	1.38202e-13	8.12101e-09
chr7	11750001	11800000	50000	*		13	25	36	786	1.38202e-13	8.12101e-09
chr7	11800001	11850000	50000	*		13	25	36	786	1.38202e-13	8.12101e-09
chr7	11850001	11900000	50000	*		13	25	36	786	1.38202e-13	8.12101e-09
chr8	67050001	67100000	50000	*		13	25	36	786	1.38202e-13	8.12101e-09
chr8	67400001	67450000	50000	*		13	25	36	786	1.38202e-13	8.12101e-09
chr8	67450001	67500000	50000	*		13	25	36	786	1.38202e-13	8.12101e-09
chr8	120950001	121000000	50000	*		13	25	36	786	1.38202e-13	8.12101e-09
chr8	121000001	121050000	50000	*		13	25	36	786	1.38202e-13	8.12101e-09
chr9	82200001	82250000	50000	*		13	25	36	786	1.38202e-13	8.12101e-09
chr14	73000001	73050000	50000	*		13	25	36	786	1.38202e-13	8.12101e-09
chr15	46450001	46500000	50000	*		13	25	36	786	1.38202e-13	8.12101e-09
chr16	2350001	2400000	50000	*		13	25	36	786	1.38202e-13	8.12101e-09
chr16	2450001	2500000	50000	*		13	25	36	786	1.38202e-13	8.12101e-09
chr17	58600001	58650000	50000	*		13	25	36	786	1.38202e-13	8.12101e-09
chr20	58600001	58650000	50000	*		13	25	36	786	1.38202e-13	8.12101e-09
chr22	33900001	33950000	50000	*		13	25	36	786	1.38202e-13	8.12101e-09
chrX	101200001	101250000	50000	*		13	25	36	786	1.38202e-13	8.12101e-09
chrX	101400001	101450000	50000	*		13	25	36	786	1.38202e-13	8.12101e-09
chrX	135500001	135550000	50000	*		13	25	36	786	1.38202e-13	8.12101e-09
chr3	10450001	10500000	50000	*		11	17	38	794	1.571e-13	9.23153e-09
chr3	10500001	10550000	50000	*		11	17	38	794	1.571e-13	9.23153e-09
chr3	10550001	10600000	50000	*		11	17	38	794	1.571e-13	9.23153e-09
chr3	148150001	148200000	50000	*		11	17	38	794	1.571e-13	9.23153e-09
chr3	148300001	148350000	50000	*		11	17	38	794	1.571e-13	9.23153e-09
chr3	149900001	149950000	50000	*		11	17	38	794	1.571e-13	9.23153e-09
chr3	171700001	171750000	50000	*		11	17	38	794	1.571e-13	9.23153e-09
chr3	171750001	171800000	50000	*		11	17	38	794	1.571e-13	9.23153e-09
chr4	1550001	1600000	50000	*		11	17	38	794	1.571e-13	9.23153e-09
chr4	1750001	1800000	50000	*	FGFR3	11	17	38	794	1.571e-13	9.23153e-09
chr4	1800001	1850000	50000	*	FGFR3	11	17	38	794	1.571e-13	9.23153e-09
chr4	1900001	1950000	50000	*	NSD2	11	17	38	794	1.571e-13	9.23153e-09
chr4	3750001	3800000	50000	*		11	17	38	794	1.571e-13	9.23153e-09
chr4	128850001	128900000	50000	*		11	17	38	794	1.571e-13	9.23153e-09
chr4	128900001	128950000	50000	*		11	17	38	794	1.571e-13	9.23153e-09
chr4	136000001	136050000	50000	*		11	17	38	794	1.571e-13	9.23153e-09
chr4	136200001	136250000	50000	*		11	17	38	794	1.571e-13	9.23153e-09
chr4	152150001	152200000	50000	*		11	17	38	794	1.571e-13	9.23153e-09
chr4	152200001	152250000	50000	*		11	17	38	794	1.571e-13	9.23153e-09
chr6	99950001	100000000	50000	*		11	17	38	794	1.571e-13	9.23153e-09
chr6	109100001	109150000	50000	*		11	17	38	794	1.571e-13	9.23153e-09
chr6	109300001	109350000	50000	*		11	17	38	794	1.571e-13	9.23153e-09
chr6	109350001	109400000	50000	*		11	17	38	794	1.571e-13	9.23153e-09
chr7	32550001	32600000	50000	*		11	17	38	794	1.571e-13	9.23153e-09
chr9	72800001	72850000	50000	*		11	17	38	794	1.571e-13	9.23153e-09
chr9	72900001	72950000	50000	*		11	17	38	794	1.571e-13	9.23153e-09
chr9	72950001	73000000	50000	*		11	17	38	794	1.571e-13	9.23153e-09
chr9	73000001	73050000	50000	*		11	17	38	794	1.571e-13	9.23153e-09
chr9	75100001	75150000	50000	*		11	17	38	794	1.571e-13	9.23153e-09
chr9	75150001	75200000	50000	*		11	17	38	794	1.571e-13	9.23153e-09
chr9	75200001	75250000	50000	*		11	17	38	794	1.571e-13	9.23153e-09
chr9	75250001	75300000	50000	*		11	17	38	794	1.571e-13	9.23153e-09
chr9	75300001	75350000	50000	*		11	17	38	794	1.571e-13	9.23153e-09
chr10	6150001	6200000	50000	*		11	17	38	794	1.571e-13	9.23153e-09
chr10	10400001	10450000	50000	*		11	17	38	794	1.571e-13	9.23153e-09
chr11	21200001	21250000	50000	*		11	17	38	794	1.571e-13	9.23153e-09
chr11	76250001	76300000	50000	*		11	17	38	794	1.571e-13	9.23153e-09
chr11	128350001	128400000	50000	*		11	17	38	794	1.571e-13	9.23153e-09
chr14	81900001	81950000	50000	*		11	17	38	794	1.571e-13	9.23153e-09
chr15	79700001	79750000	50000	*		11	17	38	794	1.571e-13	9.23153e-09
chr15	79850001	79900000	50000	*		11	17	38	794	1.571e-13	9.23153e-09
chr21	26250001	26300000	50000	*		11	17	38	794	1.571e-13	9.23153e-09
chr3	129250001	129300000	50000	*		17	45	32	766	1.6363e-13	9.61523e-09
chr11	68650001	68700000	50000	*		17	45	32	766	1.6363e-13	9.61523e-09
chrX	23750001	23800000	50000	*		17	45	32	766	1.6363e-13	9.61523e-09
chrX	24400001	24450000	50000	*		17	45	32	766	1.6363e-13	9.61523e-09
chr1	53300001	53350000	50000	*		12	21	37	790	1.74435e-13	1.02502e-08
chr1	53350001	53400000	50000	*		12	21	37	790	1.74435e-13	1.02502e-08
chr1	220400001	220450000	50000	*		12	21	37	790	1.74435e-13	1.02502e-08
chr2	11550001	11600000	50000	*		12	21	37	790	1.74435e-13	1.02502e-08
chr2	61350001	61400000	50000	*		12	21	37	790	1.74435e-13	1.02502e-08
chr2	61500001	61550000	50000	*	XPO1	12	21	37	790	1.74435e-13	1.02502e-08
chr2	61900001	61950000	50000	*		12	21	37	790	1.74435e-13	1.02502e-08
chr2	61950001	62000000	50000	*		12	21	37	790	1.74435e-13	1.02502e-08
chr2	65200001	65250000	50000	*		12	21	37	790	1.74435e-13	1.02502e-08
chr2	65250001	65300000	50000	*		12	21	37	790	1.74435e-13	1.02502e-08
chr3	169650001	169700000	50000	*		12	21	37	790	1.74435e-13	1.02502e-08
chr3	169750001	169800000	50000	*		12	21	37	790	1.74435e-13	1.02502e-08
chr3	169800001	169850000	50000	*		12	21	37	790	1.74435e-13	1.02502e-08
chr3	172500001	172550000	50000	*		12	21	37	790	1.74435e-13	1.02502e-08
chr4	157550001	157600000	50000	*		12	21	37	790	1.74435e-13	1.02502e-08
chr4	157850001	157900000	50000	*		12	21	37	790	1.74435e-13	1.02502e-08
chr4	168700001	168750000	50000	*		12	21	37	790	1.74435e-13	1.02502e-08
chr5	159200001	159250000	50000	*		12	21	37	790	1.74435e-13	1.02502e-08
chr5	159250001	159300000	50000	*		12	21	37	790	1.74435e-13	1.02502e-08
chr5	159300001	159350000	50000	*		12	21	37	790	1.74435e-13	1.02502e-08
chr5	176900001	176950000	50000	*		12	21	37	790	1.74435e-13	1.02502e-08
chr7	8650001	8700000	50000	*		12	21	37	790	1.74435e-13	1.02502e-08
chr7	92600001	92650000	50000	*	CDK6	12	21	37	790	1.74435e-13	1.02502e-08
chr7	92650001	92700000	50000	*	CDK6	12	21	37	790	1.74435e-13	1.02502e-08
chr7	128150001	128200000	50000	*		12	21	37	790	1.74435e-13	1.02502e-08
chr11	27700001	27750000	50000	*		12	21	37	790	1.74435e-13	1.02502e-08
chr11	28450001	28500000	50000	*		12	21	37	790	1.74435e-13	1.02502e-08
chr11	46250001	46300000	50000	*	CREB3L1	12	21	37	790	1.74435e-13	1.02502e-08
chr11	46300001	46350000	50000	*	CREB3L1	12	21	37	790	1.74435e-13	1.02502e-08
chr11	46350001	46400000	50000	*		12	21	37	790	1.74435e-13	1.02502e-08
chr11	47550001	47600000	50000	*		12	21	37	790	1.74435e-13	1.02502e-08
chr11	47600001	47650000	50000	*		12	21	37	790	1.74435e-13	1.02502e-08
chr11	47700001	47750000	50000	*		12	21	37	790	1.74435e-13	1.02502e-08
chr11	76950001	77000000	50000	*		12	21	37	790	1.74435e-13	1.02502e-08
chr11	77000001	77050000	50000	*		12	21	37	790	1.74435e-13	1.02502e-08
chr11	77050001	77100000	50000	*		12	21	37	790	1.74435e-13	1.02502e-08
chr11	77950001	78000000	50000	*		12	21	37	790	1.74435e-13	1.02502e-08
chr11	78050001	78100000	50000	*		12	21	37	790	1.74435e-13	1.02502e-08
chr13	98400001	98450000	50000	*		12	21	37	790	1.74435e-13	1.02502e-08
chr14	30300001	30350000	50000	*		12	21	37	790	1.74435e-13	1.02502e-08
chr14	30350001	30400000	50000	*		12	21	37	790	1.74435e-13	1.02502e-08
chr14	30400001	30450000	50000	*		12	21	37	790	1.74435e-13	1.02502e-08
chr14	30450001	30500000	50000	*		12	21	37	790	1.74435e-13	1.02502e-08
chr15	46000001	46050000	50000	*		12	21	37	790	1.74435e-13	1.02502e-08
chr15	46050001	46100000	50000	*		12	21	37	790	1.74435e-13	1.02502e-08
chr15	46100001	46150000	50000	*		12	21	37	790	1.74435e-13	1.02502e-08
chr15	51300001	51350000	50000	*		12	21	37	790	1.74435e-13	1.02502e-08
chr15	51350001	51400000	50000	*		12	21	37	790	1.74435e-13	1.02502e-08
chr20	58100001	58150000	50000	*		12	21	37	790	1.74435e-13	1.02502e-08
chrX	950001	1000000	50000	*		5	1	44	810	1.99557e-13	1.17264e-08
chr1	31350001	31400000	50000	*		14	30	35	781	2.13894e-13	1.25688e-08
chr4	72350001	72400000	50000	*		14	30	35	781	2.13894e-13	1.25688e-08
chr10	112400001	112450000	50000	*	VTI1A	14	30	35	781	2.13894e-13	1.25688e-08
chr12	2550001	2600000	50000	*		14	30	35	781	2.13894e-13	1.25688e-08
chr12	3250001	3300000	50000	*		14	30	35	781	2.13894e-13	1.25688e-08
chr12	31700001	31750000	50000	*		14	30	35	781	2.13894e-13	1.25688e-08
chr18	13050001	13100000	50000	*		14	30	35	781	2.13894e-13	1.25688e-08
chr19	5350001	5400000	50000	*		14	30	35	781	2.13894e-13	1.25688e-08
chr19	5700001	5750000	50000	*		14	30	35	781	2.13894e-13	1.25688e-08
chr19	5800001	5850000	50000	*		14	30	35	781	2.13894e-13	1.25688e-08
chrX	16400001	16450000	50000	*		14	30	35	781	2.13894e-13	1.25688e-08
chrX	16450001	16500000	50000	*		14	30	35	781	2.13894e-13	1.25688e-08
chr4	76750001	76800000	50000	*		16	40	33	771	2.14823e-13	1.26234e-08
chr19	4700001	4750000	50000	*		16	40	33	771	2.14823e-13	1.26234e-08
chr2	219400001	219450000	50000	*		15	35	34	776	2.39701e-13	1.40853e-08
chr4	73550001	73600000	50000	*		15	35	34	776	2.39701e-13	1.40853e-08
chr4	73600001	73650000	50000	*		15	35	34	776	2.39701e-13	1.40853e-08
chr8	68100001	68150000	50000	*	PREX2	15	35	34	776	2.39701e-13	1.40853e-08
chr8	119950001	120000000	50000	*		15	35	34	776	2.39701e-13	1.40853e-08
chr11	70450001	70500000	50000	*		15	35	34	776	2.39701e-13	1.40853e-08
chr12	7450001	7500000	50000	*		15	35	34	776	2.39701e-13	1.40853e-08
chr12	31550001	31600000	50000	*		15	35	34	776	2.39701e-13	1.40853e-08
chr12	70200001	70250000	50000	*		15	35	34	776	2.39701e-13	1.40853e-08
chr6	4750001	4800000	50000	*		7	5	42	806	2.99756e-13	1.76143e-08
chr6	4800001	4850000	50000	*		7	5	42	806	2.99756e-13	1.76143e-08
chr6	4850001	4900000	50000	*		7	5	42	806	2.99756e-13	1.76143e-08
chr16	89300001	89350000	50000	*		7	5	42	806	2.99756e-13	1.76143e-08
chr11	68400001	68450000	50000	*		17	46	32	765	3.11731e-13	1.83179e-08
chr11	66900001	66950000	50000	*		19	58	30	753	3.55435e-13	2.08861e-08
chr1	53700001	53750000	50000	*		13	26	36	785	3.68249e-13	2.1639e-08
chr1	90300001	90350000	50000	*		13	26	36	785	3.68249e-13	2.1639e-08
chr4	8150001	8200000	50000	*		13	26	36	785	3.68249e-13	2.1639e-08
chr4	71550001	71600000	50000	*		13	26	36	785	3.68249e-13	2.1639e-08
chr4	71650001	71700000	50000	*		13	26	36	785	3.68249e-13	2.1639e-08
chr4	71700001	71750000	50000	*		13	26	36	785	3.68249e-13	2.1639e-08
chr6	10900001	10950000	50000	*		13	26	36	785	3.68249e-13	2.1639e-08
chr7	11900001	11950000	50000	*		13	26	36	785	3.68249e-13	2.1639e-08
chr7	47750001	47800000	50000	*		13	26	36	785	3.68249e-13	2.1639e-08
chr8	67300001	67350000	50000	*		13	26	36	785	3.68249e-13	2.1639e-08
chr8	67350001	67400000	50000	*		13	26	36	785	3.68249e-13	2.1639e-08
chr9	9300001	9350000	50000	*	PTPRD	13	26	36	785	3.68249e-13	2.1639e-08
chr10	112650001	112700000	50000	*	VTI1A	13	26	36	785	3.68249e-13	2.1639e-08
chr11	27300001	27350000	50000	*		13	26	36	785	3.68249e-13	2.1639e-08
chr16	2400001	2450000	50000	*		13	26	36	785	3.68249e-13	2.1639e-08
chr17	58650001	58700000	50000	*		13	26	36	785	3.68249e-13	2.1639e-08
chr19	6250001	6300000	50000	*	MLLT1	13	26	36	785	3.68249e-13	2.1639e-08
chrX	135000001	135050000	50000	*		13	26	36	785	3.68249e-13	2.1639e-08
chr3	147900001	147950000	50000	*		10	14	39	797	3.76656e-13	2.2133e-08
chr3	170900001	170950000	50000	*		10	14	39	797	3.76656e-13	2.2133e-08
chr4	2050001	2100000	50000	*		10	14	39	797	3.76656e-13	2.2133e-08
chr4	2450001	2500000	50000	*		10	14	39	797	3.76656e-13	2.2133e-08
chr4	4000001	4050000	50000	*		10	14	39	797	3.76656e-13	2.2133e-08
chr4	4550001	4600000	50000	*		10	14	39	797	3.76656e-13	2.2133e-08
chr4	4700001	4750000	50000	*		10	14	39	797	3.76656e-13	2.2133e-08
chr4	108050001	108100000	50000	*	LEF1	10	14	39	797	3.76656e-13	2.2133e-08
chr4	151800001	151850000	50000	*		10	14	39	797	3.76656e-13	2.2133e-08
chr4	152750001	152800000	50000	*		10	14	39	797	3.76656e-13	2.2133e-08
chr4	158950001	159000000	50000	*		10	14	39	797	3.76656e-13	2.2133e-08
chr6	122300001	122350000	50000	*		10	14	39	797	3.76656e-13	2.2133e-08
chr6	122350001	122400000	50000	*		10	14	39	797	3.76656e-13	2.2133e-08
chr9	72150001	72200000	50000	*		10	14	39	797	3.76656e-13	2.2133e-08
chr9	72200001	72250000	50000	*		10	14	39	797	3.76656e-13	2.2133e-08
chr9	73150001	73200000	50000	*		10	14	39	797	3.76656e-13	2.2133e-08
chr9	73750001	73800000	50000	*		10	14	39	797	3.76656e-13	2.2133e-08
chr9	73800001	73850000	50000	*		10	14	39	797	3.76656e-13	2.2133e-08
chr10	4500001	4550000	50000	*		10	14	39	797	3.76656e-13	2.2133e-08
chr10	4550001	4600000	50000	*		10	14	39	797	3.76656e-13	2.2133e-08
chr12	1350001	1400000	50000	*	ERC1	10	14	39	797	3.76656e-13	2.2133e-08
chr12	1450001	1500000	50000	*	ERC1	10	14	39	797	3.76656e-13	2.2133e-08
chr12	1500001	1550000	50000	*		10	14	39	797	3.76656e-13	2.2133e-08
chr15	67900001	67950000	50000	*		10	14	39	797	3.76656e-13	2.2133e-08
chr15	71800001	71850000	50000	*		10	14	39	797	3.76656e-13	2.2133e-08
chr15	73150001	73200000	50000	*		10	14	39	797	3.76656e-13	2.2133e-08
chr15	73200001	73250000	50000	*		10	14	39	797	3.76656e-13	2.2133e-08
chr15	73250001	73300000	50000	*		10	14	39	797	3.76656e-13	2.2133e-08
chr15	73300001	73350000	50000	*		10	14	39	797	3.76656e-13	2.2133e-08
chr15	80350001	80400000	50000	*		10	14	39	797	3.76656e-13	2.2133e-08
chr17	10850001	10900000	50000	*		10	14	39	797	3.76656e-13	2.2133e-08
chr17	10900001	10950000	50000	*		10	14	39	797	3.76656e-13	2.2133e-08
chr21	28450001	28500000	50000	*		10	14	39	797	3.76656e-13	2.2133e-08
chr22	49650001	49700000	50000	*		10	14	39	797	3.76656e-13	2.2133e-08
chr22	49700001	49750000	50000	*		10	14	39	797	3.76656e-13	2.2133e-08
chr7	138000001	138050000	50000	*	CREB3L2	16	41	33	770	4.31156e-13	2.53356e-08
chr9	129000001	129050000	50000	*		16	41	33	770	4.31156e-13	2.53356e-08
chr9	129050001	129100000	50000	*		16	41	33	770	4.31156e-13	2.53356e-08
chr9	129100001	129150000	50000	*		16	41	33	770	4.31156e-13	2.53356e-08
chrX	24500001	24550000	50000	*		16	41	33	770	4.31156e-13	2.53356e-08
chr1	9050001	9100000	50000	*		14	31	35	780	5.02536e-13	2.953e-08
chr1	9100001	9150000	50000	*		14	31	35	780	5.02536e-13	2.953e-08
chr1	173750001	173800000	50000	*		14	31	35	780	5.02536e-13	2.953e-08
chr1	173900001	173950000	50000	*		14	31	35	780	5.02536e-13	2.953e-08
chr2	9000001	9050000	50000	*		14	31	35	780	5.02536e-13	2.953e-08
chr2	218750001	218800000	50000	*		14	31	35	780	5.02536e-13	2.953e-08
chr10	112450001	112500000	50000	*	VTI1A	14	31	35	780	5.02536e-13	2.953e-08
chr12	3050001	3100000	50000	*		14	31	35	780	5.02536e-13	2.953e-08
chr12	3400001	3450000	50000	*		14	31	35	780	5.02536e-13	2.953e-08
chr12	4700001	4750000	50000	*		14	31	35	780	5.02536e-13	2.953e-08
chr12	4800001	4850000	50000	*		14	31	35	780	5.02536e-13	2.953e-08
chr12	69850001	69900000	50000	*		14	31	35	780	5.02536e-13	2.953e-08
chr12	113200001	113250000	50000	*		14	31	35	780	5.02536e-13	2.953e-08
chr12	113450001	113500000	50000	*		14	31	35	780	5.02536e-13	2.953e-08
chr12	113650001	113700000	50000	*		14	31	35	780	5.02536e-13	2.953e-08
chr13	110350001	110400000	50000	*		14	31	35	780	5.02536e-13	2.953e-08
chrX	134750001	134800000	50000	*		14	31	35	780	5.02536e-13	2.953e-08
chrX	134950001	135000000	50000	*		14	31	35	780	5.02536e-13	2.953e-08
chr4	77150001	77200000	50000	*		15	36	34	775	5.14631e-13	3.02407e-08
chr8	68050001	68100000	50000	*	PREX2	15	36	34	775	5.14631e-13	3.02407e-08
chr9	34350001	34400000	50000	*		15	36	34	775	5.14631e-13	3.02407e-08
chr9	34450001	34500000	50000	*		15	36	34	775	5.14631e-13	3.02407e-08
chr12	117700001	117750000	50000	*		15	36	34	775	5.14631e-13	3.02407e-08
chr1	52950001	53000000	50000	*		12	22	37	789	5.22604e-13	3.07093e-08
chr1	53000001	53050000	50000	*		12	22	37	789	5.22604e-13	3.07093e-08
chr1	214400001	214450000	50000	*		12	22	37	789	5.22604e-13	3.07093e-08
chr1	214700001	214750000	50000	*		12	22	37	789	5.22604e-13	3.07093e-08
chr2	48400001	48450000	50000	*		12	22	37	789	5.22604e-13	3.07093e-08
chr2	65150001	65200000	50000	*		12	22	37	789	5.22604e-13	3.07093e-08
chr3	9250001	9300000	50000	*		12	22	37	789	5.22604e-13	3.07093e-08
chr3	15650001	15700000	50000	*		12	22	37	789	5.22604e-13	3.07093e-08
chr3	107200001	107250000	50000	*		12	22	37	789	5.22604e-13	3.07093e-08
chr3	150800001	150850000	50000	*		12	22	37	789	5.22604e-13	3.07093e-08
chr4	7050001	7100000	50000	*		12	22	37	789	5.22604e-13	3.07093e-08
chr4	71250001	71300000	50000	*		12	22	37	789	5.22604e-13	3.07093e-08
chr4	157900001	157950000	50000	*		12	22	37	789	5.22604e-13	3.07093e-08
chr4	168750001	168800000	50000	*		12	22	37	789	5.22604e-13	3.07093e-08
chr4	168850001	168900000	50000	*		12	22	37	789	5.22604e-13	3.07093e-08
chr4	169000001	169050000	50000	*		12	22	37	789	5.22604e-13	3.07093e-08
chr4	169300001	169350000	50000	*		12	22	37	789	5.22604e-13	3.07093e-08
chr4	169600001	169650000	50000	*		12	22	37	789	5.22604e-13	3.07093e-08
chr5	159400001	159450000	50000	*		12	22	37	789	5.22604e-13	3.07093e-08
chr6	46800001	46850000	50000	*		12	22	37	789	5.22604e-13	3.07093e-08
chr6	46900001	46950000	50000	*		12	22	37	789	5.22604e-13	3.07093e-08
chr6	47200001	47250000	50000	*		12	22	37	789	5.22604e-13	3.07093e-08
chr7	8700001	8750000	50000	*		12	22	37	789	5.22604e-13	3.07093e-08
chr7	16450001	16500000	50000	*		12	22	37	789	5.22604e-13	3.07093e-08
chr7	16500001	16550000	50000	*		12	22	37	789	5.22604e-13	3.07093e-08
chr7	48150001	48200000	50000	*		12	22	37	789	5.22604e-13	3.07093e-08
chr7	48250001	48300000	50000	*		12	22	37	789	5.22604e-13	3.07093e-08
chr7	48350001	48400000	50000	*		12	22	37	789	5.22604e-13	3.07093e-08
chr7	87900001	87950000	50000	*		12	22	37	789	5.22604e-13	3.07093e-08
chr7	87950001	88000000	50000	*		12	22	37	789	5.22604e-13	3.07093e-08
chr7	88000001	88050000	50000	*		12	22	37	789	5.22604e-13	3.07093e-08
chr7	88250001	88300000	50000	*		12	22	37	789	5.22604e-13	3.07093e-08
chr7	88300001	88350000	50000	*		12	22	37	789	5.22604e-13	3.07093e-08
chr7	88350001	88400000	50000	*		12	22	37	789	5.22604e-13	3.07093e-08
chr7	92750001	92800000	50000	*	CDK6	12	22	37	789	5.22604e-13	3.07093e-08
chr11	26950001	27000000	50000	*		12	22	37	789	5.22604e-13	3.07093e-08
chr11	27000001	27050000	50000	*		12	22	37	789	5.22604e-13	3.07093e-08
chr11	27550001	27600000	50000	*		12	22	37	789	5.22604e-13	3.07093e-08
chr11	27600001	27650000	50000	*		12	22	37	789	5.22604e-13	3.07093e-08
chr11	28600001	28650000	50000	*		12	22	37	789	5.22604e-13	3.07093e-08
chr11	28700001	28750000	50000	*		12	22	37	789	5.22604e-13	3.07093e-08
chr11	47200001	47250000	50000	*	DDB2	12	22	37	789	5.22604e-13	3.07093e-08
chr11	76900001	76950000	50000	*		12	22	37	789	5.22604e-13	3.07093e-08
chr11	77100001	77150000	50000	*		12	22	37	789	5.22604e-13	3.07093e-08
chr11	77150001	77200000	50000	*		12	22	37	789	5.22604e-13	3.07093e-08
chr11	77200001	77250000	50000	*		12	22	37	789	5.22604e-13	3.07093e-08
chr11	77250001	77300000	50000	*		12	22	37	789	5.22604e-13	3.07093e-08
chr11	78000001	78050000	50000	*		12	22	37	789	5.22604e-13	3.07093e-08
chr13	98500001	98550000	50000	*		12	22	37	789	5.22604e-13	3.07093e-08
chr14	30250001	30300000	50000	*		12	22	37	789	5.22604e-13	3.07093e-08
chr14	30600001	30650000	50000	*		12	22	37	789	5.22604e-13	3.07093e-08
chr15	50950001	51000000	50000	*		12	22	37	789	5.22604e-13	3.07093e-08
chr15	51400001	51450000	50000	*		12	22	37	789	5.22604e-13	3.07093e-08
chr15	52350001	52400000	50000	*	MYO5A	12	22	37	789	5.22604e-13	3.07093e-08
chr17	10350001	10400000	50000	*		12	22	37	789	5.22604e-13	3.07093e-08
chr20	57950001	58000000	50000	*		12	22	37	789	5.22604e-13	3.07093e-08
chr20	58350001	58400000	50000	*		12	22	37	789	5.22604e-13	3.07093e-08
chr22	35250001	35300000	50000	*		12	22	37	789	5.22604e-13	3.07093e-08
chr3	45050001	45100000	50000	*		11	18	38	793	5.57233e-13	3.27442e-08
chr3	45100001	45150000	50000	*		11	18	38	793	5.57233e-13	3.27442e-08
chr3	45200001	45250000	50000	*		11	18	38	793	5.57233e-13	3.27442e-08
chr3	148350001	148400000	50000	*		11	18	38	793	5.57233e-13	3.27442e-08
chr4	6150001	6200000	50000	*		11	18	38	793	5.57233e-13	3.27442e-08
chr4	6200001	6250000	50000	*		11	18	38	793	5.57233e-13	3.27442e-08
chr4	107050001	107100000	50000	*		11	18	38	793	5.57233e-13	3.27442e-08
chr4	128950001	129000000	50000	*		11	18	38	793	5.57233e-13	3.27442e-08
chr4	136150001	136200000	50000	*		11	18	38	793	5.57233e-13	3.27442e-08
chr4	138150001	138200000	50000	*		11	18	38	793	5.57233e-13	3.27442e-08
chr4	139250001	139300000	50000	*		11	18	38	793	5.57233e-13	3.27442e-08
chr4	185350001	185400000	50000	*		11	18	38	793	5.57233e-13	3.27442e-08
chr5	112100001	112150000	50000	*		11	18	38	793	5.57233e-13	3.27442e-08
chr6	109250001	109300000	50000	*		11	18	38	793	5.57233e-13	3.27442e-08
chr7	9450001	9500000	50000	*		11	18	38	793	5.57233e-13	3.27442e-08
chr7	32500001	32550000	50000	*		11	18	38	793	5.57233e-13	3.27442e-08
chr7	73250001	73300000	50000	*		11	18	38	793	5.57233e-13	3.27442e-08
chr7	73450001	73500000	50000	*		11	18	38	793	5.57233e-13	3.27442e-08
chr7	74050001	74100000	50000	*	ELN	11	18	38	793	5.57233e-13	3.27442e-08
chr9	74950001	75000000	50000	*		11	18	38	793	5.57233e-13	3.27442e-08
chr9	75000001	75050000	50000	*		11	18	38	793	5.57233e-13	3.27442e-08
chr9	75050001	75100000	50000	*		11	18	38	793	5.57233e-13	3.27442e-08
chr10	5650001	5700000	50000	*		11	18	38	793	5.57233e-13	3.27442e-08
chr10	10300001	10350000	50000	*		11	18	38	793	5.57233e-13	3.27442e-08
chr10	10450001	10500000	50000	*		11	18	38	793	5.57233e-13	3.27442e-08
chr10	10500001	10550000	50000	*		11	18	38	793	5.57233e-13	3.27442e-08
chr10	10550001	10600000	50000	*		11	18	38	793	5.57233e-13	3.27442e-08
chr11	21250001	21300000	50000	*		11	18	38	793	5.57233e-13	3.27442e-08
chr11	27900001	27950000	50000	*		11	18	38	793	5.57233e-13	3.27442e-08
chr11	78300001	78350000	50000	*		11	18	38	793	5.57233e-13	3.27442e-08
chr11	80700001	80750000	50000	*		11	18	38	793	5.57233e-13	3.27442e-08
chr11	129400001	129450000	50000	*		11	18	38	793	5.57233e-13	3.27442e-08
chr15	45700001	45750000	50000	*		11	18	38	793	5.57233e-13	3.27442e-08
chr15	59850001	59900000	50000	*		11	18	38	793	5.57233e-13	3.27442e-08
chr15	62750001	62800000	50000	*		11	18	38	793	5.57233e-13	3.27442e-08
chr15	62800001	62850000	50000	*		11	18	38	793	5.57233e-13	3.27442e-08
chr15	68850001	68900000	50000	*		11	18	38	793	5.57233e-13	3.27442e-08
chr15	69650001	69700000	50000	*		11	18	38	793	5.57233e-13	3.27442e-08
chr15	72550001	72600000	50000	*		11	18	38	793	5.57233e-13	3.27442e-08
chr15	72600001	72650000	50000	*		11	18	38	793	5.57233e-13	3.27442e-08
chr15	72650001	72700000	50000	*		11	18	38	793	5.57233e-13	3.27442e-08
chr15	72700001	72750000	50000	*		11	18	38	793	5.57233e-13	3.27442e-08
chr15	90500001	90550000	50000	*	CRTC3	11	18	38	793	5.57233e-13	3.27442e-08
chr16	59000001	59050000	50000	*		11	18	38	793	5.57233e-13	3.27442e-08
chr21	29050001	29100000	50000	*		11	18	38	793	5.57233e-13	3.27442e-08
chr21	29100001	29150000	50000	*		11	18	38	793	5.57233e-13	3.27442e-08
chrX	153750001	153800000	50000	*		11	18	38	793	5.57233e-13	3.27442e-08
chrX	153800001	153850000	50000	*		11	18	38	793	5.57233e-13	3.27442e-08
chr1	247800001	247850000	50000	*		6	3	43	808	5.61192e-13	3.29768e-08
chr4	189300001	189350000	50000	*		6	3	43	808	5.61192e-13	3.29768e-08
chr15	24850001	24900000	50000	*		6	3	43	808	5.61192e-13	3.29768e-08
chr16	89700001	89750000	50000	*	FANCA	6	3	43	808	5.61192e-13	3.29768e-08
chr1	204600001	204650000	50000	*		18	53	31	758	6.38932e-13	3.75449e-08
chr3	194000001	194050000	50000	*		9	11	40	800	6.75085e-13	3.96693e-08
chr3	194050001	194100000	50000	*		9	11	40	800	6.75085e-13	3.96693e-08
chr3	194250001	194300000	50000	*		9	11	40	800	6.75085e-13	3.96693e-08
chr3	194350001	194400000	50000	*		9	11	40	800	6.75085e-13	3.96693e-08
chr4	159300001	159350000	50000	*		9	11	40	800	6.75085e-13	3.96693e-08
chr4	159750001	159800000	50000	*		9	11	40	800	6.75085e-13	3.96693e-08
chr6	108700001	108750000	50000	*		9	11	40	800	6.75085e-13	3.96693e-08
chr6	108750001	108800000	50000	*		9	11	40	800	6.75085e-13	3.96693e-08
chr6	108800001	108850000	50000	*		9	11	40	800	6.75085e-13	3.96693e-08
chr13	88200001	88250000	50000	*		9	11	40	800	6.75085e-13	3.96693e-08
chr14	105150001	105200000	50000	*		9	11	40	800	6.75085e-13	3.96693e-08
chr6	6600001	6650000	50000	*		8	8	41	803	7.35023e-13	4.31914e-08
chr6	6650001	6700000	50000	*		8	8	41	803	7.35023e-13	4.31914e-08
chr16	88700001	88750000	50000	*		8	8	41	803	7.35023e-13	4.31914e-08
chr18	74850001	74900000	50000	*		8	8	41	803	7.35023e-13	4.31914e-08
chr7	99900001	99950000	50000	*		16	42	33	769	8.4454e-13	4.96269e-08
chr12	116400001	116450000	50000	*		16	42	33	769	8.4454e-13	4.96269e-08
chr1	23500001	23550000	50000	*		13	27	36	784	9.33923e-13	5.48792e-08
chr1	214500001	214550000	50000	*		13	27	36	784	9.33923e-13	5.48792e-08
chr2	37150001	37200000	50000	*		13	27	36	784	9.33923e-13	5.48792e-08
chr3	121950001	122000000	50000	*		13	27	36	784	9.33923e-13	5.48792e-08
chr3	122050001	122100000	50000	*		13	27	36	784	9.33923e-13	5.48792e-08
chr3	122100001	122150000	50000	*		13	27	36	784	9.33923e-13	5.48792e-08
chr5	160400001	160450000	50000	*		13	27	36	784	9.33923e-13	5.48792e-08
chr5	160450001	160500000	50000	*		13	27	36	784	9.33923e-13	5.48792e-08
chr5	176450001	176500000	50000	*		13	27	36	784	9.33923e-13	5.48792e-08
chr5	176700001	176750000	50000	*		13	27	36	784	9.33923e-13	5.48792e-08
chr8	67250001	67300000	50000	*		13	27	36	784	9.33923e-13	5.48792e-08
chr8	67550001	67600000	50000	*		13	27	36	784	9.33923e-13	5.48792e-08
chr8	119600001	119650000	50000	*		13	27	36	784	9.33923e-13	5.48792e-08
chr8	120400001	120450000	50000	*		13	27	36	784	9.33923e-13	5.48792e-08
chr9	9850001	9900000	50000	*	PTPRD	13	27	36	784	9.33923e-13	5.48792e-08
chr10	112600001	112650000	50000	*	VTI1A	13	27	36	784	9.33923e-13	5.48792e-08
chr14	73050001	73100000	50000	*		13	27	36	784	9.33923e-13	5.48792e-08
chr14	73100001	73150000	50000	*		13	27	36	784	9.33923e-13	5.48792e-08
chr17	58450001	58500000	50000	*		13	27	36	784	9.33923e-13	5.48792e-08
chr19	6050001	6100000	50000	*		13	27	36	784	9.33923e-13	5.48792e-08
chrX	101350001	101400000	50000	*	BTK	13	27	36	784	9.33923e-13	5.48792e-08
chrX	135050001	135100000	50000	*		13	27	36	784	9.33923e-13	5.48792e-08
chr11	69550001	69600000	50000	*		17	48	32	763	1.06517e-12	6.25913e-08
chr2	29050001	29100000	50000	*		15	37	34	774	1.07253e-12	6.30242e-08
chr2	219450001	219500000	50000	*		15	37	34	774	1.07253e-12	6.30242e-08
chr9	34400001	34450000	50000	*		15	37	34	774	1.07253e-12	6.30242e-08
chr9	34600001	34650000	50000	*		15	37	34	774	1.07253e-12	6.30242e-08
chr12	117500001	117550000	50000	*		15	37	34	774	1.07253e-12	6.30242e-08
chr12	117650001	117700000	50000	*		15	37	34	774	1.07253e-12	6.30242e-08
chrX	24700001	24750000	50000	*		15	37	34	774	1.07253e-12	6.30242e-08
chr1	173800001	173850000	50000	*		14	32	35	779	1.13722e-12	6.68253e-08
chr1	173850001	173900000	50000	*		14	32	35	779	1.13722e-12	6.68253e-08
chr2	9050001	9100000	50000	*		14	32	35	779	1.13722e-12	6.68253e-08
chr2	9100001	9150000	50000	*		14	32	35	779	1.13722e-12	6.68253e-08
chr2	9150001	9200000	50000	*		14	32	35	779	1.13722e-12	6.68253e-08
chr2	9200001	9250000	50000	*		14	32	35	779	1.13722e-12	6.68253e-08
chr2	47250001	47300000	50000	*		14	32	35	779	1.13722e-12	6.68253e-08
chr2	47350001	47400000	50000	*		14	32	35	779	1.13722e-12	6.68253e-08
chr2	218650001	218700000	50000	*		14	32	35	779	1.13722e-12	6.68253e-08
chr3	184950001	185000000	50000	*		14	32	35	779	1.13722e-12	6.68253e-08
chr4	72400001	72450000	50000	*		14	32	35	779	1.13722e-12	6.68253e-08
chr12	3350001	3400000	50000	*		14	32	35	779	1.13722e-12	6.68253e-08
chr12	69550001	69600000	50000	*		14	32	35	779	1.13722e-12	6.68253e-08
chr12	113400001	113450000	50000	*		14	32	35	779	1.13722e-12	6.68253e-08
chr13	110300001	110350000	50000	*		14	32	35	779	1.13722e-12	6.68253e-08
chr16	2800001	2850000	50000	*		14	32	35	779	1.13722e-12	6.68253e-08
chr18	13100001	13150000	50000	*		14	32	35	779	1.13722e-12	6.68253e-08
chr18	58600001	58650000	50000	*		14	32	35	779	1.13722e-12	6.68253e-08
chrX	134450001	134500000	50000	*		14	32	35	779	1.13722e-12	6.68253e-08
chrX	134700001	134750000	50000	*		14	32	35	779	1.13722e-12	6.68253e-08
chr1	53600001	53650000	50000	*		12	23	37	788	1.46992e-12	8.63752e-08
chr1	90400001	90450000	50000	*		12	23	37	788	1.46992e-12	8.63752e-08
chr1	218950001	219000000	50000	*		12	23	37	788	1.46992e-12	8.63752e-08
chr2	61150001	61200000	50000	*		12	23	37	788	1.46992e-12	8.63752e-08
chr2	61200001	61250000	50000	*		12	23	37	788	1.46992e-12	8.63752e-08
chr2	61450001	61500000	50000	*	XPO1	12	23	37	788	1.46992e-12	8.63752e-08
chr2	191200001	191250000	50000	*		12	23	37	788	1.46992e-12	8.63752e-08
chr2	191250001	191300000	50000	*		12	23	37	788	1.46992e-12	8.63752e-08
chr3	9300001	9350000	50000	*		12	23	37	788	1.46992e-12	8.63752e-08
chr3	15300001	15350000	50000	*		12	23	37	788	1.46992e-12	8.63752e-08
chr3	44200001	44250000	50000	*		12	23	37	788	1.46992e-12	8.63752e-08
chr3	44400001	44450000	50000	*		12	23	37	788	1.46992e-12	8.63752e-08
chr3	44450001	44500000	50000	*		12	23	37	788	1.46992e-12	8.63752e-08
chr3	107250001	107300000	50000	*		12	23	37	788	1.46992e-12	8.63752e-08
chr3	107450001	107500000	50000	*		12	23	37	788	1.46992e-12	8.63752e-08
chr4	168800001	168850000	50000	*		12	23	37	788	1.46992e-12	8.63752e-08
chr5	113800001	113850000	50000	*		12	23	37	788	1.46992e-12	8.63752e-08
chr5	159350001	159400000	50000	*		12	23	37	788	1.46992e-12	8.63752e-08
chr5	159450001	159500000	50000	*		12	23	37	788	1.46992e-12	8.63752e-08
chr5	159650001	159700000	50000	*		12	23	37	788	1.46992e-12	8.63752e-08
chr5	159700001	159750000	50000	*		12	23	37	788	1.46992e-12	8.63752e-08
chr5	159750001	159800000	50000	*		12	23	37	788	1.46992e-12	8.63752e-08
chr5	159900001	159950000	50000	*		12	23	37	788	1.46992e-12	8.63752e-08
chr5	159950001	160000000	50000	*		12	23	37	788	1.46992e-12	8.63752e-08
chr6	46850001	46900000	50000	*		12	23	37	788	1.46992e-12	8.63752e-08
chr6	130700001	130750000	50000	*		12	23	37	788	1.46992e-12	8.63752e-08
chr6	130750001	130800000	50000	*		12	23	37	788	1.46992e-12	8.63752e-08
chr6	130800001	130850000	50000	*		12	23	37	788	1.46992e-12	8.63752e-08
chr7	7400001	7450000	50000	*		12	23	37	788	1.46992e-12	8.63752e-08
chr7	7450001	7500000	50000	*		12	23	37	788	1.46992e-12	8.63752e-08
chr7	87850001	87900000	50000	*		12	23	37	788	1.46992e-12	8.63752e-08
chr7	88400001	88450000	50000	*		12	23	37	788	1.46992e-12	8.63752e-08
chr8	54000001	54050000	50000	*	TCEA1	12	23	37	788	1.46992e-12	8.63752e-08
chr9	82700001	82750000	50000	*		12	23	37	788	1.46992e-12	8.63752e-08
chr11	46400001	46450000	50000	*		12	23	37	788	1.46992e-12	8.63752e-08
chr11	46500001	46550000	50000	*		12	23	37	788	1.46992e-12	8.63752e-08
chr11	47350001	47400000	50000	*		12	23	37	788	1.46992e-12	8.63752e-08
chr11	47450001	47500000	50000	*		12	23	37	788	1.46992e-12	8.63752e-08
chr11	47500001	47550000	50000	*		12	23	37	788	1.46992e-12	8.63752e-08
chr12	20100001	20150000	50000	*		12	23	37	788	1.46992e-12	8.63752e-08
chr13	99300001	99350000	50000	*		12	23	37	788	1.46992e-12	8.63752e-08
chr14	72750001	72800000	50000	*		12	23	37	788	1.46992e-12	8.63752e-08
chr14	72900001	72950000	50000	*		12	23	37	788	1.46992e-12	8.63752e-08
chr15	46500001	46550000	50000	*		12	23	37	788	1.46992e-12	8.63752e-08
chr15	46600001	46650000	50000	*		12	23	37	788	1.46992e-12	8.63752e-08
chr15	50900001	50950000	50000	*		12	23	37	788	1.46992e-12	8.63752e-08
chr20	57250001	57300000	50000	*		12	23	37	788	1.46992e-12	8.63752e-08
chr20	58400001	58450000	50000	*		12	23	37	788	1.46992e-12	8.63752e-08
chr22	35200001	35250000	50000	*		12	23	37	788	1.46992e-12	8.63752e-08
chrX	101050001	101100000	50000	*		12	23	37	788	1.46992e-12	8.63752e-08
chrX	1350001	1400000	50000	*		4	0	45	811	1.49949e-12	8.81133e-08
chr1	67500001	67550000	50000	*		10	15	39	796	1.5348e-12	9.01878e-08
chr1	67550001	67600000	50000	*		10	15	39	796	1.5348e-12	9.01878e-08
chr1	67600001	67650000	50000	*		10	15	39	796	1.5348e-12	9.01878e-08
chr1	67650001	67700000	50000	*		10	15	39	796	1.5348e-12	9.01878e-08
chr1	67700001	67750000	50000	*		10	15	39	796	1.5348e-12	9.01878e-08
chr1	67750001	67800000	50000	*		10	15	39	796	1.5348e-12	9.01878e-08
chr1	101000001	101050000	50000	*		10	15	39	796	1.5348e-12	9.01878e-08
chr1	101050001	101100000	50000	*		10	15	39	796	1.5348e-12	9.01878e-08
chr1	101100001	101150000	50000	*		10	15	39	796	1.5348e-12	9.01878e-08
chr3	147850001	147900000	50000	*		10	15	39	796	1.5348e-12	9.01878e-08
chr3	147950001	148000000	50000	*		10	15	39	796	1.5348e-12	9.01878e-08
chr3	148000001	148050000	50000	*		10	15	39	796	1.5348e-12	9.01878e-08
chr3	148900001	148950000	50000	*		10	15	39	796	1.5348e-12	9.01878e-08
chr4	1500001	1550000	50000	*		10	15	39	796	1.5348e-12	9.01878e-08
chr4	2400001	2450000	50000	*		10	15	39	796	1.5348e-12	9.01878e-08
chr4	2500001	2550000	50000	*		10	15	39	796	1.5348e-12	9.01878e-08
chr4	133950001	134000000	50000	*		10	15	39	796	1.5348e-12	9.01878e-08
chr4	151550001	151600000	50000	*		10	15	39	796	1.5348e-12	9.01878e-08
chr4	151600001	151650000	50000	*		10	15	39	796	1.5348e-12	9.01878e-08
chr4	151750001	151800000	50000	*		10	15	39	796	1.5348e-12	9.01878e-08
chr4	158850001	158900000	50000	*		10	15	39	796	1.5348e-12	9.01878e-08
chr4	158900001	158950000	50000	*		10	15	39	796	1.5348e-12	9.01878e-08
chr6	7550001	7600000	50000	*		10	15	39	796	1.5348e-12	9.01878e-08
chr6	7600001	7650000	50000	*		10	15	39	796	1.5348e-12	9.01878e-08
chr6	46300001	46350000	50000	*		10	15	39	796	1.5348e-12	9.01878e-08
chr6	122100001	122150000	50000	*		10	15	39	796	1.5348e-12	9.01878e-08
chr6	122200001	122250000	50000	*		10	15	39	796	1.5348e-12	9.01878e-08
chr6	122250001	122300000	50000	*		10	15	39	796	1.5348e-12	9.01878e-08
chr7	32900001	32950000	50000	*		10	15	39	796	1.5348e-12	9.01878e-08
chr8	66400001	66450000	50000	*		10	15	39	796	1.5348e-12	9.01878e-08
chr10	6500001	6550000	50000	*		10	15	39	796	1.5348e-12	9.01878e-08
chr10	6650001	6700000	50000	*		10	15	39	796	1.5348e-12	9.01878e-08
chr10	6700001	6750000	50000	*		10	15	39	796	1.5348e-12	9.01878e-08
chr11	21150001	21200000	50000	*		10	15	39	796	1.5348e-12	9.01878e-08
chr11	76650001	76700000	50000	*		10	15	39	796	1.5348e-12	9.01878e-08
chr11	80450001	80500000	50000	*		10	15	39	796	1.5348e-12	9.01878e-08
chr11	80500001	80550000	50000	*		10	15	39	796	1.5348e-12	9.01878e-08
chr12	1200001	1250000	50000	*	ERC1	10	15	39	796	1.5348e-12	9.01878e-08
chr14	81300001	81350000	50000	*		10	15	39	796	1.5348e-12	9.01878e-08
chr14	81350001	81400000	50000	*		10	15	39	796	1.5348e-12	9.01878e-08
chr15	67950001	68000000	50000	*		10	15	39	796	1.5348e-12	9.01878e-08
chr15	80150001	80200000	50000	*		10	15	39	796	1.5348e-12	9.01878e-08
chr15	80300001	80350000	50000	*		10	15	39	796	1.5348e-12	9.01878e-08
chr17	10650001	10700000	50000	*		10	15	39	796	1.5348e-12	9.01878e-08
chr17	11000001	11050000	50000	*		10	15	39	796	1.5348e-12	9.01878e-08
chr17	11050001	11100000	50000	*		10	15	39	796	1.5348e-12	9.01878e-08
chr17	11100001	11150000	50000	*		10	15	39	796	1.5348e-12	9.01878e-08
chr21	28350001	28400000	50000	*		10	15	39	796	1.5348e-12	9.01878e-08
chr21	28400001	28450000	50000	*		10	15	39	796	1.5348e-12	9.01878e-08
chr22	49600001	49650000	50000	*		10	15	39	796	1.5348e-12	9.01878e-08
chr11	68600001	68650000	50000	*		16	43	33	768	1.6165e-12	9.49887e-08
chr11	70350001	70400000	50000	*		16	43	33	768	1.6165e-12	9.49887e-08
chrX	24450001	24500000	50000	*		16	43	33	768	1.6165e-12	9.49887e-08
chr1	78050001	78100000	50000	*		11	19	38	792	1.81571e-12	1.06695e-07
chr1	78100001	78150000	50000	*		11	19	38	792	1.81571e-12	1.06695e-07
chr1	78150001	78200000	50000	*		11	19	38	792	1.81571e-12	1.06695e-07
chr1	186050001	186100000	50000	*		11	19	38	792	1.81571e-12	1.06695e-07
chr1	220000001	220050000	50000	*		11	19	38	792	1.81571e-12	1.06695e-07
chr2	63850001	63900000	50000	*		11	19	38	792	1.81571e-12	1.06695e-07
chr2	152050001	152100000	50000	*		11	19	38	792	1.81571e-12	1.06695e-07
chr2	152100001	152150000	50000	*		11	19	38	792	1.81571e-12	1.06695e-07
chr2	152200001	152250000	50000	*		11	19	38	792	1.81571e-12	1.06695e-07
chr3	45000001	45050000	50000	*		11	19	38	792	1.81571e-12	1.06695e-07
chr3	45250001	45300000	50000	*		11	19	38	792	1.81571e-12	1.06695e-07
chr3	47450001	47500000	50000	*		11	19	38	792	1.81571e-12	1.06695e-07
chr3	170750001	170800000	50000	*		11	19	38	792	1.81571e-12	1.06695e-07
chr4	107000001	107050000	50000	*		11	19	38	792	1.81571e-12	1.06695e-07
chr4	134350001	134400000	50000	*		11	19	38	792	1.81571e-12	1.06695e-07
chr4	138100001	138150000	50000	*		11	19	38	792	1.81571e-12	1.06695e-07
chr4	184950001	185000000	50000	*		11	19	38	792	1.81571e-12	1.06695e-07
chr5	119450001	119500000	50000	*		11	19	38	792	1.81571e-12	1.06695e-07
chr7	8550001	8600000	50000	*		11	19	38	792	1.81571e-12	1.06695e-07
chr7	9750001	9800000	50000	*		11	19	38	792	1.81571e-12	1.06695e-07
chr7	24450001	24500000	50000	*		11	19	38	792	1.81571e-12	1.06695e-07
chr7	24500001	24550000	50000	*		11	19	38	792	1.81571e-12	1.06695e-07
chr7	73500001	73550000	50000	*		11	19	38	792	1.81571e-12	1.06695e-07
chr7	74300001	74350000	50000	*		11	19	38	792	1.81571e-12	1.06695e-07
chr7	74400001	74450000	50000	*		11	19	38	792	1.81571e-12	1.06695e-07
chr7	74450001	74500000	50000	*		11	19	38	792	1.81571e-12	1.06695e-07
chr7	74500001	74550000	50000	*		11	19	38	792	1.81571e-12	1.06695e-07
chr7	74700001	74750000	50000	*		11	19	38	792	1.81571e-12	1.06695e-07
chr7	74750001	74800000	50000	*		11	19	38	792	1.81571e-12	1.06695e-07
chr7	74800001	74850000	50000	*		11	19	38	792	1.81571e-12	1.06695e-07
chr7	74850001	74900000	50000	*		11	19	38	792	1.81571e-12	1.06695e-07
chr9	72750001	72800000	50000	*		11	19	38	792	1.81571e-12	1.06695e-07
chr9	75600001	75650000	50000	*		11	19	38	792	1.81571e-12	1.06695e-07
chr9	125750001	125800000	50000	*		11	19	38	792	1.81571e-12	1.06695e-07
chr10	5550001	5600000	50000	*		11	19	38	792	1.81571e-12	1.06695e-07
chr10	5600001	5650000	50000	*		11	19	38	792	1.81571e-12	1.06695e-07
chr11	27800001	27850000	50000	*		11	19	38	792	1.81571e-12	1.06695e-07
chr11	27950001	28000000	50000	*		11	19	38	792	1.81571e-12	1.06695e-07
chr11	28000001	28050000	50000	*		11	19	38	792	1.81571e-12	1.06695e-07
chr11	28050001	28100000	50000	*		11	19	38	792	1.81571e-12	1.06695e-07
chr11	28250001	28300000	50000	*		11	19	38	792	1.81571e-12	1.06695e-07
chr11	28350001	28400000	50000	*		11	19	38	792	1.81571e-12	1.06695e-07
chr11	78250001	78300000	50000	*		11	19	38	792	1.81571e-12	1.06695e-07
chr11	128600001	128650000	50000	*		11	19	38	792	1.81571e-12	1.06695e-07
chr12	2000001	2050000	50000	*		11	19	38	792	1.81571e-12	1.06695e-07
chr12	2050001	2100000	50000	*		11	19	38	792	1.81571e-12	1.06695e-07
chr13	98200001	98250000	50000	*		11	19	38	792	1.81571e-12	1.06695e-07
chr13	98950001	99000000	50000	*		11	19	38	792	1.81571e-12	1.06695e-07
chr15	45650001	45700000	50000	*		11	19	38	792	1.81571e-12	1.06695e-07
chr15	45750001	45800000	50000	*		11	19	38	792	1.81571e-12	1.06695e-07
chr15	62700001	62750000	50000	*		11	19	38	792	1.81571e-12	1.06695e-07
chr15	68700001	68750000	50000	*		11	19	38	792	1.81571e-12	1.06695e-07
chr15	68750001	68800000	50000	*		11	19	38	792	1.81571e-12	1.06695e-07
chr15	68800001	68850000	50000	*		11	19	38	792	1.81571e-12	1.06695e-07
chr15	72500001	72550000	50000	*		11	19	38	792	1.81571e-12	1.06695e-07
chr16	58650001	58700000	50000	*		11	19	38	792	1.81571e-12	1.06695e-07
chr16	58700001	58750000	50000	*		11	19	38	792	1.81571e-12	1.06695e-07
chr16	58750001	58800000	50000	*		11	19	38	792	1.81571e-12	1.06695e-07
chr16	58800001	58850000	50000	*		11	19	38	792	1.81571e-12	1.06695e-07
chr16	58950001	59000000	50000	*		11	19	38	792	1.81571e-12	1.06695e-07
chr16	59050001	59100000	50000	*		11	19	38	792	1.81571e-12	1.06695e-07
chr17	10150001	10200000	50000	*	GAS7	11	19	38	792	1.81571e-12	1.06695e-07
chr20	56100001	56150000	50000	*		11	19	38	792	1.81571e-12	1.06695e-07
chr20	56850001	56900000	50000	*		11	19	38	792	1.81571e-12	1.06695e-07
chrX	101450001	101500000	50000	*		11	19	38	792	1.81571e-12	1.06695e-07
chrX	101600001	101650000	50000	*		11	19	38	792	1.81571e-12	1.06695e-07
chrX	153650001	153700000	50000	*		11	19	38	792	1.81571e-12	1.06695e-07
chrX	153700001	153750000	50000	*		11	19	38	792	1.81571e-12	1.06695e-07
chr3	128900001	128950000	50000	*		17	49	32	762	1.91394e-12	1.12467e-07
chr4	77100001	77150000	50000	*		15	38	34	773	2.17342e-12	1.27715e-07
chr4	77300001	77350000	50000	*		15	38	34	773	2.17342e-12	1.27715e-07
chr9	34500001	34550000	50000	*		15	38	34	773	2.17342e-12	1.27715e-07
chr9	34550001	34600000	50000	*		15	38	34	773	2.17342e-12	1.27715e-07
chr12	6300001	6350000	50000	*		15	38	34	773	2.17342e-12	1.27715e-07
chr12	6350001	6400000	50000	*		15	38	34	773	2.17342e-12	1.27715e-07
chr12	117350001	117400000	50000	*		15	38	34	773	2.17342e-12	1.27715e-07
chr19	35150001	35200000	50000	*		15	38	34	773	2.17342e-12	1.27715e-07
chr1	23450001	23500000	50000	*		13	28	36	783	2.2625e-12	1.32949e-07
chr1	23550001	23600000	50000	*	MDS2	13	28	36	783	2.2625e-12	1.32949e-07
chr2	37050001	37100000	50000	*		13	28	36	783	2.2625e-12	1.32949e-07
chr2	37100001	37150000	50000	*		13	28	36	783	2.2625e-12	1.32949e-07
chr2	37200001	37250000	50000	*		13	28	36	783	2.2625e-12	1.32949e-07
chr2	47450001	47500000	50000	*	MSH2	13	28	36	783	2.2625e-12	1.32949e-07
chr2	220400001	220450000	50000	*		13	28	36	783	2.2625e-12	1.32949e-07
chr2	220450001	220500000	50000	*		13	28	36	783	2.2625e-12	1.32949e-07
chr3	122000001	122050000	50000	*		13	28	36	783	2.2625e-12	1.32949e-07
chr6	10550001	10600000	50000	*		13	28	36	783	2.2625e-12	1.32949e-07
chr8	69700001	69750000	50000	*		13	28	36	783	2.2625e-12	1.32949e-07
chr8	120300001	120350000	50000	*		13	28	36	783	2.2625e-12	1.32949e-07
chr8	120350001	120400000	50000	*		13	28	36	783	2.2625e-12	1.32949e-07
chr9	9350001	9400000	50000	*	PTPRD	13	28	36	783	2.2625e-12	1.32949e-07
chr10	112100001	112150000	50000	*		13	28	36	783	2.2625e-12	1.32949e-07
chr10	112150001	112200000	50000	*		13	28	36	783	2.2625e-12	1.32949e-07
chr10	112200001	112250000	50000	*		13	28	36	783	2.2625e-12	1.32949e-07
chr12	113100001	113150000	50000	*		13	28	36	783	2.2625e-12	1.32949e-07
chr17	58700001	58750000	50000	*		13	28	36	783	2.2625e-12	1.32949e-07
chr19	6200001	6250000	50000	*	MLLT1	13	28	36	783	2.2625e-12	1.32949e-07
chr2	47300001	47350000	50000	*		14	33	35	778	2.48466e-12	1.46004e-07
chr2	218700001	218750000	50000	*		14	33	35	778	2.48466e-12	1.46004e-07
chr2	218800001	218850000	50000	*		14	33	35	778	2.48466e-12	1.46004e-07
chr3	185150001	185200000	50000	*		14	33	35	778	2.48466e-12	1.46004e-07
chr4	72450001	72500000	50000	*		14	33	35	778	2.48466e-12	1.46004e-07
chr4	73400001	73450000	50000	*		14	33	35	778	2.48466e-12	1.46004e-07
chr4	73450001	73500000	50000	*		14	33	35	778	2.48466e-12	1.46004e-07
chr12	3150001	3200000	50000	*		14	33	35	778	2.48466e-12	1.46004e-07
chr12	3200001	3250000	50000	*		14	33	35	778	2.48466e-12	1.46004e-07
chr12	69500001	69550000	50000	*		14	33	35	778	2.48466e-12	1.46004e-07
chrX	16500001	16550000	50000	*		14	33	35	778	2.48466e-12	1.46004e-07
chrX	134550001	134600000	50000	*		14	33	35	778	2.48466e-12	1.46004e-07
chrX	134600001	134650000	50000	*		14	33	35	778	2.48466e-12	1.46004e-07
chrX	134650001	134700000	50000	*		14	33	35	778	2.48466e-12	1.46004e-07
chr3	194100001	194150000	50000	*		9	12	40	799	3.37586e-12	1.98372e-07
chr3	194150001	194200000	50000	*		9	12	40	799	3.37586e-12	1.98372e-07
chr3	194200001	194250000	50000	*		9	12	40	799	3.37586e-12	1.98372e-07
chr3	194400001	194450000	50000	*		9	12	40	799	3.37586e-12	1.98372e-07
chr4	1300001	1350000	50000	*		9	12	40	799	3.37586e-12	1.98372e-07
chr7	72700001	72750000	50000	*		9	12	40	799	3.37586e-12	1.98372e-07
chr7	72800001	72850000	50000	*		9	12	40	799	3.37586e-12	1.98372e-07
chr9	73650001	73700000	50000	*		9	12	40	799	3.37586e-12	1.98372e-07
chr9	73700001	73750000	50000	*		9	12	40	799	3.37586e-12	1.98372e-07
chr13	113000001	113050000	50000	*		9	12	40	799	3.37586e-12	1.98372e-07
chr15	67700001	67750000	50000	*		9	12	40	799	3.37586e-12	1.98372e-07
chr1	204300001	204350000	50000	*		17	50	32	761	3.37849e-12	1.98527e-07
chr12	7000001	7050000	50000	*		17	50	32	761	3.37849e-12	1.98527e-07
chr6	4650001	4700000	50000	*		7	6	42	805	3.81756e-12	2.24327e-07
chr6	4700001	4750000	50000	*		7	6	42	805	3.81756e-12	2.24327e-07
chr15	28700001	28750000	50000	*		7	6	42	805	3.81756e-12	2.24327e-07
chr15	28750001	28800000	50000	*		7	6	42	805	3.81756e-12	2.24327e-07
chr15	28850001	28900000	50000	*		7	6	42	805	3.81756e-12	2.24327e-07
chr15	28950001	29000000	50000	*		7	6	42	805	3.81756e-12	2.24327e-07
chr16	88850001	88900000	50000	*	CBFA2T3	7	6	42	805	3.81756e-12	2.24327e-07
chr1	30600001	30650000	50000	*		12	24	37	787	3.90186e-12	2.29281e-07
chr1	52900001	52950000	50000	*		12	24	37	787	3.90186e-12	2.29281e-07
chr1	214350001	214400000	50000	*		12	24	37	787	3.90186e-12	2.29281e-07
chr1	214450001	214500000	50000	*		12	24	37	787	3.90186e-12	2.29281e-07
chr2	191300001	191350000	50000	*		12	24	37	787	3.90186e-12	2.29281e-07
chr2	191350001	191400000	50000	*		12	24	37	787	3.90186e-12	2.29281e-07
chr3	9350001	9400000	50000	*		12	24	37	787	3.90186e-12	2.29281e-07
chr3	9800001	9850000	50000	*		12	24	37	787	3.90186e-12	2.29281e-07
chr3	44350001	44400000	50000	*		12	24	37	787	3.90186e-12	2.29281e-07
chr3	107350001	107400000	50000	*		12	24	37	787	3.90186e-12	2.29281e-07
chr4	7100001	7150000	50000	*		12	24	37	787	3.90186e-12	2.29281e-07
chr5	159800001	159850000	50000	*		12	24	37	787	3.90186e-12	2.29281e-07
chr5	159850001	159900000	50000	*		12	24	37	787	3.90186e-12	2.29281e-07
chr5	160000001	160050000	50000	*		12	24	37	787	3.90186e-12	2.29281e-07
chr5	160100001	160150000	50000	*	PWWP2A	12	24	37	787	3.90186e-12	2.29281e-07
chr5	160600001	160650000	50000	*		12	24	37	787	3.90186e-12	2.29281e-07
chr5	160650001	160700000	50000	*		12	24	37	787	3.90186e-12	2.29281e-07
chr5	176750001	176800000	50000	*		12	24	37	787	3.90186e-12	2.29281e-07
chr7	25550001	25600000	50000	*		12	24	37	787	3.90186e-12	2.29281e-07
chr7	47650001	47700000	50000	*		12	24	37	787	3.90186e-12	2.29281e-07
chr7	48200001	48250000	50000	*		12	24	37	787	3.90186e-12	2.29281e-07
chr7	87200001	87250000	50000	*		12	24	37	787	3.90186e-12	2.29281e-07
[truncated: 59,776 more rows]

## Sheet: TD_hotspots_oncogenes
chr	start	stop	Gene Symbol	Genome Location	Tier	Role in Cancer	tdCounts	fisherTest.p	fisherTest.q	fisherTest.sig	fisherTest.OR	fisherTest.groupPropDiff	genesToLabel	tdCounts_nonTDP
chr18	58671386	58754477	MALT1	18:58671386-58754477	1	oncogene, fusion	17	5.6682e-12	2.51101e-09	TRUE	15.9009	0.498129	MALT1	26
chr12	6570088	6607476	CHD4	12:6570088-6607476	1	oncogene	20	7.63754e-12	3.38343e-09	TRUE	11.9451	0.632289	CHD4	44
chr2	61477849	61538283	XPO1	2:61477849-61538283	1	oncogene	15	1.98731e-11	8.80378e-09	TRUE	18.2114	0.417187	XPO1	19
chr8	70109762	70403805	NCOA2	8:70109762-70403805	1	oncogene, fusion	17	4.73376e-11	2.09705e-08	TRUE	13.2646	0.491506	NCOA2	31
chr12	6666648	6689510	ZNF384	12:6666648-6689510	1	fusion	19	8.76143e-11	3.88131e-08	TRUE	10.7148	0.574587	ZNF384	45
chr1	204516383	204558120	MDM4	1:204516383-204558120	1	oncogene	19	8.84798e-10	3.91966e-07	TRUE	9.01064	0.563412	MDM4	53
chr5	177086886	177098144	FGFR4	5:177086886-177098144	1	oncogene	14	2.01175e-09	8.91206e-07	TRUE	13.0156	0.369504	FGFR4	24
chr12	68808176	68850686	MDM2	12:68808176-68850686	1	oncogene	15	2.39499e-09	1.06098e-06	TRUE	11.4067	0.402764	MDM2	30
chr17	57256534	57684685	MSI2	17:57256534-57684685	1	oncogene, fusion	13	1.15398e-08	5.11215e-06	TRUE	12.276	0.331923	MSI2	23
chr5	177133925	177300215	NSD1	5:177133925-177300215	1	fusion	12	1.87336e-08	8.299e-06	TRUE	13.4106	0.300334	NSD1	19
chr4	1892845	1982207	NSD2	4:1892845-1982207	1	oncogene, fusion	11	2.67619e-08	1.18555e-05	TRUE	15.2226	0.270629	NSD2	15
chr15	52307283	52529050	MYO5A	15:52307283-52529050	1	fusion	12	2.87474e-08	1.27351e-05	TRUE	12.7301	0.29904	MYO5A	20
chr12	25209431	25250803	KRAS	12:25209431-25250803	1	oncogene	15	4.2027e-08	1.8618e-05	TRUE	8.68604	0.390658	KRAS	39
chr11	47214942	47239240	DDB2	11:47214942-47239240	1	oncogene, TSG	12	6.42121e-08	2.84459e-05	TRUE	11.5482	0.296441	DDB2	22
chr5	160091339	160119423	PWWP2A	5:160091339-160119423	2	fusion	12	6.42121e-08	2.84459e-05	TRUE	11.5482	0.296441	PWWP2A	22
chr4	1793312	1808872	FGFR3	4:1793312-1808872	1	oncogene, fusion	11	6.83335e-08	3.02718e-05	TRUE	13.4108	0.268063	FGFR3	17
chr14	104769349	104794124	AKT1	14:104769349-104794124	1	oncogene	10	9.31558e-08	4.1268e-05	TRUE	15.5942	0.24012	AKT1	13
chr19	50873249	50880567	KLK2	19:50873249-50880567	1	fusion	18	1.12399e-07	4.97929e-05	TRUE	6.52947	0.492055		66
chr12	57747727	57752521	CDK4	12:57747727-57752521	1	oncogene	14	1.20038e-07	5.31766e-05	TRUE	8.56471	0.353548	CDK4	36
chr7	129188872	129213545	SMO	7:129188872-129213545	1	oncogene	11	1.59674e-07	7.07357e-05	TRUE	11.9771	0.265484	SMO	19
chr12	111766922	111817529	ALDH2	12:111766922-111817529	2	fusion	13	1.86412e-07	8.25806e-05	TRUE	9.03391	0.321368	ALDH2	31
chr19	6210379	6279948	MLLT1	19:6210379-6279948	1	fusion	12	1.91293e-07	8.47426e-05	TRUE	10.1314	0.292518	MLLT1	25
chr8	67952118	68237030	PREX2	8:67952118-68237030	1	oncogene	11	3.46377e-07	0.000153445	TRUE	10.8153	0.262891	PREX2	21
chr7	137874979	138002057	CREB3L2	7:137874979-138002057	1	oncogene, fusion	14	3.52858e-07	0.000156316	TRUE	7.67283	0.348119	CREB3L2	40
chr7	74027789	74069907	ELN	7:74027789-74069907	2	fusion	10	3.80129e-07	0.000168397	TRUE	12.6388	0.236284	ELN	16
chr1	77948405	77979086	FUBP1	1:77948405-77979086	1	oncogene	10	3.80129e-07	0.000168397	TRUE	12.6388	0.236284	FUBP1	16
chr11	69641087	69654474	CCND1	11:69641087-69654474	1	oncogene, fusion	15	5.18678e-07	0.000229774	TRUE	6.83097	0.376872	CCND1	49
chr4	108047545	108168422	LEF1	4:108047545-108168422	1	oncogene, TSG	9	8.55058e-07	0.000378791	TRUE	13.6967	0.208709	LEF1	13
chr11	128693770	128813267	FLI1	11:128693770-128813267	1	oncogene, fusion	10	8.6157e-07	0.000381676	TRUE	11.2169	0.233712	FLI1	18
chr5	157180826	157255191	ITK	5:157180826-157255191	1	fusion	10	8.6157e-07	0.000381676	TRUE	11.2169	0.233712	ITK	18
chr12	57516589	57520517	DDIT3	12:57516589-57520517	1	oncogene, fusion	12	9.25348e-07	0.000409929	TRUE	8.39752	0.285912	DDIT3	30
chr19	4090321	4124129	MAP2K2	19:4090321-4124129	1	oncogene	14	9.36241e-07	0.000414755	TRUE	6.9417	0.342634		44
chrX	101349447	101390796	BTK	X:101349447-101390796	1	oncogene, TSG	11	9.85643e-07	0.00043664	TRUE	9.43447	0.258978	BTK	24
chr3	128619970	128650849	RPN1	3:128619970-128650849	1	fusion	15	9.96084e-07	0.000441265	TRUE	6.41314	0.372665		52
chr3	121431431	121546006	POLQ	3:121431431-121546006	1	oncogene, TSG	11	1.36002e-06	0.000602488	TRUE	9.04762	0.257667		25
chr15	45511136	45556730	HMGN2P46	15:45511136-45556730	2	fusion	10	1.8094e-06	0.000801565	TRUE	10.075	0.231126		20
chr15	90083045	90102504	IDH2	15:90083045-90102504	1	oncogene	10	1.8094e-06	0.000801565	TRUE	10.075	0.231126	IDH2	20
chr3	128479427	128493185	GATA2	3:128479427-128493185	1	oncogene	15	1.84068e-06	0.00081542	TRUE	6.04113	0.368425	GATA2	55
chr2	36843640	36966472	STRN	2:36843640-36966472	1	fusion	11	1.85448e-06	0.000821534	TRUE	8.69045	0.256353		26
chr20	62143795	62182484	SS18L1	20:62143795-62182484	1	fusion	9	2.05998e-06	0.000912571	TRUE	11.8496	0.206156		15
chr19	4360370	4400547	SH3GL1	19:4360370-4400547	1	oncogene, fusion	13	2.07874e-06	0.000920881	TRUE	6.92828	0.30923		40
chr1	205657851	205680459	SLC45A3	1:205657851-205680459	1	fusion	14	2.27735e-06	0.00100887	TRUE	6.33227	0.33709		48
chr7	143353400	143362752	FAM131B	7:143353400-143362752	2	fusion	12	2.75022e-06	0.00121835	TRUE	7.37655	0.280566		34
chrX	1462572	1537107	P2RY8	X:1462572-1537107	1	oncogene, fusion	5	2.8261e-06	0.00125196	TRUE	90.4758	0.112402		1
chr7	26189927	26200746	HNRNPA2B1	7:26189927-26200746	1	oncogene, fusion	11	3.33737e-06	0.00147846	TRUE	8.05242	0.253714		28
chr3	186046308	186109112	ETV5	3:186046308-186109112	1	oncogene, fusion	11	4.41036e-06	0.00195379	TRUE	7.76629	0.252389	ETV5	29
chr12	57460138	57472262	GLI1	12:57460138-57472262	2	oncogene, fusion	11	4.41036e-06	0.00195379	TRUE	7.76629	0.252389		29
chr12	112419112	112504764	PTPN11	12:112419112-112504764	1	oncogene	11	4.41036e-06	0.00195379	TRUE	7.76629	0.252389		29
chr11	128891356	128921035	KCNJ5	11:128891356-128921035	1	oncogene	9	6.47797e-06	0.00286974	TRUE	9.84861	0.202301		18
chr2	197389784	197435091	SF3B1	2:197389784-197435091	1	oncogene	10	6.64242e-06	0.00294259	TRUE	8.36184	0.225915		24
chr11	118971707	118981291	FOXR1	11:118971707-118981291	2	oncogene, fusion	11	7.49545e-06	0.00332049	TRUE	7.24684	0.24973		31
chr7	6374539	6402520	RAC1	7:6374539-6402520	1	oncogene	11	7.49545e-06	0.00332049	TRUE	7.24684	0.24973		31
chr17	55265012	55325065	HLF	17:55265012-55325065	1	oncogene, fusion	10	8.90513e-06	0.00394497	TRUE	8.01896	0.224604		25
chr1	186311652	186375325	TPR	1:186311652-186375325	1	fusion	9	9.13837e-06	0.0040483	TRUE	9.3213	0.20101		19
chr10	102394597	102402524	NFKB2	10:102394597-102402524	1	oncogene, TSG, fusion	12	1.13119e-05	0.00501117	TRUE	6.22547	0.272444		40
chr3	48673844	48685927	NCKIPSD	3:48673844-48685927	2	fusion	9	1.26839e-05	0.00561895	TRUE	8.84659	0.199716		20
chr1	205607943	205631962	ELK4	1:205607943-205631962	1	oncogene, fusion	13	1.40822e-05	0.00623839	TRUE	5.59405	0.296807		49
chr19	54107013	54115675	TFPT	19:54107013-54115675	2	fusion	13	1.40822e-05	0.00623839	TRUE	5.59405	0.296807		49
chr1	32251239	32286165	LCK	1:32251239-32286165	1	oncogene, fusion	10	1.54932e-05	0.00686351	TRUE	7.40663	0.221971		27
chr2	177230305	177265131	NFE2L2	2:177230305-177265131	1	oncogene, TSG	10	1.54932e-05	0.00686351	TRUE	7.40663	0.221971		27
chr17	60600183	60666280	PPM1D	17:60600183-60666280	1	oncogene	11	1.5626e-05	0.00692231	TRUE	6.58561	0.245716		34
chr15	90530068	90642813	CRTC3	15:90530068-90642813	1	fusion	8	2.28859e-05	0.0101384	FALSE	9.63328	0.174996		16
chr17	68512379	68533423	PRKAR1A	17:68512379-68533423	1	oncogene, TSG, fusion	9	2.33933e-05	0.0103632	FALSE	8.02627	0.197117		22
chr12	57095408	57111433	STAT6	12:57095408-57111433	1	oncogene, fusion	11	2.4602e-05	0.0108987	FALSE	6.20569	0.243022		36
chr12	4273772	4305350	CCND2	12:4273772-4305350	1	oncogene, fusion	10	2.59251e-05	0.0114848	FALSE	6.88102	0.219326		29
chr11	118747766	118790948	DDX6	11:118747766-118790948	1	oncogene, fusion	10	2.59251e-05	0.0114848	FALSE	6.88102	0.219326		29
chr5	35856849	35879603	IL7R	5:35856849-35879603	1	oncogene	10	3.30967e-05	0.0146619	FALSE	6.64456	0.217998		30
chr9	128683655	128696400	SET	9:128683655-128696400	1	oncogene, fusion	11	3.77578e-05	0.0167267	FALSE	5.86517	0.240315		38
chr5	55935095	55994993	IL6ST	5:55935095-55994993	1	oncogene	8	4.45142e-05	0.0197198	FALSE	8.54701	0.172423		18
chr1	114704469	114716894	NRAS	1:114704469-114716894	1	oncogene	8	4.45142e-05	0.0197198	FALSE	8.54701	0.172423		18
chr3	12583601	12664226	RAF1	3:12583601-12664226	1	oncogene, fusion	8	4.45142e-05	0.0197198	FALSE	8.54701	0.172423		18
chr11	118893875	118910904	BCL9L	11:118893875-118910904	1	oncogene, TSG	10	5.26649e-05	0.0233306	FALSE	6.21554	0.215332		32
chr5	150053291	150113372	CSF1R	5:150053291-150113372	2	oncogene	11	5.66179e-05	0.0250817	FALSE	5.55864	0.237593		40
chr3	187721377	187745727	BCL6	3:187721377-187745727	1	oncogene, fusion	9	6.87581e-05	0.0304599	FALSE	6.76106	0.191879		26
chr15	55408548	55418712	C15orf65	15:55408548-55418712	2	fusion	7	7.99457e-05	0.0354159	FALSE	9.42822	0.149101		14
chr17	9913850	10198551	GAS7	17:9913850-10198551	1	fusion	7	7.99457e-05	0.0354159	FALSE	9.42822	0.149101		14
chr3	149517235	149703273	WWTR1	3:149517235-149703273	1	oncogene, fusion	7	7.99457e-05	0.0354159	FALSE	9.42822	0.149101		14
chr2	60881521	60931610	REL	2:60881521-60931610	1	oncogene	8	8.10859e-05	0.0359211	FALSE	7.67736	0.169838		20
chr10	112950407	113167493	TCF7L2	10:112950407-113167493	1	oncogene, fusion	8	8.10859e-05	0.0359211	FALSE	7.67736	0.169838		20
chr3	100709425	100748966	TFG	3:100709425-100748966	1	fusion	8	8.10859e-05	0.0359211	FALSE	7.67736	0.169838		20
chr4	54009789	54064690	CHIC2	4:54009789-54064690	2	fusion	10	0.000100191	0.0443846	FALSE	5.66294	0.211307		35
chr12	53938765	53946544	HOXC13	12:53938765-53946544	1	oncogene, fusion	9	0.000110965	0.0491573	FALSE	6.2646	0.18924		28
chr1	23581495	23640568	MDS2	1:23581495-23640568	2	fusion	9	0.000110965	0.0491573	FALSE	6.2646	0.18924		28
chr14	32077289	32159728	ARHGAP5	14:32077289-32159728	2	oncogene	7	0.000112183	0.049697	FALSE	8.79204	0.147822		15
chr17	77281410	77500592	2024-09-09	17:77281410-77500592	2	fusion	7	0.000112183	0.049697	FALSE	8.79204	0.147822		15
chr12	56079861	56103505	ERBB3	12:56079861-56103505	1	oncogene	10	0.000122557	0.0542928	FALSE	5.49916	0.209959		36
chr11	102317495	102337734	BIRC3	11:102317495-102337734	1	oncogene, TSG, fusion	8	0.000139798	0.0619306	FALSE	6.96298	0.167239		22
chr9	77716087	78031458	GNAQ	9:77716087-78031458	1	oncogene	8	0.000139798	0.0619306	FALSE	6.96298	0.167239		22
chr12	122019422	122062044	BCL7A	12:122019422-122062044	1	fusion	10	0.000149031	0.0660209	FALSE	5.34435	0.208607		37
chr7	98878490	99013243	TRRAP	7:98878490-99013243	1	oncogene	10	0.000149031	0.0660209	FALSE	5.34435	0.208607		37
chr4	54229097	54298247	PDGFRA	4:54229097-54298247	1	oncogene, fusion	10	0.000180205	0.0798309	FALSE	5.19666	0.207251		38
chr1	47250142	47314140	STIL	1:47250142-47314140	1	oncogene, fusion	8	0.000180287	0.0798671	FALSE	6.65366	0.165934		23
chr15	50424382	50514419	USP8	15:50424382-50514419	1	oncogene	8	0.000180287	0.0798671	FALSE	6.65366	0.165934		23
chr2	218981087	218985657	FEV	2:218981087-218985657	1	oncogene, fusion	9	0.000213775	0.0947022	FALSE	5.63916	0.185256		31
chr3	185363120	185489097	MAP3K13	3:185363120-185489097	1	oncogene, TSG	9	0.000213775	0.0947022	FALSE	5.63916	0.185256		31
chr1	47216292	47229771	TAL1	1:47216292-47229771	1	oncogene, fusion	8	0.000229998	0.101889	FALSE	6.36974	0.164626		24
chrX	52696896	52707161	SSX2	X:52696896-52707161	1	oncogene, fusion	9	0.000262111	0.116115	FALSE	5.45663	0.183922		32
chr6	167827635	167970232	AFDN	6:167827635-167970232	1	oncogene, fusion	6	0.000276859	0.122649	FALSE	9.23271	0.124516		12
chr13	48706555	48711226	CYSLTR2	13:48706555-48711226	2	oncogene	6	0.000276859	0.122649	FALSE	9.23271	0.124516		12
chr11	85958814	86068929	PICALM	11:85958814-86068929	1	fusion	7	0.000276912	0.122672	FALSE	7.3035	0.143968		18
chr3	53495049	53813733	CACNA1D	3:53495049-53813733	1	oncogene	8	0.000290478	0.128682	FALSE	6.10843	0.163315		25
chr7	86643914	86864884	GRM3	7:86643914-86864884	2	oncogene	8	0.000290478	0.128682	FALSE	6.10843	0.163315		25
chr17	35809455	35847242	TAF15	17:35809455-35847242	1	oncogene, fusion	8	0.000290478	0.128682	FALSE	6.10843	0.163315		25
chr17	38705542	38729803	MLLT6	17:38705542-38729803	1	fusion	9	0.000319233	0.14142	FALSE	5.28575	0.182584		33
chr7	116672405	116796342	MET	7:116672405-116796342	1	oncogene	7	0.000362532	0.160602	FALSE	6.91286	0.142677		19
chr20	51386957	51542719	NFATC2	20:51386957-51542719	1	oncogene, fusion	7	0.000362532	0.160602	FALSE	6.91286	0.142677		19
chr2	236569641	236582358	ACKR3	2:236569641-236582358	1	oncogene, fusion	8	0.000363435	0.161002	FALSE	5.86696	0.162001		26
chr11	118436490	118526832	KMT2A	11:118436490-118526832	1	oncogene, fusion	8	0.000363435	0.161002	FALSE	5.86696	0.162001		26
chr2	46297402	46386703	EPAS1	2:46297402-46386703	1	oncogene, TSG	8	0.000450747	0.199681	FALSE	5.64334	0.160683		27
chrX	49028731	49043486	TFE3	X:49028731-49043486	1	oncogene, fusion	9	0.00046476	0.205889	FALSE	4.97132	0.179897		35
chr17	81977550	82017404	ASPSCR1	17:81977550-82017404	1	fusion	7	0.000468232	0.207427	FALSE	6.56091	0.141382		20
chr2	60457192	60555154	BCL11A	2:60457192-60555154	1	oncogene, fusion	7	0.000468232	0.207427	FALSE	6.56091	0.141382		20
chr1	155185826	155192915	MUC1	1:155185826-155192915	1	fusion	14	0.000506901	0.224557	FALSE	3.50082	0.285989		83
chr11	65497762	65506469	MALAT1	11:65497762-65506469	2	oncogene, TSG, fusion	10	0.000507054	0.224625	FALSE	4.4562	0.199044		44
chr11	111352252	111379692	POU2AF1	11:111352252-111379692	1	oncogene, fusion	8	0.000554463	0.245627	FALSE	5.43564	0.159362		28
chr4	55078259	55125595	KDR	4:55078259-55125595	1	oncogene	9	0.000555902	0.246265	FALSE	4.82791	0.178548		36
chr12	56712433	56725299	NACA	12:56712433-56725299	2	fusion	9	0.000555902	0.246265	FALSE	4.82791	0.178548		36
chr16	56932048	56944863	HERPUD1	16:56932048-56944863	1	fusion	7	0.000597281	0.264596	FALSE	6.24222	0.140084		21
chr1	150809705	150876768	ARNT	1:150809705-150876768	1	oncogene, TSG, fusion	9	0.00066131	0.29296	FALSE	4.69126	0.177196		37
chr7	140730665	140924928	BRAF	7:140730665-140924928	1	oncogene, fusion	9	0.00066131	0.29296	FALSE	4.69126	0.177196		37
chr7	138837525	138981318	KIAA1549	7:138837525-138981318	2	fusion	9	0.00066131	0.29296	FALSE	4.69126	0.177196		37
chr1	150926339	150964735	SETDB1	1:150926339-150964735	2	oncogene	9	0.00066131	0.29296	FALSE	4.69126	0.177196		37
chr13	19958670	20091829	ZMYM2	13:19958670-20091829	1	fusion	5	0.000664416	0.294336	FALSE	10.0578	0.102414		9
chr1	2228695	2310119	SKI	1:2228695-2310119	2	oncogene	3	0.000669532	0.296603	FALSE	51.9736	0.0639828		1
chr1	116373867	116404772	ATP1A1	1:116373867-116404772	1	oncogene, TSG	8	0.000676807	0.299826	FALSE	5.24148	0.158038		29
chr11	117144267	117171048	PAFAH1B2	11:117144267-117171048	1	fusion	8	0.000676807	0.299826	FALSE	5.24148	0.158038		29
chr20	45325288	45348424	SDC4	20:45325288-45348424	1	fusion	8	0.000676807	0.299826	FALSE	5.24148	0.158038		29
chr7	92604921	92833917	CDK6	7:92604921-92833917	1	oncogene, fusion	7	0.000753234	0.333683	FALSE	5.95207	0.138783		22
chr6	41934933	41941848	CCND3	6:41934933-41941848	1	oncogene, fusion	9	0.000782639	0.346709	FALSE	4.56284	0.175841		38
chr7	138460334	138589993	TRIM24	7:138460334-138589993	1	oncogene, TSG, fusion	9	0.000782639	0.346709	FALSE	4.56284	0.175841		38
chr9	121075012	121177608	CNTRL	9:121075012-121177608	1	fusion	8	0.000820181	0.36334	FALSE	5.06147	0.15671		30
chr4	54657918	54740715	KIT	4:54657918-54740715	1	oncogene	9	0.000921663	0.408297	FALSE	4.44028	0.174482		39
chr12	122472899	122501073	ZCCHC8	12:122472899-122501073	2	fusion	9	0.000921663	0.408297	FALSE	4.44028	0.174482		39
chr3	179148523	179240093	PIK3CA	3:179148523-179240093	1	oncogene	6	0.000932732	0.4132	FALSE	6.89852	0.119409		16
chr21	38380027	38661694	ERG	21:38380027-38661694	1	oncogene, fusion	7	0.000939932	0.41639	FALSE	5.68711	0.137479		23
chr9	36833275	37034185	PAX5	9:36833275-37034185	1	oncogene, TSG, fusion	7	0.000939932	0.41639	FALSE	5.68711	0.137479		23
chr8	116845935	116874866	RAD21	8:116845935-116874866	1	oncogene, TSG	7	0.000939932	0.41639	FALSE	5.68711	0.137479		23
chr17	80260868	80398786	RNF213	17:80260868-80398786	1	fusion	7	0.000939932	0.41639	FALSE	5.68711	0.137479		23
chr10	112447258	112818744	VTI1A	10:112447258-112818744	2	fusion	7	0.000939932	0.41639	FALSE	5.68711	0.137479		23
chr7	13891228	13989946	ETV1	7:13891228-13989946	1	oncogene, fusion	7	0.00116149	0.514542	FALSE	5.44417	0.136171		24
chr19	49665142	49673915	BCL2L12	19:49665142-49673915	2	oncogene	13	0.0011756	0.520789	FALSE	3.29305	0.251672		80
chr17	38869859	38921770	LASP1	17:38869859-38921770	1	fusion	8	0.00118051	0.522967	FALSE	4.73427	0.154044		32
chr20	58852714	58911192	GNAS	20:58852714-58911192	1	oncogene	6	0.00120748	0.534912	FALSE	6.48677	0.118124		17
chr6	127118604	127197296	RSPO3	6:127118604-127197296	1	oncogene, fusion	6	0.00120748	0.534912	FALSE	6.48677	0.118124		17
chr8	100702916	100722712	PABPC1	8:100702916-100722712	2	oncogene, TSG	9	0.00126048	0.558393	FALSE	4.21349	0.171753		41
chrX	48786554	48794308	GATA1	X:48786554-48794308	1	oncogene, TSG	8	0.00140315	0.621597	FALSE	4.58571	0.152705		33
chr21	43092956	43107587	U2AF1	21:43092956-43107587	1	oncogene	8	0.00140315	0.621597	FALSE	4.58571	0.152705		33
chrX	48683779	48691427	WAS	X:48683779-48691427	1	oncogene	8	0.00140315	0.621597	FALSE	4.58571	0.152705		33
chr5	38474963	38595404	LIFR	5:38474963-38595404	1	fusion	7	0.00142231	0.630085	FALSE	5.22002	0.13486		25
chr5	150113837	150155860	PDGFRB	5:150113837-150155860	1	oncogene, fusion	9	0.00146442	0.648739	FALSE	4.1082	0.170384		42
chr15	90884412	90895776	FES	15:90884412-90895776	1	oncogene, TSG	6	0.0015405	0.682443	FALSE	6.1204	0.116836		18
chr19	32875925	32971963	CEP89	19:32875925-32971963	2	fusion	7	0.00172704	0.765078	FALSE	5.01408	0.133546		26
chr5	171309284	171312134	TLX3	5:171309284-171312134	1	oncogene, fusion	7	0.00172704	0.765078	FALSE	5.01408	0.133546		26
chr14	102081049	102139686	HSP90AA1	14:102081049-102139686	1	fusion	6	0.00193953	0.859213	FALSE	5.79226	0.115545		19
chr9	99821855	99866891	NR4A3	9:99821855-99866891	1	oncogene, fusion	6	0.00193953	0.859213	FALSE	5.79226	0.115545		19
chr8	102253012	102412841	UBR5	8:102253012-102412841	1	oncogene	8	0.0019489	0.863364	FALSE	4.31323	0.150019		35
chr17	75776434	75779779	H3F3B	17:75776434-75779779	1	oncogene	7	0.00208057	0.921691	FALSE	4.82252	0.132228		27
chr10	50799421	50885675	A1CF	10:50799421-50885675	2	oncogene	5	0.0344869	1	FALSE	3.17095	0.0778765		28
chr9	130713946	130885683	ABL1	9:130713946-130885683	1	oncogene, fusion	3	0.241145	1	FALSE	1.89194	0.0307786		27
chr1	179099327	179229601	ABL2	1:179099327-179229601	1	oncogene, fusion	1	1	1	FALSE	0.542683	-0.017579		30
chr2	222860934	222944639	ACSL3	2:222860934-222944639	1	fusion	6	0.00521661	1	FALSE	4.56072	0.109039		24
chr5	131949973	132011662	ACSL6	5:131949973-132011662	2	fusion	2	0.655486	1	FALSE	1.39476	0.0120576		24
chr2	157736444	157875111	ACVR1	2:157736444-157875111	1	oncogene	5	0.00616538	1	FALSE	5.28647	0.0922258		17
chr4	86935002	87141054	AFF1	4:86935002-87141054	1	fusion	2	0.38131	1	FALSE	1.59973	0.0159709		21
chr2	99551121	100106128	AFF3	2:99551121-100106128	1	oncogene, fusion	6	0.0243497	1	FALSE	3.08735	0.0944318		35
chr5	132875379	132963634	AFF4	5:132875379-132963634	1	oncogene, fusion	2	0.317194	1	FALSE	1.87299	0.0198546		18
chr7	91940867	92110673	AKAP9	7:91940867-92110673	2	fusion	5	0.0205155	1	FALSE	3.71622	0.0831408		24
chr19	40230317	40285395	AKT2	19:40230317-40285395	1	oncogene	1	1	1	FALSE	0.524516	-0.0189103		31
chr1	243499720	243843282	AKT3	1:243499720-243843282	2	oncogene	5	0.0587999	1	FALSE	2.67438	0.0712199		33
chr2	29192774	29921566	ALK	2:29192774-29921566	1	oncogene, fusion	6	0.0131401	1	FALSE	3.62319	0.101123		30
chr22	38982409	38992784	APOBEC3B	22:38982409-38992784	1	oncogene, TSG	3	0.492402	1	FALSE	1.36371	0.0174138		37
chrX	67544036	67730619	AR	X:67544036-67730619	1	oncogene	19	0.00660016	1	FALSE	2.40295	0.370093	AR	169
chrX	47561100	47571920	ARAF	X:47561100-47571920	2	oncogene	7	0.00732009	1	FALSE	3.68631	0.121564		35
chr12	50764292	50821122	ATF1	12:50764292-50821122	1	oncogene, fusion	8	0.00265121	1	FALSE	4.07039	0.147318		37
chr2	215311817	215349763	ATIC	2:215311817-215349763	1	fusion	2	1	1	FALSE	1.00322	0.000136739		33
chr14	99169287	99271228	BCL11B	14:99169287-99271228	1	oncogene, TSG, fusion	7	0.00476665	1	FALSE	4.04598	0.125588		32
chr18	63123346	63320128	BCL2	18:63123346-63320128	1	oncogene, fusion	3	0.413833	1	FALSE	1.82205	0.0294575		28
chr19	44748547	44760044	BCL3	19:44748547-44760044	1	oncogene, fusion	8	0.00464489	1	FALSE	3.65582	0.141875		41
chr1	147541412	147626216	BCL9	1:147541412-147626216	1	oncogene, fusion	3	0.138085	1	FALSE	2.57508	0.0399329		20
chrX	130005188	130058083	BCORL1	X:130005188-130058083	1	oncogene, TSG	3	0.151743	1	FALSE	2.44969	0.0386351		21
chr22	23180210	23318037	BCR	22:23180210-23318037	1	fusion	6	0.0192906	1	FALSE	3.28235	0.0971184		33
chr2	32357028	32618899	BIRC6	2:32357028-32618899	2	oncogene, fusion	4	0.102929	1	FALSE	2.48189	0.053129		28
chr10	86756650	86932838	BMPR1A	10:86756650-86932838	1	oncogene, TSG	2	1	1	FALSE	1.00322	0.000136739		33
chr9	134030305	134068017	BRD3	9:134030305-134068017	1	oncogene, fusion	3	0.138085	1	FALSE	2.57508	0.0399329		20
chr19	15235519	15280451	BRD4	19:15235519-15280451	1	oncogene, fusion	7	0.326084	1	FALSE	1.52205	0.0572275		80
chr19	12938607	12944489	CALR	19:12938607-12944489	1	oncogene	2	0.420031	1	FALSE	0.488692	-0.0445782		65
chr17	78991717	79009817	CANT1	17:78991717-79009817	1	fusion	5	0.0305535	1	FALSE	3.29224	0.0791976		27
chr7	2906141	3043945	CARD11	7:2906141-3043945	1	oncogene	5	0.00497614	1	FALSE	5.6233	0.0935106		16
chr11	119206276	119308149	CBL	11:119206276-119308149	1	oncogene, TSG, fusion	5	0.0269186	1	FALSE	3.42284	0.0805153		26
chr19	44777869	44800634	CBLC	19:44777869-44800634	1	oncogene, TSG	8	0.00600119	1	FALSE	3.47673	0.139132		43
chr19	29811898	29824308	CCNE1	19:29811898-29824308	1	oncogene	1	1	1	FALSE	0.629257	-0.0122877		26
chr3	32951574	32956349	CCR4	3:32951574-32956349	2	oncogene	7	0.00295474	1	FALSE	4.48009	0.129582		29
chr17	40553769	40565472	CCR7	17:40553769-40565472	2	oncogene	5	0.217667	1	FALSE	1.80471	0.0507268		48
chr2	203706548	203738912	CD28	2:203706548-203738912	2	oncogene	4	0.102929	1	FALSE	2.48189	0.053129		28
chr5	150402152	150412751	CD74	5:150402152-150412751	1	oncogene, fusion	8	0.00307014	1	FALSE	3.95856	0.145963		38
chr19	41877120	41881372	CD79A	19:41877120-41881372	1	oncogene	2	0.678408	1	FALSE	1.23529	0.00811442		27
chr17	63928740	63932336	CD79B	17:63928740-63932336	1	oncogene	5	0.172444	1	FALSE	2.1876	0.0617557		40
chr8	94127171	94208587	CDH17	8:94127171-94208587	2	oncogene	4	0.0770193	1	FALSE	2.78958	0.0570823		25
chr6	36678710	36687337	CDKN1A	6:36678710-36687337	2	oncogene, TSG	2	1	1	FALSE	0.865748	-0.00660593		38
chr8	56211756	56218615	CHCHD7	8:56211756-56218615	1	fusion	4	0.0549566	1	FALSE	3.18094	0.0610055		22
chr12	104456973	104762014	CHST11	12:104456973-104762014	2	oncogene, fusion	5	0.0152096	1	FALSE	4.06376	0.085753		22
chr19	42284665	42295797	CIC	19:42284665-42295797	1	oncogene, TSG, fusion	2	0.642039	1	FALSE	1.5252	0.0146698		22
chr12	122271434	122422569	CLIP1	12:122271434-122422569	1	fusion	7	0.00732009	1	FALSE	3.68631	0.121564		35
chr11	57657158	57661868	CLP1	11:57657158-57661868	2	fusion	5	0.0707373	1	FALSE	2.51556	0.0685333		35
chr17	50183289	50201632	COL1A1	17:50183289-50201632	1	fusion	5	0.233154	1	FALSE	1.72818	0.0479333		50
chr12	47972965	48004486	COL2A1	12:47972965-48004486	1	fusion	4	0.272569	1	FALSE	1.96876	0.0437858		35
chr2	188974320	189012746	COL3A1	2:188974320-189012746	2	fusion	4	0.0549566	1	FALSE	3.18094	0.0610055		22
chr8	99877866	99894062	COX6C	8:99877866-99894062	2	fusion	8	0.00265121	1	FALSE	4.07039	0.147318		37
chr2	207529892	207603431	CREB1	2:207529892-207603431	1	oncogene, fusion	5	0.0305535	1	FALSE	3.29224	0.0791976		27
chr16	3725054	3880726	CREBBP	16:3725054-3880726	1	oncogene, TSG, fusion	5	0.0205155	1	FALSE	3.71622	0.0831408		24
chrX	1190490	1212750	CRLF2	X:1190490-1212750	1	oncogene, fusion	0	1	1	FALSE	0	0		0
chr19	18683678	18782333	CRTC1	19:18683678-18782333	1	oncogene, fusion	3	0.614441	1	FALSE	0.604589	-0.0427061		79
chr1	36466043	36483278	CSF3R	1:36466043-36483278	1	oncogene	4	0.0549566	1	FALSE	3.18094	0.0610055		22
chr2	79651552	80648689	CTNNA2	2:79651552-80648689	2	oncogene	2	0.166328	1	FALSE	3.08816	0.0288032		11
chr3	41220551	41239888	CTNNB1	3:41220551-41239888	1	oncogene, fusion	2	1	1	FALSE	0.865748	-0.00660593		38
chr5	10971840	11904043	CTNND2	5:10971840-11904043	2	oncogene	3	0.151743	1	FALSE	2.44969	0.0386351		21
chr7	101816011	102258233	CUX1	7:101816011-102258233	1	oncogene, TSG	1	1	1	FALSE	0.783918	-0.00574895		21
chr2	136114349	136116243	CXCR4	2:136114349-136116243	1	oncogene	1	1	1	FALSE	1.03512	0.000707547		16
chr6	33318558	33323014	DAXX	6:33318558-33323014	1	oncogene, TSG	5	0.374252	1	FALSE	1.59198	0.0423021		54
chr2	74361154	74380355	DCTN1	2:74361154-74380355	1	fusion	6	0.00618984	1	FALSE	4.37337	0.107728		25
chr1	162632465	162787400	DDR2	1:162632465-162787400	1	oncogene	3	0.492402	1	FALSE	1.36371	0.0174138		37
chr17	64499616	64506521	DDX5	17:64499616-64506521	1	oncogene, fusion	4	0.285161	1	FALSE	1.85781	0.0410853		37
chr6	18223868	18264823	DEK	6:18223868-18264823	1	oncogene, fusion	5	0.0387248	1	FALSE	3.058	0.076552		29
chr22	20080232	20111871	DGCR8	22:20080232-20111871	2	oncogene	3	0.0576261	1	FALSE	3.99199	0.0489267		13
chr19	14514770	14518420	DNAJB1	19:14514770-14518420	1	fusion	8	0.0589845	1	FALSE	2.23659	0.107991		65
chr4	190084412	190085686	DUX4L1	4:190084412-190085686	2	fusion	0	1	1	FALSE	0	0		0
chr7	55019101	55211628	EGFR	7:55019101-55211628	1	oncogene	3	0.462382	1	FALSE	1.48958	0.0214593		34
chr3	186783547	186789900	EIF4A2	3:186783547-186789900	1	fusion	6	0.00990749	1	FALSE	3.89161	0.103775		28
chrX	130064928	130110495	ELF4	X:130064928-130110495	1	oncogene, TSG, fusion	4	0.0424809	1	FALSE	3.50691	0.0636044		20
chr2	42169350	42332548	EML4	2:42169350-42332548	1	fusion	1	1	1	FALSE	0.747367	-0.00705006		22
chr17	39700080	39728662	ERBB2	17:39700080-39728662	1	oncogene, fusion	4	0.285161	1	FALSE	1.85781	0.0410853		37
chr2	211375717	212538841	ERBB4	2:211375717-212538841	1	oncogene, TSG	3	0.100048	1	FALSE	3.03973	0.0438068		17
chr12	1027747	1495924	ERC1	12:1027747-1495924	1	fusion	4	0.00228871	1	FALSE	10.1397	0.0801824		7
chr6	151690496	152103274	ESR1	6:151690496-152103274	1	oncogene, TSG, fusion	3	0.151743	1	FALSE	2.44969	0.0386351		21
chr17	43527844	43546432	ETV4	17:43527844-43546432	1	oncogene, fusion	2	1	1	FALSE	0.972496	-0.00120485		34
chr22	29268316	29300343	EWSR1	22:29268316-29300343	1	oncogene, fusion	7	0.00637644	1	FALSE	3.79914	0.122909		34
chr7	148807385	148884278	EZH2	7:148807385-148884278	1	oncogene, TSG	7	0.0233089	1	FALSE	2.83193	0.10792		45
chr6	158765748	158819412	EZR	6:158765748-158819412	1	fusion	6	0.0302404	1	FALSE	2.91339	0.0917313		37
chr1	161663161	161678654	FCGR2B	1:161663161-161678654	1	oncogene, fusion	6	0.0488948	1	FALSE	2.55079	0.0849185		42
chr1	157573749	157598080	FCRL4	1:157573749-157598080	1	oncogene, fusion	4	0.308101	1	FALSE	1.712	0.0370082		40
chr8	38411138	38467845	FGFR1	8:38411138-38467845	1	oncogene, fusion	3	0.482104	1	FALSE	1.40334	0.0187658		36
chr6	166999182	167052713	FGFR1OP	6:166999182-167052713	1	fusion	4	0.0127866	1	FALSE	5.43514	0.0725982		13
chr10	121479857	121598403	FGFR2	10:121479857-121598403	1	oncogene, fusion	2	0.694819	1	FALSE	1.14727	0.00546879		29
chr4	53377645	53459668	FIP1L1	4:53377645-53459668	1	fusion	5	0.0707373	1	FALSE	2.51556	0.0685333		35
chr13	28003274	28100592	FLT3	13:28003274-28100592	1	oncogene	6	0.117074	1	FALSE	2.2152	0.0766253		48
chr5	180601506	180649624	FLT4	5:180601506-180649624	1	oncogene	1	0.254743	1	FALSE	4.19014	0.0158767		4
chr9	129887187	130043162	FNBP1	9:129887187-130043162	2	fusion	4	0.142901	1	FALSE	2.16123	0.0478106		32
chr14	37589984	37595034	FOXA1	14:37589984-37595034	1	oncogene	9	0.0059988	1	FALSE	3.21123	0.155079		53
chr3	138944224	138947140	FOXL2	3:138944224-138947140	1	oncogene, TSG	6	0.0370099	1	FALSE	2.75738	0.0890167		39
chr13	40555667	40666597	FOXO1	13:40555667-40666597	1	oncogene, TSG, fusion	3	0.12489	1	FALSE	2.71394	0.0412275		19
chr6	108560866	108684768	FOXO3	6:108560866-108684768	1	oncogene, TSG, fusion	1	0.477539	1	FALSE	1.6675	0.00834894		10
chrX	71096197	71103535	FOXO4	X:71096197-71103535	1	oncogene, TSG, fusion	4	0.292305	1	FALSE	1.80654	0.0397298		38
chr3	70954715	71583989	FOXP1	3:70954715-71583989	1	oncogene, fusion	4	0.0191324	1	FALSE	4.7002	0.0700447		15
chr19	676365	683399	FSTL3	19:676365-683399	1	oncogene, fusion	1	0.297454	1	FALSE	3.35027	0.0146299		5
chr10	8054653	8075203	GATA3	10:8054653-8075203	1	oncogene, TSG	3	0.048734	1	FALSE	4.32867	0.0501986		12
chr3	155870536	155944026	GMPS	3:155870536-155944026	2	fusion	1	1	1	FALSE	1.03512	0.000707547		16
chr19	3094410	3124004	GNA11	19:3094410-3124004	1	oncogene	3	0.165823	1	FALSE	2.33564	0.037334		22
chr14	92794231	92839963	GOLGA5	14:92794231-92839963	1	fusion	2	0.317194	1	FALSE	1.87299	0.0198546		18
chr6	117560269	117602364	GOPC	6:117560269-117602364	1	fusion	1	1	1	FALSE	0.747367	-0.00705006		22
chrX	133535754	133985646	GPC3	X:133535754-133985646	1	oncogene, TSG	7	0.00295474	1	FALSE	4.48009	0.129582		29
chr14	66507407	67181803	GPHN	14:66507407-67181803	1	fusion	3	0.0884794	1	FALSE	3.23321	0.0450916		16
chr1	226063977	226072001	H3F3A	1:226063977-226072001	1	oncogene	3	0.435704	1	FALSE	1.63979	0.0254738		31
chr8	79764013	79767857	HEY1	8:79764013-79767857	1	oncogene, fusion	6	0.0243497	1	FALSE	3.08735	0.0944318		35
chr14	61697622	61748259	HIF1A	14:61697622-61748259	1	oncogene	2	0.38131	1	FALSE	1.59973	0.0159709		21
chr7	75533300	75738947	HIP1	7:75533300-75738947	1	oncogene, fusion	6	0.00296818	1	FALSE	5.22895	0.112953		21
chr6	26031650	26032060	HIST1H3B	6:26031650-26032060	1	oncogene	8	0.00960699	1	FALSE	3.16521	0.133604		47
chr6	27138588	27139881	HIST1H4I	6:27138588-27139881	1	fusion	4	0.31668	1	FALSE	1.66815	0.0356421		41
chr6	29941260	29945884	HLA-A	6:29941260-29945884	1	fusion	6	0.138787	1	FALSE	1.99354	0.069614		53
chr6	34236873	34246230	HMGA1	6:34236873-34246230	1	oncogene, fusion	6	0.0302404	1	FALSE	2.91339	0.0917313		37
chr12	65824460	65915447	HMGA2	12:65824460-65915447	1	oncogene, fusion	1	1	1	FALSE	0.683395	-0.00966222		24
chr8	42896932	43030539	HOOK3	8:42896932-43030539	1	fusion	1	1	1	FALSE	0.783918	-0.00574895		21
chr7	27181515	27185216	HOXA11	7:27181515-27185216	1	oncogene, TSG, fusion	5	0.0587999	1	FALSE	2.67438	0.0712199		33
chr7	27194364	27200106	HOXA13	7:27194364-27200106	1	oncogene, fusion	5	0.0587999	1	FALSE	2.67438	0.0712199		33
chr7	27162435	27165530	HOXA9	7:27162435-27165530	1	oncogene, TSG, fusion	5	0.0587999	1	FALSE	2.67438	0.0712199		33
chr12	53973126	53977643	HOXC11	12:53973126-53977643	1	oncogene, fusion	5	0.0387248	1	FALSE	3.058	0.076552		29
chr2	176107286	176109588	HOXD11	2:176107286-176109588	1	oncogene, fusion	5	0.0344869	1	FALSE	3.17095	0.0778765		28
chr2	176092891	176095938	HOXD13	2:176092891-176095938	1	oncogene, fusion	5	0.0344869	1	FALSE	3.17095	0.0778765		28
chr11	532243	535550	HRAS	11:532243-535550	1	oncogene	2	0.166328	1	FALSE	3.08816	0.0288032		11
chr6	44247866	44253883	HSP90AB1	6:44247866-44253883	1	fusion	6	0.0114425	1	FALSE	3.75318	0.10245		29
chr2	208236265	208254322	IDH1	2:208236265-208254322	1	oncogene	7	0.00248802	1	FALSE	4.64493	0.130907		28
chr8	42271302	42331608	IKBKB	8:42271302-42331608	1	oncogene	2	0.642039	1	FALSE	1.5252	0.0146698		22
chr4	122451470	122456725	IL2	4:122451470-122456725	1	fusion	5	0.0177303	1	FALSE	3.88287	0.0844485		23
chr16	27402162	27452042	IL21R	16:27402162-27452042	1	fusion	2	0.655486	1	FALSE	1.39476	0.0120576		24
chr6	391739	411447	IRF4	6:391739-411447	1	oncogene, TSG, fusion	0	1	1	FALSE	0	0		0
chrX	108732482	108736409	IRS4	X:108732482-108736409	1	oncogene, TSG	0	0.407899	1	FALSE	0	-0.0384123		30
chr1	64833229	64966504	JAK1	1:64833229-64966504	1	oncogene, TSG	5	0.00912206	1	FALSE	4.72048	0.0896465		19
chr9	4985245	5128183	JAK2	9:4985245-5128183	1	oncogene, fusion	3	0.0775299	1	FALSE	3.45243	0.0463732		15
chr19	17824786	17848032	JAK3	19:17824786-17848032	1	oncogene	2	0.425997	1	FALSE	0.437071	-0.0548758		72
chr7	27830573	28180743	JAZF1	7:27830573-28180743	2	fusion	2	1	1	FALSE	1.00322	0.000136739		33
chr1	58780788	58784327	JUN	1:58780788-58784327	1	oncogene	5	0.00912206	1	FALSE	4.72048	0.0896465		19
chr8	41929479	42051987	KAT6A	8:41929479-42051987	1	oncogene, fusion	2	0.662827	1	FALSE	1.33735	0.0107466		25
chr17	49788555	49835030	KAT7	17:49788555-49835030	2	oncogene	6	0.155985	1	FALSE	1.87954	0.0653627		56
chr12	280129	389454	KDM5A	12:280129-389454	1	oncogene, fusion	0	1	1	FALSE	0	-0.00123457		1
chrX	44873511	45112602	KDM6A	X:44873511-45112602	1	oncogene, TSG	1	1	1	FALSE	0.562103	-0.0162511		29
chr18	63327726	63367510	KDSR	18:63327726-63367510	1	fusion	5	0.0344869	1	FALSE	3.17095	0.0778765		28
chr10	32009010	32056431	KIF5B	10:32009010-32056431	1	fusion	3	0.151743	1	FALSE	2.44969	0.0386351		21
chr9	107484852	107489646	KLF4	9:107484852-107489646	1	oncogene, TSG	6	0.00436128	1	FALSE	4.76431	0.110347		23
chr12	49018975	49055324	KMT2D	12:49018975-49055324	1	oncogene, TSG	4	0.285161	1	FALSE	1.85781	0.0410853		37
chr15	40382721	40394245	KNSTRN	15:40382721-40394245	2	oncogene	4	0.0692256	1	FALSE	2.90918	0.0583933		24
chr14	55580317	55684579	KTN1	14:55580317-55684579	1	fusion	4	0.0102019	1	FALSE	5.89303	0.0738701		12
chr13	46125920	46211348	LCP1	13:46125920-46211348	2	fusion	3	0.0884794	1	FALSE	3.23321	0.0450916		16
chr13	39342892	39603171	LHFPL6	13:39342892-39603171	2	fusion	4	0.0369211	1	FALSE	3.69526	0.064899		19
chr1	156114707	156140089	LMNA	1:156114707-156140089	1	fusion	3	1	1	FALSE	0.914335	-0.00611682		54
chr11	8224304	8263858	LMO1	11:8224304-8263858	1	oncogene, fusion	3	0.12489	1	FALSE	2.71394	0.0412275		19
chr11	33858576	33892289	LMO2	11:33858576-33892289	1	oncogene, fusion	1	1	1	FALSE	0.629257	-0.0122877		26
chr3	188212933	188890671	LPP	3:188212933-188890671	1	oncogene, fusion	3	0.413833	1	FALSE	1.82205	0.0294575		28
chr19	34172566	34229515	LSM14A	19:34172566-34229515	2	fusion	7	0.00348626	1	FALSE	4.32575	0.128254		30
chr19	13099033	13102867	LYL1	19:13099033-13102867	1	oncogene, fusion	4	1	1	FALSE	0.987079	-0.00116487		67
chr7	20134655	20217390	MACC1	7:20134655-20217390	2	oncogene	3	0.0884794	1	FALSE	3.23321	0.0450916		16
chr16	79593838	79600714	MAF	16:79593838-79600714	1	oncogene, fusion	3	0.435704	1	FALSE	1.63979	0.0254738		31
chr20	40685848	40689240	MAFB	20:40685848-40689240	1	oncogene, fusion	5	0.0344869	1	FALSE	3.17095	0.0778765		28
chr11	95976598	96343180	MAML2	11:95976598-96343180	1	oncogene, fusion	4	0.0618692	1	FALSE	3.03917	0.0597011		23
chr15	66386817	66492312	MAP2K1	15:66386817-66492312	1	oncogene	5	0.00310241	1	FALSE	6.439	0.0960705		14
chr17	12020834	12143830	MAP2K4	17:12020834-12143830	1	oncogene, TSG	4	0.0127866	1	FALSE	5.43514	0.0725982		13
chr5	56815574	56896152	MAP3K1	5:56815574-56896152	1	oncogene, TSG	2	0.317194	1	FALSE	1.87299	0.0198546		18
chr22	21754500	21867629	MAPK1	22:21754500-21867629	1	oncogene	3	0.112198	1	FALSE	2.86769	0.0425188		18
chr3	169083499	169146305	MECOM	3:169083499-169146305	1	oncogene, fusion	3	0.0775299	1	FALSE	3.45243	0.0463732		15
chr3	69739435	69968336	MITF	3:69739435-69968336	1	oncogene	6	0.00361479	1	FALSE	4.9863	0.111651		22
chr10	21534343	21743630	MLLT10	10:21534343-21743630	1	oncogene, fusion	3	0.138085	1	FALSE	2.57508	0.0399329		20
chr1	151057758	151068497	MLLT11	1:151057758-151068497	1	fusion	8	0.00265121	1	FALSE	4.07039	0.147318		37
chr9	20341665	20622543	MLLT3	9:20341665-20622543	1	fusion	6	0.00436128	1	FALSE	4.76431	0.110347		23
chr22	27748277	27801498	MN1	22:27748277-27801498	1	oncogene, fusion	2	0.295479	1	FALSE	1.98537	0.0211426		17
chr7	157004853	157010651	MNX1	7:157004853-157010651	2	fusion	2	0.12597	1	FALSE	3.7812	0.0313312		9
chr1	43337849	43352772	MPL	1:43337849-43352772	1	oncogene	6	0.0114425	1	FALSE	3.75318	0.10245		29
chr22	40411390	40533635	MRTFA	22:40411390-40533635	1	oncogene, TSG, fusion	4	0.292305	1	FALSE	1.80654	0.0397298		38
chrX	65667670	65741931	MSN	X:65667670-65741931	1	fusion	5	1	1	FALSE	0.877469	-0.0158901		93
chrX	155064034	155071226	MTCP1	X:155064034-155071226	1	oncogene, fusion	3	0.00308429	1	FALSE	17.3904	0.0615045		3
chr1	11106535	11262507	MTOR	1:11106535-11262507	1	oncogene	6	0.0150086	1	FALSE	3.50238	0.0997913		31
chr19	8848844	8981342	MUC16	19:8848844-8981342	2	oncogene	1	1	1	FALSE	0.562103	-0.0162511		29
chr3	195746765	195812277	MUC4	3:195746765-195812277	2	oncogene	2	0.106841	1	FALSE	4.25792	0.0325906		8
chr6	135181315	135219167	MYB	6:135181315-135219167	1	oncogene, fusion	3	0.225554	1	FALSE	1.96702	0.0320964		26
chr8	127736069	127741434	MYC	8:127736069-127741434	1	oncogene, fusion	8	0.010721	1	FALSE	3.0954	0.132212		48
chr1	39895426	39902013	MYCL	1:39895426-39902013	1	oncogene	6	0.0150086	1	FALSE	3.50238	0.0997913		31
chr2	15940564	15947007	MYCN	2:15940564-15947007	1	oncogene	5	0.0205155	1	FALSE	3.71622	0.0831408		24
chr3	38138478	38143019	MYD88	3:38138478-38143019	1	oncogene	5	0.0205155	1	FALSE	3.71622	0.0831408		24
chr16	15703172	15857011	MYH11	16:15703172-15857011	1	fusion	5	0.0129427	1	FALSE	4.26189	0.0870541		21
chr11	17719568	17722131	MYOD1	11:17719568-17722131	1	oncogene	6	0.00521661	1	FALSE	4.56072	0.109039		24
chr2	24491932	24770702	NCOA1	2:24491932-24770702	1	fusion	6	0.0192906	1	FALSE	3.28235	0.0971184		33
chr9	14087569	14313667	NFIB	9:14087569-14313667	1	fusion	1	1	1	FALSE	0.86855	-0.00315657		19
chr14	50725840	50831121	NIN	14:50725840-50831121	1	fusion	4	0.0369211	1	FALSE	3.69526	0.064899		19
chr14	36516392	36520228	NKX2-1	14:36516392-36520228	1	oncogene, TSG	5	0.0707373	1	FALSE	2.51556	0.0685333		35
chrX	71283583	71301168	NONO	X:71283583-71301168	1	fusion	8	0.00227871	1	FALSE	4.18844	0.14867		36
chr9	136494433	136545786	NOTCH1	9:136494433-136545786	1	oncogene, TSG, fusion	2	0.166328	1	FALSE	3.08816	0.0288032		11
chr1	119911553	120069626	NOTCH2	1:119911553-120069626	1	oncogene, TSG	1	1	1	FALSE	0.91791	-0.00186528		18
chr5	171387648	171411137	NPM1	5:171387648-171411137	1	oncogene, fusion	6	0.00729004	1	FALSE	4.20043	0.106414		26
chr8	38269697	38382272	NSD3	8:38269697-38382272	1	oncogene, fusion	6	0.0335127	1	FALSE	2.83326	0.0903758		38
chr10	103088018	103193306	NT5C2	10:103088018-103193306	1	oncogene	5	0.0839357	1	FALSE	2.37391	0.0658327		37
chr1	156860894	156881642	NTRK1	1:156860894-156881642	1	oncogene, TSG, fusion	2	1	1	FALSE	0.779306	-0.0120632		42
chr15	87876757	88256731	NTRK3	15:87876757-88256731	1	oncogene, fusion	2	0.166328	1	FALSE	3.08816	0.0288032		11
chr11	72002864	72080687	NUMA1	11:72002864-72080687	1	fusion	4	0.112369	1	FALSE	2.39329	0.0518045		29
chr9	131125561	131234670	NUP214	9:131125561-131234670	1	fusion	4	0.153761	1	FALSE	2.09332	0.0464724		33
chr11	3675010	3797792	NUP98	11:3675010-3797792	1	oncogene, fusion	3	0.195085	1	FALSE	2.13593	0.0347218		24
chr15	34343315	34357728	NUTM1	15:34343315-34357728	1	oncogene, fusion	3	0.100048	1	FALSE	3.03973	0.0438068		17
chr10	79703227	79712757	NUTM2B	10:79703227-79712757	1	fusion	8	0.0132363	1	FALSE	2.96413	0.129419		50
chr10	87357668	87367195	NUTM2D	10:87357668-87367195	1	fusion	2	0.670487	1	FALSE	1.28436	0.00943217		26
chr21	33025935	33029196	OLIG2	21:33025935-33029196	1	oncogene, fusion	8	0.00858259	1	FALSE	3.23806	0.134991		46
chr9	92414245	92424461	OMD	9:92414245-92424461	2	fusion	3	0.44414	1	FALSE	1.58659	0.0241391		32
chr2	222199888	222298981	PAX3	2:222199888-222298981	1	oncogene, fusion	6	0.00361479	1	FALSE	4.9863	0.111651		22
chr1	18631006	18736138	PAX7	1:18631006-18736138	1	fusion	5	0.0305535	1	FALSE	3.29224	0.0791976		27
chr2	113215997	113278921	PAX8	2:113215997-113278921	1	fusion	7	0.00552734	1	FALSE	3.91882	0.12425		33
chr1	164559635	164851831	PBX1	1:164559635-164851831	1	oncogene, fusion	5	0.0910009	1	FALSE	2.30847	0.0644772		38
chr8	17922840	18027968	PCM1	8:17922840-18027968	1	fusion	7	0.00348626	1	FALSE	4.32575	0.128254		30
chr9	5510570	5571254	PDCD1LG2	9:5510570-5571254	1	oncogene, fusion	2	0.208602	1	FALSE	2.60764	0.0262625		13
chr1	148889463	149033016	PDE4DIP	1:148889463-149033016	1	fusion	5	0.00754257	1	FALSE	4.98819	0.0909378		18
chr22	39223359	39244751	PDGFB	22:39223359-39244751	1	oncogene, fusion	4	0.285161	1	FALSE	1.85781	0.0410853		37
chr3	138652699	138759359	PIK3CB	3:138652699-138759359	1	oncogene	6	0.0302404	1	FALSE	2.91339	0.0917313		37
chr6	37170203	37175426	PIM1	6:37170203-37175426	1	oncogene, fusion	0	0.262502	1	FALSE	0	-0.0478036		37
chr8	56160904	56211279	PLAG1	8:56160904-56211279	1	oncogene, fusion	4	0.048493	1	FALSE	3.33618	0.0623066		21
chr20	41136960	41175721	PLCG1	20:41136960-41175721	1	oncogene, fusion	6	0.00729004	1	FALSE	4.20043	0.106414		26
chr6	31164337	31170693	POU5F1	6:31164337-31170693	1	oncogene, fusion	8	0.0195437	1	FALSE	2.73061	0.123788		54
chr12	27524206	27695564	PPFIBP1	12:27524206-27695564	1	fusion	4	0.102929	1	FALSE	2.48189	0.053129		28
chr1	156767500	156800817	PRCC	1:156767500-156800817	1	fusion	4	0.517713	1	FALSE	1.51222	0.0301422		45
chr1	3069211	3438621	PRDM16	1:3069211-3438621	1	oncogene, fusion	1	0.297454	1	FALSE	3.35027	0.0146299		5
chr19	14091688	14117744	PRKACA	19:14091688-14117744	1	oncogene	9	0.0111625	1	FALSE	2.86249	0.146543		59
chr1	170663906	170739419	PRRX1	1:170663906-170739419	1	fusion	6	0.00729004	1	FALSE	4.20043	0.106414		26
chr9	15464066	15511019	PSIP1	9:15464066-15511019	1	oncogene, fusion	1	0.612161	1	FALSE	1.10541	0.00198911		15
chr20	63528001	63537354	PTK6	20:63528001-63537354	1	oncogene, TSG	4	0.00228871	1	FALSE	10.1397	0.0801824		7
chr6	163414643	163578596	QKI	6:163414643-163578596	1	oncogene, TSG	2	0.27369	1	FALSE	2.1118	0.0224274		16
chr17	5282300	5385812	RABEP1	17:5282300-5385812	1	fusion	1	0.719857	1	FALSE	0.424095	-0.0283258		38
chr9	133097720	133121176	RALGDS	9:133097720-133121176	2	fusion	3	0.165823	1	FALSE	2.33564	0.037334		22
chr4	98261518	98442334	RAP1GDS1	4:98261518-98442334	1	oncogene, fusion	4	0.00328963	1	FALSE	8.86781	0.0789262		8
chr17	40309194	40356796	RARA	17:40309194-40356796	1	oncogene, fusion	5	0.176415	1	FALSE	2.13155	0.0603896		41
chr1	110338506	110346677	RBM15	1:110338506-110346677	1	fusion	5	0.0305535	1	FALSE	3.29224	0.0791976		27
chr8	144511291	144517826	RECQL4	8:144511291-144517826	1	oncogene, TSG	0	1	1	FALSE	0	-0.00996264		8
chr10	43077027	43130351	RET	10:43077027-43130351	1	oncogene, fusion	0	0.255288	1	FALSE	0	-0.0451031		35
chr3	49359145	49412202	RHOA	3:49359145-49412202	1	oncogene, TSG	5	0.0152096	1	FALSE	4.06376	0.085753		22
chr6	117288300	117425855	ROS1	6:117288300-117425855	1	oncogene, fusion	3	0.100048	1	FALSE	3.03973	0.0438068		17
chr21	34787801	35049344	RUNX1	21:34787801-35049344	1	oncogene, TSG, fusion	7	0.0369187	1	FALSE	2.53277	0.100964		50
chr8	91954967	92095654	RUNX1T1	8:91954967-92095654	1	oncogene, TSG, fusion	2	0.38131	1	FALSE	1.59973	0.0159709		21
chr1	153457744	153460701	S100A7	1:153457744-153460701	2	fusion	6	0.149929	1	FALSE	1.91615	0.0667836		55
chr20	51782331	51802520	SALL4	20:51782331-51802520	1	oncogene	4	0.0271488	1	FALSE	4.13935	0.0674783		17
chr22	19714464	19723319	2024-09-05	22:19714464-19723319	2	fusion	1	0.337764	1	FALSE	2.78989	0.0133799		6
chrX	119617639	119693370	2024-09-06	X:119617639-119693370	2	fusion	4	0.0770193	1	FALSE	2.78958	0.0570823		25
chr18	44680898	45068510	SETBP1	18:44680898-45068510	1	oncogene, fusion	3	0.12489	1	FALSE	2.71394	0.0412275		19
chr6	134169246	134318058	SGK1	6:134169246-134318058	2	oncogene	2	0.655486	1	FALSE	1.39476	0.0120576		24
chr10	116883377	117005577	SHTN1	10:116883377-117005577	2	fusion	6	0.00361479	1	FALSE	4.9863	0.111651		22
chr14	60643415	60649462	SIX1	14:60643415-60649462	1	oncogene	2	0.648533	1	FALSE	1.45715	0.0133654		23
chr2	45005161	45009430	SIX2	2:45005161-45009430	2	oncogene	1	1	1	FALSE	0.562103	-0.0162511		29
chr7	127652180	128092607	SND1	7:127652180-128092607	1	oncogene, fusion	3	0.0672345	1	FALSE	3.70263	0.0476515		14
chr16	11976738	12574289	SNX29	16:11976738-12574289	2	fusion	2	0.655486	1	FALSE	1.39476	0.0120576		24
chr3	181711924	181714436	SOX2	3:181711924-181714436	1	oncogene	6	0.00990749	1	FALSE	3.89161	0.103775		28
chr17	20087022	20314755	SPECC1	17:20087022-20314755	2	fusion	5	0.0432718	1	FALSE	2.95256	0.0752241		30
chr20	37346154	37406050	SRC	20:37346154-37406050	1	oncogene	6	0.0192906	1	FALSE	3.28235	0.0971184		33
chr3	8980591	9249379	SRGAP3	3:8980591-9249379	2	fusion	5	0.00754257	1	FALSE	4.98819	0.0909378		18
chr17	76734115	76737333	SRSF2	17:76734115-76737333	1	oncogene	3	0.195085	1	FALSE	2.13593	0.0347218		24
chr6	36594368	36605600	SRSF3	6:36594368-36605600	1	oncogene, fusion	1	0.718105	1	FALSE	0.436113	-0.0269703		37
chr18	26016253	26090625	SS18	18:26016253-26090625	1	fusion	3	0.4278	1	FALSE	1.69652	0.0268051		30
chrX	48255317	48267444	SSX1	X:48255317-48267444	1	oncogene, fusion	6	0.0271879	1	FALSE	2.99796	0.0930833		36
chrX	48383527	48393347	SSX4	X:48383527-48393347	1	oncogene, fusion	5	0.0587999	1	FALSE	2.67438	0.0712199		33
chr17	42313324	42388568	STAT3	17:42313324-42388568	1	oncogene	4	0.132371	1	FALSE	2.23355	0.0491453		31
chr17	42199168	42276406	STAT5B	17:42199168-42276406	1	oncogene, TSG, fusion	5	0.0481318	1	FALSE	2.85392	0.0738928		31
chr17	31937018	32001045	SUZ12	17:31937018-32001045	1	oncogene, TSG, fusion	7	0.00408828	1	FALSE	4.18135	0.126923		31
chr9	90801787	90898549	SYK	9:90801787-90898549	1	oncogene, fusion	6	0.0170562	1	FALSE	3.38896	0.0984566		32
chr9	105662457	105663112	TAL2	9:105662457-105663112	1	oncogene, fusion	6	0.00729004	1	FALSE	4.20043	0.106414		26
chr3	177019355	177196478	TBL1XR1	3:177019355-177196478	1	oncogene, TSG, fusion	2	0.166328	1	FALSE	3.08816	0.0288032		11
chr12	114670255	114683590	TBX3	12:114670255-114683590	1	oncogene, TSG	6	0.0150086	1	FALSE	3.50238	0.0997913		31
chr8	53966556	54022529	TCEA1	8:53966556-54022529	1	fusion	6	0.00296818	1	FALSE	5.22895	0.112953		21
chr15	56918623	57288514	TCF12	15:56918623-57288514	1	fusion	1	0.562974	1	FALSE	1.27844	0.00454261		13
chr19	1609290	1652329	TCF3	19:1609290-1652329	1	oncogene, TSG, fusion	2	0.0886178	1	FALSE	4.86976	0.0338467		7
chr14	95709968	95714196	TCL1A	14:95709968-95714196	1	oncogene, fusion	2	0.711682	1	FALSE	1.07064	0.0028096		31
chr4	48135783	48269864	TEC	4:48135783-48269864	2	oncogene, fusion	1	0.445578	1	FALSE	1.85484	0.00961139		9
chr5	1253167	1295047	TERT	5:1253167-1295047	1	oncogene, TSG	4	0.00455338	1	FALSE	7.87785	0.0776669		9
chr10	68560656	68694482	TET1	10:68560656-68694482	1	oncogene, TSG, fusion	3	0.241145	1	FALSE	1.89194	0.0307786		27
chr6	41683978	41736259	TFEB	6:41683978-41736259	1	oncogene, fusion	5	0.172444	1	FALSE	2.1876	0.0617557		40
chr3	196049284	196082189	TFRC	3:196049284-196082189	2	fusion	3	0.0207623	1	FALSE	6.51478	0.0552548		8
chr1	36224416	36305357	THRAP3	1:36224416-36305357	2	fusion	6	0.00436128	1	FALSE	4.76431	0.110347		23
chr10	101130505	101137789	TLX1	10:101130505-101137789	1	oncogene, fusion	8	0.00227871	1	FALSE	4.18844	0.14867		36
chr21	41464553	41508065	TMPRSS2	21:41464553-41508065	1	fusion	3	0.12489	1	FALSE	2.71394	0.0412275		19
chr9	115020534	115118257	TNC	9:115020534-115118257	2	oncogene	4	0.048493	1	FALSE	3.33618	0.0623066		21
chr16	11965107	11968068	TNFRSF17	16:11965107-11968068	1	oncogene, fusion	3	0.420489	1	FALSE	1.75716	0.028133		29
chr20	41028818	41124487	TOP1	20:41028818-41124487	1	fusion	6	0.00521661	1	FALSE	4.56072	0.109039		24
chr17	7668402	7687538	TP53	17:7668402-7687538	1	oncogene, TSG, fusion	1	1	1	FALSE	0.86855	-0.00315657		19
chr3	189631427	189897279	TP63	3:189631427-189897279	1	oncogene, TSG	3	0.225554	1	FALSE	1.96702	0.0320964		26
chr19	16067538	16102943	TPM4	19:16067538-16102943	1	fusion	6	0.431334	1	FALSE	1.4763	0.0450679		70
chr6	28903002	28923989	TRIM27	6:28903002-28923989	1	oncogene, fusion	5	0.07718	1	FALSE	2.44271	0.0671848		36
chr14	91965991	92040059	TRIP11	14:91965991-92040059	1	fusion	5	0.0177303	1	FALSE	3.88287	0.0844485		23
chr14	80955043	81146302	TSHR	14:80955043-81146302	1	oncogene	0	1	1	FALSE	0	-0.00996264		8
chr17	5116438	5174991	USP6	17:5116438-5174991	1	oncogene, fusion	2	1	1	FALSE	0.972496	-0.00120485		34
chr19	6772726	6857107	VAV1	19:6772726-6857107	2	fusion	4	0.0770193	1	FALSE	2.78958	0.0570823		25
chr2	24029340	24047353	WDCP	2:24029340-24047353	1	fusion	4	0.292305	1	FALSE	1.80654	0.0397298		38
chr11	32387775	32435630	WT1	11:32387775-32435630	1	oncogene, TSG, fusion	3	0.225554	1	FALSE	1.96702	0.0320964		26
chr10	31319172	31529813	ZEB1	10:31319172-31529813	2	oncogene	1	1	1	FALSE	0.86855	-0.00315657		19
chr18	25061926	25352152	ZNF521	18:25061926-25352152	1	oncogene, fusion	0	0.391602	1	FALSE	0	-0.0304956		24

## Sheet: TD_hotspots_tsg
chr	start	stop	Gene Symbol	Genome Location	Tier	Role in Cancer	tdCounts	fisherTest.p	fisherTest.q	fisherTest.sig	fisherTest.OR	fisherTest.groupPropDiff	genesToLabel
chr7	146116359	148420998	CNTNAP2	7:146116359-148420998	2	TSG	27	1.05858e-18	4.68949e-16	TRUE	20.2183	1.16714	CNTNAP2
chr9	8314246	10033790	PTPRD	9:8314246-10033790	2	TSG	15	3.61855e-12	1.60302e-09	TRUE	21.6818	0.421051	PTPRD
chr2	140231423	142131701	LRP1B	2:140231423-142131701	1	TSG	13	4.07193e-11	1.80386e-08	TRUE	23.764	0.346092
chr3	75906695	77647510	ROBO2	3:75906695-77647510	2	TSG	10	1.71122e-08	7.5807e-06	TRUE	20.3188	0.243926	ROBO2
chr15	56918623	57288514	TCF12	15:56918623-57288514	1	fusion	7	4.20353e-08	1.86216e-05	TRUE	66.2237	0.164194	TCF12
chr14	99169287	99271228	BCL11B	14:99169287-99271228	1	oncogene, TSG, fusion	4	9.36124e-06	0.00414703	TRUE	Inf	0.0888889	BCL11B
chr5	158695920	159099761	EBF1	5:158695920-159099761	1	TSG, fusion	4	9.36124e-06	0.00414703	TRUE	Inf	0.0888889
chr8	53966556	54022529	TCEA1	8:53966556-54022529	1	fusion	4	9.36124e-06	0.00414703	TRUE	Inf	0.0888889
chr6	108560866	108684768	FOXO3	6:108560866-108684768	1	oncogene, TSG, fusion	5	9.46728e-06	0.004194	TRUE	45.2663	0.111164
chr3	47016689	47163967	SETD2	3:47016689-47163967	1	TSG	5	9.46728e-06	0.004194	TRUE	45.2663	0.111164
chr7	138460334	138589993	TRIM24	7:138460334-138589993	1	oncogene, TSG, fusion	5	9.46728e-06	0.004194	TRUE	45.2663	0.111164
chr8	112222928	113437099	CSMD3	8:112222928-113437099	2	TSG	6	1.79578e-05	0.0079553	TRUE	18.5232	0.132081
chr6	156777374	157210779	ARID1B	6:156777374-157210779	1	TSG	5	5.20396e-05	0.0230535	FALSE	22.6778	0.10868
chr3	8980591	9249379	SRGAP3	3:8980591-9249379	2	fusion	5	5.20396e-05	0.0230535	FALSE	22.6778	0.10868
chr16	72782885	73891871	ZFHX3	16:72782885-73891871	1	TSG	7	7.99457e-05	0.0354159	FALSE	9.42822	0.149101
chr12	1027747	1495924	ERC1	12:1027747-1495924	1	fusion	6	0.000130449	0.057789	FALSE	11.0957	0.12705
chr7	91940867	92110673	AKAP9	7:91940867-92110673	2	fusion	3	0.000174404	0.0772609	FALSE	Inf	0.0652174
chr3	105655461	105869043	CBLB	3:105655461-105869043	1	TSG	3	0.000174404	0.0772609	FALSE	Inf	0.0652174
chr1	193122017	193253901	CDC73	1:193122017-193253901	1	TSG	3	0.000174404	0.0772609	FALSE	Inf	0.0652174
chrX	133535754	133985646	GPC3	X:133535754-133985646	1	oncogene, TSG	3	0.000174404	0.0772609	FALSE	Inf	0.0652174
chr15	52307283	52529050	MYO5A	15:52307283-52529050	1	fusion	3	0.000174404	0.0772609	FALSE	Inf	0.0652174
chr6	127968977	128520476	PTPRK	6:127968977-128520476	1	TSG, fusion	3	0.000174404	0.0772609	FALSE	Inf	0.0652174
chr10	112447258	112818744	VTI1A	10:112447258-112818744	2	fusion	3	0.000174404	0.0772609	FALSE	Inf	0.0652174
chr14	67819779	68611565	RAD51B	14:67819779-68611565	1	TSG, fusion	6	0.000276859	0.122649	FALSE	9.23271	0.124516
chr2	24491932	24770702	NCOA1	2:24491932-24770702	1	fusion	4	0.000551941	0.24451	FALSE	17.7518	0.0839323
chr11	3000922	3057437	CARS	11:3000922-3057437	1	TSG, fusion	3	0.00160657	0.711712	FALSE	26.0511	0.0627452
chr10	26746593	26860935	ABI1	10:26746593-26860935	1	TSG, fusion	0	1	1	FALSE	0	0
chr2	222860934	222944639	ACSL3	2:222860934-222944639	1	fusion	1	0.0569767	1	FALSE	Inf	0.0208333
chr5	131949973	132011662	ACSL6	5:131949973-132011662	2	fusion	0	1	1	FALSE	0	0
chr2	147844517	147930824	ACVR2A	2:147844517-147930824	1	TSG	0	1	1	FALSE	0	0
chr4	86935002	87141054	AFF1	4:86935002-87141054	1	fusion	1	0.254743	1	FALSE	4.19014	0.0158767
chr12	111766922	111817529	ALDH2	12:111766922-111817529	2	fusion	0	1	1	FALSE	0	0
chrX	64185117	64205744	AMER1	X:64185117-64205744	1	TSG	0	1	1	FALSE	0	0
chr5	112737888	112846239	APC	5:112737888-112846239	1	TSG	0	1	1	FALSE	0	0
chr22	38982409	38992784	APOBEC3B	22:38982409-38992784	1	oncogene, TSG	1	0.0569767	1	FALSE	Inf	0.0208333
chr5	142770377	143229011	ARHGAP26	5:142770377-143229011	1	TSG, fusion	1	0.161553	1	FALSE	8.37748	0.0183611
chr8	1824015	1958641	ARHGEF10	8:1824015-1958641	2	TSG	0	1	1	FALSE	0	-0.00495663
chr1	17539835	17697869	ARHGEF10L	1:17539835-17697869	2	TSG	2	0.0714723	1	FALSE	5.68502	0.0350998
chr11	120337078	120489936	ARHGEF12	11:120337078-120489936	1	TSG, fusion	1	0.161553	1	FALSE	8.37748	0.0183611
chr1	26696033	26782110	ARID1A	1:26696033-26782110	1	TSG, fusion	1	0.0569767	1	FALSE	Inf	0.0208333
chr12	45729665	45908040	ARID2	12:45729665-45908040	1	TSG	2	0.0031838	1	FALSE	Inf	0.0425532
chr1	150809705	150876768	ARNT	1:150809705-150876768	1	oncogene, TSG, fusion	0	1	1	FALSE	0	-0.00247219
chr17	81977550	82017404	ASPSCR1	17:81977550-82017404	1	fusion	0	1	1	FALSE	0	-0.00247219
chr20	32358330	32439319	ASXL1	20:32358330-32439319	1	TSG	1	0.0569767	1	FALSE	Inf	0.0208333
chr2	25741925	25780309	ASXL2	2:25741925-25780309	2	TSG	0	1	1	FALSE	0	0
chr2	215311817	215349763	ATIC	2:215311817-215349763	1	fusion	0	1	1	FALSE	0	0
chr11	108222832	108369099	ATM	11:108222832-108369099	1	TSG	1	0.0569767	1	FALSE	Inf	0.0208333
chr1	116373867	116404772	ATP1A1	1:116373867-116404772	1	oncogene, TSG	0	1	1	FALSE	0	0
chrX	153536122	153582929	ATP2B3	X:153536122-153582929	1	TSG	0	1	1	FALSE	0	0
chr3	142449237	142578826	ATR	3:142449237-142578826	1	TSG	1	0.161553	1	FALSE	8.37748	0.0183611
chrX	77504878	77786269	ATRX	X:77504878-77786269	1	TSG	1	0.411704	1	FALSE	2.08867	0.0108707
chr16	287440	352659	AXIN1	16:287440-352659	1	TSG	0	1	1	FALSE	0	-0.00495663
chr17	65528563	65561647	AXIN2	17:65528563-65561647	1	TSG	1	0.0569767	1	FALSE	Inf	0.0208333
chr15	44711477	44718877	B2M	15:44711477-44718877	1	TSG	1	0.0569767	1	FALSE	Inf	0.0208333
chr3	52401013	52410350	BAP1	3:52401013-52410350	1	TSG	0	1	1	FALSE	0	0
chr2	214725646	214809704	BARD1	2:214725646-214809704	1	TSG	0	1	1	FALSE	0	0
chr19	48954929	48961798	BAX	19:48954929-48961798	1	TSG	0	1	1	FALSE	0	0
chr14	34752737	34875647	BAZ1A	14:34752737-34875647	2	TSG	0	1	1	FALSE	0	-0.00247219
chr1	85266248	85277090	BCL10	1:85266248-85277090	1	TSG, fusion	0	1	1	FALSE	0	0
chr12	122019422	122062044	BCL7A	12:122019422-122062044	1	fusion	0	1	1	FALSE	0	0
chr11	118893875	118910904	BCL9L	11:118893875-118910904	1	oncogene, TSG	0	1	1	FALSE	0	-0.00247219
chrX	40051248	40097403	BCOR	X:40051248-40097403	1	TSG, fusion	0	1	1	FALSE	0	0
chrX	130005188	130058083	BCORL1	X:130005188-130058083	1	oncogene, TSG	0	1	1	FALSE	0	0
chr22	23180210	23318037	BCR	22:23180210-23318037	1	fusion	0	1	1	FALSE	0	-0.00495663
chr11	102317495	102337734	BIRC3	11:102317495-102337734	1	oncogene, TSG, fusion	0	1	1	FALSE	0	0
chr15	90717327	90816165	BLM	15:90717327-90816165	1	TSG	0	1	1	FALSE	0	-0.00495663
chr10	86756650	86932838	BMPR1A	10:86756650-86932838	1	oncogene, TSG	2	0.0177356	1	FALSE	17.044	0.040081
chr17	43044295	43125483	BRCA1	17:43044295-43125483	1	TSG	1	0.477539	1	FALSE	1.6675	0.00834894
chr13	32315474	32400266	BRCA2	13:32315474-32400266	1	TSG	0	1	1	FALSE	0	-0.00247219
chr17	61681266	61863521	BRIP1	17:61681266-61863521	1	TSG	1	0.0569767	1	FALSE	Inf	0.0208333
chr12	92140278	92145897	BTG1	12:92140278-92145897	1	TSG, fusion	0	1	1	FALSE	0	0
chrX	101349447	101390796	BTK	X:101349447-101390796	1	oncogene, TSG	0	1	1	FALSE	0	0
chr15	40161026	40221136	BUB1B	15:40161026-40221136	1	TSG	0	1	1	FALSE	0	0
chr15	55408548	55418712	C15orf65	15:55408548-55418712	2	fusion	0	1	1	FALSE	0	0
chr1	6785324	7769706	CAMTA1	1:6785324-7769706	1	TSG, fusion	5	0.00310241	1	FALSE	6.439	0.0960705
chr17	78991717	79009817	CANT1	17:78991717-79009817	1	fusion	0	1	1	FALSE	0	0
chr4	184627696	184649475	CASP3	4:184627696-184649475	2	TSG	0	1	1	FALSE	0	0
chr2	201258036	201287711	CASP8	2:201258036-201287711	1	TSG	0	1	1	FALSE	0	0
chr1	15492270	15524295	CASP9	1:15492270-15524295	2	TSG	1	0.161553	1	FALSE	8.37748	0.0183611
chr16	88874858	88977204	CBFA2T3	16:88874858-88977204	1	TSG, fusion	1	0.0569767	1	FALSE	Inf	0.0208333
chr16	67029245	67101022	CBFB	16:67029245-67101022	1	TSG, fusion	0	1	1	FALSE	0	0
chr11	119206276	119308149	CBL	11:119206276-119308149	1	oncogene, TSG, fusion	0	1	1	FALSE	0	-0.00495663
chr19	44777869	44800634	CBLC	19:44777869-44800634	1	oncogene, TSG	0	1	1	FALSE	0	0
chr10	59788763	59906656	CCDC6	10:59788763-59906656	1	TSG, fusion	1	0.337764	1	FALSE	2.78989	0.0133799
chr14	20311368	20333312	CCNB1IP1	14:20311368-20333312	1	TSG, fusion	1	0.0569767	1	FALSE	Inf	0.0208333
chr6	99542380	99568973	CCNC	6:99542380-99568973	2	TSG	0	1	1	FALSE	0	0
chr9	5450525	5470547	CD274	9:5450525-5470547	1	TSG, fusion	0	1	1	FALSE	0	0
chr16	68737225	68835548	CDH1	16:68737225-68835548	1	TSG	0	1	1	FALSE	0	0
chr5	24487100	24644978	CDH10	5:24487100-24644978	2	TSG	0	1	1	FALSE	0	0
chr16	64943753	65122198	CDH11	16:64943753-65122198	1	TSG, fusion	0	1	1	FALSE	0	0
chr17	39462039	39535146	CDK12	17:39462039-39535146	1	TSG	1	0.337764	1	FALSE	2.78989	0.0133799
chr6	36678710	36687337	CDKN1A	6:36678710-36687337	2	oncogene, TSG	0	1	1	FALSE	0	0
chr12	12717124	12722371	CDKN1B	12:12717124-12722371	1	TSG	0	1	1	FALSE	0	-0.00247219
chr9	21968056	21974866	CDKN2A	9:21968056-21974866	1	TSG	0	1	1	FALSE	0	0
chr1	50960745	50974633	CDKN2C	1:50960745-50974633	1	TSG	0	1	1	FALSE	0	0
chr13	27962137	27971139	CDX2	13:27962137-27971139	1	TSG, fusion	0	1	1	FALSE	0	0
chr19	33299934	33302564	CEBPA	19:33299934-33302564	1	TSG	0	1	1	FALSE	0	0
chr19	32875925	32971963	CEP89	19:32875925-32971963	2	fusion	0	1	1	FALSE	0	-0.00247219
chr8	56211756	56218615	CHCHD7	8:56211756-56218615	1	fusion	0	1	1	FALSE	0	0
chr15	92900320	93028005	CHD2	15:92900320-93028005	2	TSG	0	1	1	FALSE	0	0
chr22	28687763	28741838	CHEK2	22:28687763-28741838	1	TSG	0	1	1	FALSE	0	0
chr4	54009789	54064690	CHIC2	4:54009789-54064690	2	fusion	2	0.0031838	1	FALSE	Inf	0.0425532
chr19	42284665	42295797	CIC	19:42284665-42295797	1	oncogene, TSG, fusion	0	1	1	FALSE	0	0
chr16	10877198	10924983	CIITA	16:10877198-10924983	1	TSG, fusion	1	0.0569767	1	FALSE	Inf	0.0208333
chr12	122271434	122422569	CLIP1	12:122271434-122422569	1	fusion	3	0.0114628	1	FALSE	8.69726	0.057764
chr11	57657158	57661868	CLP1	11:57657158-57661868	2	fusion	0	1	1	FALSE	0	0
chr17	59619689	59696956	CLTC	17:59619689-59696956	1	TSG, fusion	1	0.0569767	1	FALSE	Inf	0.0208333
chr22	19179473	19291714	CLTCL1	22:19179473-19291714	1	TSG, fusion	1	0.254743	1	FALSE	4.19014	0.0158767
chr3	129170102	129183910	CNBP	3:129170102-129183910	1	TSG, fusion	0	1	1	FALSE	0	0
chr19	54141396	54155680	CNOT3	19:54141396-54155680	1	TSG	0	1	1	FALSE	0	0
chr9	121075012	121177608	CNTRL	9:121075012-121177608	1	fusion	0	1	1	FALSE	0	0
chr17	50183289	50201632	COL1A1	17:50183289-50201632	1	fusion	0	1	1	FALSE	0	0
chr12	47972965	48004486	COL2A1	12:47972965-48004486	1	fusion	0	1	1	FALSE	0	0
chr2	188974320	189012746	COL3A1	2:188974320-189012746	2	fusion	0	1	1	FALSE	0	0
chr8	99877866	99894062	COX6C	8:99877866-99894062	2	fusion	0	1	1	FALSE	0	0
chr10	92048642	92243279	CPEB3	10:92048642-92243279	2	TSG	0	1	1	FALSE	0	-0.00745342
chr11	46277661	46321422	CREB3L1	11:46277661-46321422	1	TSG, fusion	0	1	1	FALSE	0	-0.00247219
chr16	3725054	3880726	CREBBP	16:3725054-3880726	1	oncogene, TSG, fusion	1	0.0569767	1	FALSE	Inf	0.0208333
chr15	90530068	90642813	CRTC3	15:90530068-90642813	1	fusion	1	0.161553	1	FALSE	8.37748	0.0183611
chr16	67562467	67639176	CTCF	16:67562467-67639176	1	TSG	0	1	1	FALSE	0	-0.00247219
chr2	224470150	224585348	CUL3	2:224470150-224585348	2	TSG	0	1	1	FALSE	0	0
chr7	101816011	102258233	CUX1	7:101816011-102258233	1	oncogene, TSG	2	0.0411904	1	FALSE	8.53397	0.0375966
chr16	50742760	50801935	CYLD	16:50742760-50801935	1	TSG	0	1	1	FALSE	0	0
chr6	33318558	33323014	DAXX	6:33318558-33323014	1	oncogene, TSG	0	1	1	FALSE	0	0
chr2	74361154	74380355	DCTN1	2:74361154-74380355	1	fusion	0	1	1	FALSE	0	-0.00247219
chr11	47214942	47239240	DDB2	11:47214942-47239240	1	oncogene, TSG	0	1	1	FALSE	0	0
chr11	108665025	108940930	DDX10	11:108665025-108940930	1	TSG, fusion	0	1	1	FALSE	0	-0.00495663
chrX	41333284	41351668	DDX3X	X:41333284-41351668	1	TSG	0	1	1	FALSE	0	0
chr14	95086228	95158010	DICER1	14:95086228-95158010	1	TSG	0	1	1	FALSE	0	0
chr19	14514770	14518420	DNAJB1	19:14514770-14518420	1	fusion	0	1	1	FALSE	0	0
chr19	10718131	10831903	DNM2	19:10718131-10831903	1	TSG	0	1	1	FALSE	0	0
chr2	25227855	25342590	DNMT3A	2:25227855-25342590	1	TSG	0	1	1	FALSE	0	0
chr5	31400497	31532061	DROSHA	5:31400497-31532061	1	TSG	0	1	1	FALSE	0	0
chr4	190084412	190085686	DUX4L1	4:190084412-190085686	2	fusion	0	1	1	FALSE	0	0
chr11	86245223	86278813	EED	11:86245223-86278813	2	TSG	0	1	1	FALSE	0	0
chr8	108201743	108248765	EIF3E	8:108201743-108248765	1	TSG, fusion	0	1	1	FALSE	0	0
chr3	186783547	186789900	EIF4A2	3:186783547-186789900	1	fusion	0	1	1	FALSE	0	0
chr1	202007945	202016009	ELF3	1:202007945-202016009	2	TSG	0	1	1	FALSE	0	0
chrX	130064928	130110495	ELF4	X:130064928-130110495	1	oncogene, TSG, fusion	0	1	1	FALSE	0	0
chr19	18442663	18522127	ELL	19:18442663-18522127	1	TSG, fusion	1	0.254743	1	FALSE	4.19014	0.0158767
chr7	74027789	74069907	ELN	7:74027789-74069907	2	fusion	0	1	1	FALSE	0	0
chr2	42169350	42332548	EML4	2:42169350-42332548	1	fusion	2	0.0031838	1	FALSE	Inf	0.0425532
chr22	41091786	41180079	EP300	22:41091786-41180079	1	TSG, fusion	0	1	1	FALSE	0	-0.00247219
chr2	46297402	46386703	EPAS1	2:46297402-46386703	1	oncogene, TSG	0	1	1	FALSE	0	0
chr1	51354263	51519328	EPS15	1:51354263-51519328	1	TSG, fusion	0	1	1	FALSE	0	-0.00247219
chr2	211375717	212538841	ERBB4	2:211375717-212538841	1	oncogene, TSG	4	0.00328963	1	FALSE	8.86781	0.0789262
chr19	45349837	45370587	ERCC2	19:45349837-45370587	1	TSG	0	1	1	FALSE	0	0
chr2	127257290	127294176	ERCC3	2:127257290-127294176	1	TSG	1	0.0569767	1	FALSE	Inf	0.0208333
chr16	13920157	13952345	ERCC4	16:13920157-13952345	1	TSG	0	1	1	FALSE	0	0
chr13	102844844	102876001	ERCC5	13:102844844-102876001	1	TSG	0	1	1	FALSE	0	0
chr6	151690496	152103274	ESR1	6:151690496-152103274	1	oncogene, TSG, fusion	1	0.337764	1	FALSE	2.78989	0.0133799
chr12	22625075	22690665	ETNK1	12:22625075-22690665	1	TSG	0	1	1	FALSE	0	0
chr12	11649854	11895402	ETV6	12:11649854-11895402	1	TSG, fusion	1	0.0569767	1	FALSE	Inf	0.0208333
chr8	117794490	118111853	EXT1	8:117794490-118111853	1	TSG, fusion	2	0.0177356	1	FALSE	17.044	0.040081
chr11	44096197	44245429	EXT2	11:44096197-44245429	1	TSG	0	1	1	FALSE	0	0
chr7	148807385	148884278	EZH2	7:148807385-148884278	1	oncogene, TSG	1	0.0569767	1	FALSE	Inf	0.0208333
chr6	158765748	158819412	EZR	6:158765748-158819412	1	fusion	0	1	1	FALSE	0	-0.00247219
chr7	143353400	143362752	FAM131B	7:143353400-143362752	2	fusion	0	1	1	FALSE	0	0
chr16	89737549	89816646	FANCA	16:89737549-89816646	1	TSG	0	1	1	FALSE	0	-0.00495663
chr9	95099054	95317702	FANCC	9:95099054-95317702	1	TSG	0	1	1	FALSE	0	0
chr3	10026414	10099660	FANCD2	3:10026414-10099660	1	TSG	0	1	1	FALSE	0	0
chr6	35452361	35467103	FANCE	6:35452361-35467103	1	TSG	0	1	1	FALSE	0	0
chr11	22622519	22626787	FANCF	11:22622519-22626787	1	TSG	0	1	1	FALSE	0	0
chr9	35073838	35080016	FANCG	9:35073838-35080016	1	TSG	0	1	1	FALSE	0	0
chr10	88990657	89015785	FAS	10:88990657-89015785	1	TSG	0	1	1	FALSE	0	0
chr4	186587783	186723855	FAT1	4:186587783-186723855	1	TSG	0	1	1	FALSE	0	0
chr4	125316399	125492932	FAT4	4:125316399-125492932	1	TSG	0	1	1	FALSE	0	0
chr3	13549131	13638422	FBLN2	3:13549131-13638422	2	TSG	0	1	1	FALSE	0	-0.00247219
chr2	47806920	47905793	FBXO11	2:47806920-47905793	1	TSG	1	0.0569767	1	FALSE	Inf	0.0208333
chr4	152320544	152536063	FBXW7	4:152320544-152536063	1	TSG	0	1	1	FALSE	0	0
chr11	61792637	61797244	FEN1	11:61792637-61797244	2	TSG	0	1	1	FALSE	0	0
chr15	90884412	90895776	FES	15:90884412-90895776	1	oncogene, TSG	0	1	1	FALSE	0	0
chr6	166999182	167052713	FGFR1OP	6:166999182-167052713	1	fusion	0	1	1	FALSE	0	0
chr1	241497603	241519761	FH	1:241497603-241519761	1	TSG	0	1	1	FALSE	0	0
chr3	59751407	61251459	FHIT	3:59751407-61251459	1	TSG, fusion	3	0.165823	1	FALSE	2.33564	0.037334
chr4	53377645	53459668	FIP1L1	4:53377645-53459668	1	fusion	0	1	1	FALSE	0	-0.00247219
chr17	17212212	17237139	FLCN	17:17212212-17237139	1	TSG	0	1	1	FALSE	0	0
chr9	129887187	130043162	FNBP1	9:129887187-130043162	2	fusion	1	0.0569767	1	FALSE	Inf	0.0208333
chr3	138944224	138947140	FOXL2	3:138944224-138947140	1	oncogene, TSG	0	1	1	FALSE	0	0
chr13	40555667	40666597	FOXO1	13:40555667-40666597	1	oncogene, TSG, fusion	0	1	1	FALSE	0	0
chrX	71096197	71103535	FOXO4	X:71096197-71103535	1	oncogene, TSG, fusion	0	1	1	FALSE	0	0
chr16	31180110	31194871	FUS	16:31180110-31194871	1	TSG, fusion	0	1	1	FALSE	0	0
chr17	9913850	10198551	GAS7	17:9913850-10198551	1	fusion	4	0.00610896	1	FALSE	7.08273	0.0764045
chrX	48786554	48794308	GATA1	X:48786554-48794308	1	oncogene, TSG	0	1	1	FALSE	0	0
chr10	8054653	8075203	GATA3	10:8054653-8075203	1	oncogene, TSG	0	1	1	FALSE	0	0
chr3	155870536	155944026	GMPS	3:155870536-155944026	2	fusion	0	1	1	FALSE	0	-0.00247219
chr14	92794231	92839963	GOLGA5	14:92794231-92839963	1	fusion	0	1	1	FALSE	0	-0.00495663
chr6	117560269	117602364	GOPC	6:117560269-117602364	1	fusion	0	1	1	FALSE	0	0
chr13	91398607	92867237	GPC5	13:91398607-92867237	2	TSG	3	0.165823	1	FALSE	2.33564	0.037334
chr14	66507407	67181803	GPHN	14:66507407-67181803	1	fusion	4	0.0229254	1	FALSE	4.40257	0.0687631
chr16	9753404	10182754	GRIN2A	16:9753404-10182754	1	TSG	0	1	1	FALSE	0	0
chr16	56932048	56944863	HERPUD1	16:56932048-56944863	1	fusion	0	1	1	FALSE	0	0
chr6	27138588	27139881	HIST1H4I	6:27138588-27139881	1	fusion	0	1	1	FALSE	0	0
chr6	29941260	29945884	HLA-A	6:29941260-29945884	1	fusion	0	1	1	FALSE	0	-0.00247219
chr15	45511136	45556730	HMGN2P46	15:45511136-45556730	2	fusion	1	0.0569767	1	FALSE	Inf	0.0208333
chr12	120978749	121001269	HNF1A	12:120978749-121001269	1	TSG	0	1	1	FALSE	0	0
chr8	42896932	43030539	HOOK3	8:42896932-43030539	1	fusion	0	1	1	FALSE	0	0
chr7	27181515	27185216	HOXA11	7:27181515-27185216	1	oncogene, TSG, fusion	0	1	1	FALSE	0	0
chr7	27162435	27165530	HOXA9	7:27162435-27165530	1	oncogene, TSG, fusion	0	1	1	FALSE	0	-0.00247219
chr14	102081049	102139686	HSP90AA1	14:102081049-102139686	1	fusion	0	1	1	FALSE	0	-0.00247219
chr6	44247866	44253883	HSP90AB1	6:44247866-44253883	1	fusion	0	1	1	FALSE	0	0
chr1	23557918	23559794	ID3	1:23557918-23559794	2	TSG	0	1	1	FALSE	0	0
chr3	185643975	185825012	IGF2BP2	3:185643975-185825012	2	TSG	1	0.0569767	1	FALSE	Inf	0.0208333
chr7	50304669	50405101	IKZF1	7:50304669-50405101	1	TSG, fusion	0	1	1	FALSE	0	-0.00247219
chr4	122451470	122456725	IL2	4:122451470-122456725	1	fusion	0	1	1	FALSE	0	0
chr16	27402162	27452042	IL21R	16:27402162-27452042	1	fusion	0	1	1	FALSE	0	0
chr6	391739	411447	IRF4	6:391739-411447	1	oncogene, TSG, fusion	0	1	1	FALSE	0	0
chrX	108732482	108736409	IRS4	X:108732482-108736409	1	oncogene, TSG	0	1	1	FALSE	0	0
chr5	157180826	157255191	ITK	5:157180826-157255191	1	fusion	0	1	1	FALSE	0	-0.00247219
chr1	64833229	64966504	JAK1	1:64833229-64966504	1	oncogene, TSG	1	0.254743	1	FALSE	4.19014	0.0158767
chr7	27830573	28180743	JAZF1	7:27830573-28180743	2	fusion	1	0.337764	1	FALSE	2.78989	0.0133799
chr10	74826625	75032622	KAT6B	10:74826625-75032622	1	TSG, fusion	2	0.0714723	1	FALSE	5.68502	0.0350998
chrX	53192152	53225422	KDM5C	X:53192152-53225422	1	TSG	0	1	1	FALSE	0	0
chrX	44873511	45112602	KDM6A	X:44873511-45112602	1	oncogene, TSG	2	0.0177356	1	FALSE	17.044	0.040081
chr18	63327726	63367510	KDSR	18:63327726-63367510	1	fusion	0	1	1	FALSE	0	0
chr19	10486120	10503741	KEAP1	19:10486120-10503741	1	TSG	1	0.0569767	1	FALSE	Inf	0.0208333
chr7	138837525	138981318	KIAA1549	7:138837525-138981318	2	fusion	0	1	1	FALSE	0	0
chr10	32009010	32056431	KIF5B	10:32009010-32056431	1	fusion	0	1	1	FALSE	0	0
chr9	107484852	107489646	KLF4	9:107484852-107489646	1	oncogene, TSG	0	1	1	FALSE	0	0
chr10	3775996	3785275	KLF6	10:3775996-3785275	1	TSG	0	1	1	FALSE	0	0
chr19	50873249	50880567	KLK2	19:50873249-50880567	1	fusion	0	1	1	FALSE	0	-0.00247219
chr7	152134925	152436005	KMT2C	7:152134925-152436005	1	TSG	1	0.254743	1	FALSE	4.19014	0.0158767
chr12	49018975	49055324	KMT2D	12:49018975-49055324	1	oncogene, TSG	0	1	1	FALSE	0	0
chr15	40594020	40664342	KNL1	15:40594020-40664342	1	TSG, fusion	2	0.0031838	1	FALSE	Inf	0.0425532
chr14	55580317	55684579	KTN1	14:55580317-55684579	1	fusion	0	1	1	FALSE	0	0
chr10	806914	931705	LARP4B	10:806914-931705	2	TSG	0	1	1	FALSE	0	0
chr17	38869859	38921770	LASP1	17:38869859-38921770	1	fusion	0	1	1	FALSE	0	0
chr6	149658153	149718256	LATS1	6:149658153-149718256	1	TSG	2	0.0177356	1	FALSE	17.044	0.040081
chr13	20973032	21061547	LATS2	13:20973032-21061547	1	TSG	1	0.0569767	1	FALSE	Inf	0.0208333
chr13	46125920	46211348	LCP1	13:46125920-46211348	2	fusion	0	1	1	FALSE	0	0
chr4	108047545	108168422	LEF1	4:108047545-108168422	1	oncogene, TSG	1	0.0569767	1	FALSE	Inf	0.0208333
chr8	30095480	30138348	LEPROTL1	8:30095480-30138348	2	TSG	0	1	1	FALSE	0	0
chr13	39342892	39603171	LHFPL6	13:39342892-39603171	2	fusion	0	1	1	FALSE	0	-0.00247219
chr5	38474963	38595404	LIFR	5:38474963-38595404	1	fusion	1	0.254743	1	FALSE	4.19014	0.0158767
chr1	156114707	156140089	LMNA	1:156114707-156140089	1	fusion	0	1	1	FALSE	0	0
chr12	58872149	58920522	LRIG3	12:58872149-58920522	1	TSG, fusion	0	1	1	FALSE	0	0
chr19	34172566	34229515	LSM14A	19:34172566-34229515	2	fusion	0	1	1	FALSE	0	0
chr22	20982013	20999038	LZTR1	22:20982013-20999038	1	TSG	0	1	1	FALSE	0	-0.00247219
chr11	65497762	65506469	MALAT1	11:65497762-65506469	2	oncogene, TSG, fusion	0	1	1	FALSE	0	0
chr17	12020834	12143830	MAP2K4	17:12020834-12143830	1	oncogene, TSG	0	1	1	FALSE	0	-0.00247219
chr5	56815574	56896152	MAP3K1	5:56815574-56896152	1	oncogene, TSG	0	1	1	FALSE	0	0
chr3	185363120	185489097	MAP3K13	3:185363120-185489097	1	oncogene, TSG	1	0.161553	1	FALSE	8.37748	0.0183611
chr14	65075544	65102470	MAX	14:65075544-65102470	1	TSG	0	1	1	FALSE	0	0
chr1	23581495	23640568	MDS2	1:23581495-23640568	2	fusion	0	1	1	FALSE	0	-0.00247219
chrX	71118723	71142447	MED12	X:71118723-71142447	1	TSG	0	1	1	FALSE	0	0
chr11	64803524	64811294	MEN1	11:64803524-64811294	1	TSG	0	1	1	FALSE	0	0
chr10	129467184	129768007	MGMT	10:129467184-129768007	2	TSG	0	1	1	FALSE	0	0
chr3	158582835	158606459	MLF1	3:158582835-158606459	1	TSG, fusion	0	1	1	FALSE	0	0
chr3	36993332	37050918	MLH1	3:36993332-37050918	1	TSG	0	1	1	FALSE	0	-0.00247219
chr19	6210379	6279948	MLLT1	19:6210379-6279948	1	fusion	0	1	1	FALSE	0	0
chr1	151057758	151068497	MLLT11	1:151057758-151068497	1	fusion	0	1	1	FALSE	0	0
chr9	20341665	20622543	MLLT3	9:20341665-20622543	1	fusion	2	0.0031838	1	FALSE	Inf	0.0425532
chr17	38705542	38729803	MLLT6	17:38705542-38729803	1	fusion	0	1	1	FALSE	0	0
chr7	157004853	157010651	MNX1	7:157004853-157010651	2	fusion	0	1	1	FALSE	0	0
chr22	40411390	40533635	MRTFA	22:40411390-40533635	1	oncogene, TSG, fusion	0	1	1	FALSE	0	0
chr2	47402969	47483228	MSH2	2:47402969-47483228	1	TSG	0	1	1	FALSE	0	0
chr2	47783082	47810101	MSH6	2:47783082-47810101	1	TSG	0	1	1	FALSE	0	0
chrX	65667670	65741931	MSN	X:65667670-65741931	1	fusion	1	0.254743	1	FALSE	4.19014	0.0158767
chr1	155185826	155192915	MUC1	1:155185826-155192915	1	fusion	0	1	1	FALSE	0	0
chr1	45329242	45340388	MUTYH	1:45329242-45340388	1	TSG	0	1	1	FALSE	0	0
chr16	15703172	15857011	MYH11	16:15703172-15857011	1	fusion	0	1	1	FALSE	0	0
chr22	36281277	36388067	MYH9	22:36281277-36388067	1	TSG, fusion	0	1	1	FALSE	0	0
chr4	40056826	40158252	N4BP2	4:40056826-40158252	2	TSG	0	1	1	FALSE	0	-0.00495663
chr12	57088894	57095476	NAB2	12:57088894-57095476	1	TSG, fusion	0	1	1	FALSE	0	0
chr12	56712433	56725299	NACA	12:56712433-56725299	2	fusion	0	1	1	FALSE	0	0
chr8	89933336	89984716	NBN	8:89933336-89984716	1	TSG	0	1	1	FALSE	0	0
chr3	48673844	48685927	NCKIPSD	3:48673844-48685927	2	fusion	0	1	1	FALSE	0	0	MUC1
chr10	46006412	46030607	NCOA4	10:46006412-46030607	1	TSG, fusion	0	1	1	FALSE	0	-0.00247219
chr17	16029157	16215549	NCOR1	17:16029157-16215549	1	TSG	3	0.00518146	1	FALSE	13.0485	0.0602608
chr12	124324415	124495252	NCOR2	12:124324415-124495252	1	TSG	0	1	1	FALSE	0	-0.00247219
chr8	133237176	133297586	NDRG1	8:133237176-133297586	1	TSG, fusion	0	1	1	FALSE	0	0
chr17	31094927	31377677	NF1	17:31094927-31377677	1	TSG, fusion	1	0.254743	1	FALSE	4.19014	0.0158767
chr22	29603558	29698598	NF2	22:29603558-29698598	1	TSG	2	0.0031838	1	FALSE	Inf	0.0425532
chr2	177230305	177265131	NFE2L2	2:177230305-177265131	1	oncogene, TSG	0	1	1	FALSE	0	0
chr9	14087569	14313667	NFIB	9:14087569-14313667	1	fusion	0	1	1	FALSE	0	0
chr10	102394597	102402524	NFKB2	10:102394597-102402524	1	oncogene, TSG, fusion	0	1	1	FALSE	0	0
chr6	44258166	44265788	NFKBIE	6:44258166-44265788	1	TSG	0	1	1	FALSE	0	0
chr14	50725840	50831121	NIN	14:50725840-50831121	1	fusion	0	1	1	FALSE	0	0
chr14	36516392	36520228	NKX2-1	14:36516392-36520228	1	oncogene, TSG	0	1	1	FALSE	0	0
chrX	71283583	71301168	NONO	X:71283583-71301168	1	fusion	0	1	1	FALSE	0	-0.00247219
chr9	136494433	136545786	NOTCH1	9:136494433-136545786	1	oncogene, TSG, fusion	0	1	1	FALSE	0	-0.00247219
chr1	119911553	120069626	NOTCH2	1:119911553-120069626	1	oncogene, TSG	0	1	1	FALSE	0	0
chr8	32548635	32764407	NRG1	8:32548635-32764407	1	TSG, fusion	0	1	1	FALSE	0	0
chr5	177133925	177300215	NSD1	5:177133925-177300215	1	fusion	1	0.477539	1	FALSE	1.6675	0.00834894
chr16	2039815	2047866	NTHL1	16:2039815-2047866	2	TSG	0	1	1	FALSE	0	0
chr1	156860894	156881642	NTRK1	1:156860894-156881642	1	oncogene, TSG, fusion	0	1	1	FALSE	0	-0.00247219
chr11	72002864	72080687	NUMA1	11:72002864-72080687	1	fusion	1	0.0569767	1	FALSE	Inf	0.0208333
chr9	131125561	131234670	NUP214	9:131125561-131234670	1	fusion	0	1	1	FALSE	0	0
chr10	79703227	79712757	NUTM2B	10:79703227-79712757	1	fusion	0	1	1	FALSE	0	0
chr10	87357668	87367195	NUTM2D	10:87357668-87367195	1	fusion	0	1	1	FALSE	0	0
chr9	92414245	92424461	OMD	9:92414245-92424461	2	fusion	0	1	1	FALSE	0	0
chr8	100702916	100722712	PABPC1	8:100702916-100722712	2	oncogene, TSG	0	1	1	FALSE	0	0
chr11	117144267	117171048	PAFAH1B2	11:117144267-117171048	1	fusion	0	1	1	FALSE	0	0
chr16	23603170	23641310	PALB2	16:23603170-23641310	1	TSG	0	1	1	FALSE	0	0
chr22	31325804	31346232	PATZ1	22:31325804-31346232	1	TSG, fusion	0	1	1	FALSE	0	-0.00247219
chr9	36833275	37034185	PAX5	9:36833275-37034185	1	oncogene, TSG, fusion	1	0.0569767	1	FALSE	Inf	0.0208333
chr1	18631006	18736138	PAX7	1:18631006-18736138	1	fusion	1	0.0569767	1	FALSE	Inf	0.0208333
chr2	113215997	113278921	PAX8	2:113215997-113278921	1	fusion	0	1	1	FALSE	0	0
chr3	52547841	52685836	PBRM1	3:52547841-52685836	1	TSG	0	1	1	FALSE	0	-0.00495663
chr8	17922840	18027968	PCM1	8:17922840-18027968	1	fusion	0	1	1	FALSE	0	0
chr1	148889463	149033016	PDE4DIP	1:148889463-149033016	1	fusion	0	1	1	FALSE	0	-0.00996264
chr17	8140472	8152435	PER1	17:8140472-8152435	1	TSG, fusion	0	1	1	FALSE	0	0
chrX	134373312	134428789	PHF6	X:134373312-134428789	1	TSG	1	0.0569767	1	FALSE	Inf	0.0208333
chr4	41744082	41748970	PHOX2B	4:41744082-41748970	1	TSG	0	1	1	FALSE	0	0
chr11	85958814	86068929	PICALM	11:85958814-86068929	1	fusion	1	0.0569767	1	FALSE	Inf	0.0208333
chr5	68215720	68301821	PIK3R1	5:68215720-68301821	1	TSG	1	0.0569767	1	FALSE	Inf	0.0208333
chr15	73994717	74046771	PML	15:73994717-74046771	1	TSG, fusion	0	1	1	FALSE	0	0
chr7	5973239	6009125	PMS2	7:5973239-6009125	1	TSG	0	1	1	FALSE	0	0
chr19	50384340	50418010	POLD1	19:50384340-50418010	1	TSG	0	1	1	FALSE	0	0
chr12	132623762	132687359	POLE	12:132623762-132687359	1	TSG	0	1	1	FALSE	0	0
chr15	89316305	89334847	POLG	15:89316305-89334847	2	TSG	0	1	1	FALSE	0	0
chr3	121431431	121546006	POLQ	3:121431431-121546006	1	oncogene, TSG	0	1	1	FALSE	0	-0.00247219
chr7	124822386	124929981	POT1	7:124822386-124929981	1	TSG	0	1	1	FALSE	0	-0.00247219
chr3	12351472	12434356	PPARG	3:12351472-12434356	1	TSG, fusion	0	1	1	FALSE	0	0
chr12	27524206	27695564	PPFIBP1	12:27524206-27695564	1	fusion	0	1	1	FALSE	0	0
chr19	52190039	52229533	PPP2R1A	19:52190039-52229533	1	TSG	0	1	1	FALSE	0	-0.00495663
chr9	125146574	125189939	PPP6C	9:125146574-125189939	1	TSG	0	1	1	FALSE	0	-0.00247219
chr1	156767500	156800817	PRCC	1:156767500-156800817	1	fusion	1	0.0569767	1	FALSE	Inf	0.0208333
chr6	106086320	106109938	PRDM1	6:106086320-106109938	1	TSG	0	1	1	FALSE	0	0
chr1	13704855	13825079	PRDM2	1:13704855-13825079	2	TSG	0	1	1	FALSE	0	-0.00247219
chr10	70597349	70602775	PRF1	10:70597349-70602775	1	TSG	0	1	1	FALSE	0	0
chr17	68512379	68533423	PRKAR1A	17:68512379-68533423	1	oncogene, TSG, fusion	0	1	1	FALSE	0	0
chr1	170663906	170739419	PRRX1	1:170663906-170739419	1	fusion	1	0.0569767	1	FALSE	Inf	0.0208333
chr9	95442980	95508661	PTCH1	9:95442980-95508661	1	TSG	1	0.0569767	1	FALSE	Inf	0.0208333
chr10	87863113	87971930	PTEN	10:87863113-87971930	1	TSG	0	1	1	FALSE	0	0
chr20	63528001	63537354	PTK6	20:63528001-63537354	1	oncogene, TSG	0	1	1	FALSE	0	0
chr4	86594315	86815171	PTPN13	4:86594315-86815171	1	TSG	2	0.0031838	1	FALSE	Inf	0.0425532
chr12	6951271	6961316	PTPN6	12:6951271-6961316	2	TSG	0	1	1	FALSE	0	0
chr12	70515866	70637440	PTPRB	12:70515866-70637440	1	TSG	0	1	1	FALSE	0	0
chr1	198639007	198757476	PTPRC	1:198639007-198757476	1	TSG	0	1	1	FALSE	0	-0.00247219
chr20	42072752	43189969	PTPRT	20:42072752-43189969	1	TSG	4	0.0229254	1	FALSE	4.40257	0.0687631
chr5	160091339	160119423	PWWP2A	5:160091339-160119423	2	fusion	0	1	1	FALSE	0	0
chr6	163414643	163578596	QKI	6:163414643-163578596	1	oncogene, TSG	1	0.161553	1	FALSE	8.37748	0.0183611
chr17	5282300	5385812	RABEP1	17:5282300-5385812	1	fusion	1	0.0569767	1	FALSE	Inf	0.0208333
chr5	69369806	69414801	RAD17	5:69369806-69414801	2	TSG	0	1	1	FALSE	0	0
chr8	116845935	116874866	RAD21	8:116845935-116874866	1	oncogene, TSG	0	1	1	FALSE	0	0
chr9	133097720	133121176	RALGDS	9:133097720-133121176	2	fusion	0	1	1	FALSE	0	0
chr2	108719481	108785811	RANBP2	2:108719481-108785811	1	TSG, fusion	0	1	1	FALSE	0	-0.00247219
chr13	48303726	48481890	RB1	13:48303726-48481890	1	TSG	0	1	1	FALSE	0	0
chrX	47145447	47186812	RBM10	X:47145447-47186812	1	TSG	1	0.161553	1	FALSE	8.37748	0.0183611
chr1	110338506	110346677	RBM15	1:110338506-110346677	1	fusion	0	1	1	FALSE	0	0
chr8	144511291	144517826	RECQL4	8:144511291-144517826	1	oncogene, TSG	0	1	1	FALSE	0	0
chr16	74621394	74666881	RFWD3	16:74621394-74666881	2	TSG	0	1	1	FALSE	0	-0.00495663
chr3	49359145	49412202	RHOA	3:49359145-49412202	1	oncogene, TSG	0	1	1	FALSE	0	-0.00247219
chr4	40196907	40246967	RHOH	4:40196907-40246967	1	TSG, fusion	0	1	1	FALSE	0	0
chr16	11345431	11351762	RMI2	16:11345431-11351762	1	TSG, fusion	0	1	1	FALSE	0	0
chr17	80260868	80398786	RNF213	17:80260868-80398786	1	fusion	1	0.411704	1	FALSE	2.08867	0.0108707
chr17	58353676	58417533	RNF43	17:58353676-58417533	1	TSG	0	1	1	FALSE	0	-0.00247219
chrX	154398230	154402339	RPL10	X:154398230-154402339	1	TSG	0	1	1	FALSE	0	0
chr1	6185020	6199612	RPL22	1:6185020-6199612	1	TSG, fusion	0	1	1	FALSE	0	0
chr1	92831983	92841924	RPL5	1:92831983-92841924	1	TSG	0	1	1	FALSE	0	0
chr3	128619970	128650849	RPN1	3:128619970-128650849	1	fusion	0	1	1	FALSE	0	0
chr8	107899317	108083648	RSPO2	8:107899317-108083648	1	TSG, fusion	2	0.0177356	1	FALSE	17.044	0.040081
chr21	34787801	35049344	RUNX1	21:34787801-35049344	1	oncogene, TSG, fusion	0	1	1	FALSE	0	-0.00247219
chr8	91954967	92095654	RUNX1T1	8:91954967-92095654	1	oncogene, TSG, fusion	0	1	1	FALSE	0	0
chr1	153457744	153460701	S100A7	1:153457744-153460701	2	fusion	0	1	1	FALSE	0	0
chr7	66987677	66995601	SBDS	7:66987677-66995601	1	TSG	0	1	1	FALSE	0	0
chr20	45325288	45348424	SDC4	20:45325288-45348424	1	fusion	0	1	1	FALSE	0	-0.00247219
chr5	218241	256700	SDHA	5:218241-256700	1	TSG	2	0.0177356	1	FALSE	17.044	0.040081
chr11	61430073	61447529	SDHAF2	11:61430073-61447529	1	TSG	0	1	1	FALSE	0	0
chr1	17018722	17054170	SDHB	1:17018722-17054170	1	TSG	0	1	1	FALSE	0	0
chr1	161314257	161375340	SDHC	1:161314257-161375340	1	TSG	0	1	1	FALSE	0	0
chr11	112086773	112095794	SDHD	11:112086773-112095794	1	TSG	0	1	1	FALSE	0	0
chr22	19714464	19723319	2024-09-05	22:19714464-19723319	2	fusion	0	1	1	FALSE	0	0
chrX	119617639	119693370	2024-09-06	X:119617639-119693370	2	fusion	0	1	1	FALSE	0	0
chr17	77281410	77500592	2024-09-09	17:77281410-77500592	2	fusion	2	0.0411904	1	FALSE	8.53397	0.0375966
chr12	121804180	121830239	SETD1B	12:121804180-121830239	2	TSG	0	1	1	FALSE	0	0
chr1	35182932	35193148	SFPQ	1:35182932-35193148	1	TSG, fusion	0	1	1	FALSE	0	0
chr7	37905932	37916915	SFRP4	7:37905932-37916915	1	TSG	1	0.254743	1	FALSE	4.19014	0.0158767
chr12	111405948	111451623	SH2B3	12:111405948-111451623	1	TSG	0	1	1	FALSE	0	0
chr10	116883377	117005577	SHTN1	10:116883377-117005577	2	fusion	0	1	1	FALSE	0	-0.00247219
chr20	1894508	1940592	SIRPA	20:1894508-1940592	2	TSG	0	1	1	FALSE	0	0
chr4	25655844	25678748	SLC34A2	4:25655844-25678748	1	TSG, fusion	0	1	1	FALSE	0	0
chr1	205657851	205680459	SLC45A3	1:205657851-205680459	1	fusion	0	1	1	FALSE	0	0
chr18	47808957	47930559	SMAD2	18:47808957-47930559	1	TSG	0	1	1	FALSE	0	-0.00745342
chr15	67065845	67195195	SMAD3	15:67065845-67195195	1	TSG	0	1	1	FALSE	0	0
chr18	51030213	51085039	SMAD4	18:51030213-51085039	1	TSG	0	1	1	FALSE	0	0
chr19	10960825	11062282	SMARCA4	19:10960825-11062282	1	TSG	0	1	1	FALSE	0	-0.00247219
chr22	23786963	23834505	SMARCB1	22:23786963-23834505	1	TSG	0	1	1	FALSE	0	-0.00247219
chr12	50084972	50100712	SMARCD1	12:50084972-50100712	1	TSG	0	1	1	FALSE	0	0
chr17	40624962	40648864	SMARCE1	17:40624962-40648864	1	TSG	0	1	1	FALSE	0	-0.00495663
chrX	53374149	53422728	SMC1A	X:53374149-53422728	2	TSG	0	1	1	FALSE	0	0
chr16	11976738	12574289	SNX29	16:11976738-12574289	2	fusion	3	0.0672345	1	FALSE	3.70263	0.0476515
chr16	11254417	11256200	SOCS1	16:11254417-11256200	1	TSG	0	1	1	FALSE	0	0
chr13	94709622	94712399	SOX21	13:94709622-94712399	2	TSG	0	1	1	FALSE	0	0
chr17	20087022	20314755	SPECC1	17:20087022-20314755	2	fusion	0	1	1	FALSE	0	-0.00247219
chr1	15847864	15940460	SPEN	1:15847864-15940460	1	TSG	0	1	1	FALSE	0	0
chr17	49598884	49678110	SPOP	17:49598884-49678110	1	TSG	0	1	1	FALSE	0	0
chr18	26016253	26090625	SS18	18:26016253-26090625	1	fusion	1	0.0569767	1	FALSE	Inf	0.0208333
chr20	62143795	62182484	SS18L1	20:62143795-62182484	1	fusion	1	0.337764	1	FALSE	2.78989	0.0133799
chr3	136336233	136752368	STAG1	3:136336233-136752368	2	TSG	2	0.0411904	1	FALSE	8.53397	0.0375966
chrX	123960519	124101498	STAG2	X:123960519-124101498	1	TSG	0	1	1	FALSE	0	-0.00247219
chr17	42199168	42276406	STAT5B	17:42199168-42276406	1	oncogene, TSG, fusion	1	0.0569767	1	FALSE	Inf	0.0208333
chr19	1206464	1228435	STK11	19:1206464-1228435	1	TSG	0	1	1	FALSE	0	0
chr2	36843640	36966472	STRN	2:36843640-36966472	1	fusion	1	0.0569767	1	FALSE	Inf	0.0208333
chr10	102503987	102633535	SUFU	10:102503987-102633535	1	TSG	2	0.0031838	1	FALSE	Inf	0.0425532
chr17	31937018	32001045	SUZ12	17:31937018-32001045	1	oncogene, TSG, fusion	0	1	1	FALSE	0	0
chr3	177019355	177196478	TBL1XR1	3:177019355-177196478	1	oncogene, TSG, fusion	0	1	1	FALSE	0	0
chr12	114670255	114683590	TBX3	12:114670255-114683590	1	oncogene, TSG	0	1	1	FALSE	0	0
chr19	1609290	1652329	TCF3	19:1609290-1652329	1	oncogene, TSG, fusion	1	0.0569767	1	FALSE	Inf	0.0208333
chr1	117605934	117628372	TENT5C	1:117605934-117628372	1	TSG	0	1	1	FALSE	0	-0.00247219
chr5	1253167	1295047	TERT	5:1253167-1295047	1	oncogene, TSG	1	0.161553	1	FALSE	8.37748	0.0183611
chr10	68560656	68694482	TET1	10:68560656-68694482	1	oncogene, TSG, fusion	0	1	1	FALSE	0	-0.00247219
chr4	105146293	105279816	TET2	4:105146293-105279816	1	TSG	2	0.0031838	1	FALSE	Inf	0.0425532
chr3	100709425	100748966	TFG	3:100709425-100748966	1	fusion	0	1	1	FALSE	0	0
chr19	54107013	54115675	TFPT	19:54107013-54115675	2	fusion	0	1	1	FALSE	0	0
chr3	196049284	196082189	TFRC	3:196049284-196082189	2	fusion	0	1	1	FALSE	0	0
chr3	30606601	30694142	TGFBR2	3:30606601-30694142	1	TSG	0	1	1	FALSE	0	0
chr1	36224416	36305357	THRAP3	1:36224416-36305357	2	fusion	0	1	1	FALSE	0	0
chr2	96248516	96265994	TMEM127	2:96248516-96265994	1	TSG	0	1	1	FALSE	0	0
chr21	41464553	41508065	TMPRSS2	21:41464553-41508065	1	fusion	2	0.0411904	1	FALSE	8.53397	0.0375966
chr6	137867188	137883311	TNFAIP3	6:137867188-137883311	1	TSG	0	1	1	FALSE	0	0
chr1	2556366	2563829	TNFRSF14	1:2556366-2563829	1	TSG	0	1	1	FALSE	0	0
chr20	41028818	41124487	TOP1	20:41028818-41124487	1	fusion	0	1	1	FALSE	0	0
chr17	7668402	7687538	TP53	17:7668402-7687538	1	oncogene, TSG, fusion	0	1	1	FALSE	0	0
chr3	189631427	189897279	TP63	3:189631427-189897279	1	oncogene, TSG	0	1	1	FALSE	0	0
chr1	154167465	154192211	TPM3	1:154167465-154192211	1	TSG, fusion	0	1	1	FALSE	0	0
chr19	16067538	16102943	TPM4	19:16067538-16102943	1	fusion	1	0.254743	1	FALSE	4.19014	0.0158767
chr1	186311652	186375325	TPR	1:186311652-186375325	1	fusion	0	1	1	FALSE	0	0
chr16	2155765	2178129	TRAF7	16:2155765-2178129	1	TSG	0	1	1	FALSE	0	0
chr1	114392777	114511160	TRIM33	1:114392777-114511160	1	TSG, fusion	0	1	1	FALSE	0	-0.00247219
chr14	91965991	92040059	TRIP11	14:91965991-92040059	1	fusion	0	1	1	FALSE	0	0
chr9	132891348	132944633	TSC1	9:132891348-132944633	1	TSG	0	1	1	FALSE	0	0
chr16	2047465	2088720	TSC2	16:2047465-2088720	1	TSG	0	1	1	FALSE	0	0
chr12	95516560	95551490	USP44	12:95516560-95551490	2	TSG	0	1	1	FALSE	0	0
chr19	6772726	6857107	VAV1	19:6772726-6857107	2	fusion	0	1	1	FALSE	0	-0.00247219
chr3	10141008	10152220	VHL	3:10141008-10152220	1	TSG	0	1	1	FALSE	0	0
chr2	24029340	24047353	WDCP	2:24029340-24047353	1	fusion	0	1	1	FALSE	0	0
chr12	65050626	65121566	WIF1	12:65050626-65121566	1	TSG, fusion	0	1	1	FALSE	0	0
chr9	93184930	93318271	WNK2	9:93184930-93318271	2	TSG	1	0.161553	1	FALSE	8.37748	0.0183611
chr8	31033801	31173769	WRN	8:31033801-31173769	1	TSG	0	1	1	FALSE	0	-0.00247219
chr11	32387775	32435630	WT1	11:32387775-32435630	1	oncogene, TSG, fusion	1	0.0569767	1	FALSE	Inf	0.0208333
chr9	97674909	97697357	XPA	9:97674909-97697357	1	TSG	0	1	1	FALSE	0	0
chr3	14145147	14178783	XPC	3:14145147-14178783	1	TSG	0	1	1	FALSE	0	0
chr17	1344272	1400378	YWHAE	17:1344272-1400378	1	TSG, fusion	1	0.161553	1	FALSE	8.37748	0.0183611
chr11	114059593	114250676	ZBTB16	11:114059593-114250676	1	TSG, fusion	2	0.0177356	1	FALSE	17.044	0.040081
chr12	122472899	122501073	ZCCHC8	12:122472899-122501073	2	fusion	0	1	1	FALSE	0	0
chr13	19958670	20091829	ZMYM2	13:19958670-20091829	1	fusion	0	1	1	FALSE	0	0
chrX	71239624	71254140	ZMYM3	X:71239624-71254140	2	TSG	1	0.0569767	1	FALSE	Inf	0.0208333
chr19	53521024	53580269	ZNF331	19:53521024-53580269	1	TSG, fusion	2	0.0177356	1	FALSE	17.044	0.040081
chr12	6666648	6689510	ZNF384	12:6666648-6689510	1	fusion	1	0.0569767	1	FALSE	Inf	0.0208333
chr22	28883592	29057487	ZNRF3	22:28883592-29057487	2	TSG	2	0.187286	1	FALSE	2.82797	0.0275344
chrX	15790472	15823260	ZRSR2	X:15790472-15823260	1	TSG	0	1	1	FALSE	0	-0.00247219
