# Supplementary material for: Molecular consequences of acute versus chronic CDK12 loss in prostate carcinoma nominates distinct therapeutic strategies
Source: bioRxiv. 2025 May 19:2024.07.16.603734. Originally published 2024 Jul 19. Preprint. [Version 2] doi: 10.1101/2024.07.16.603734 (PMC11275783; doi:10.1101/2024.07.16.603734)
Supplement: Supplement 3 [file media-3.xlsx]

## Sheet: Table S3a
Table S3a. Number of genes differentially expressed in CDK12BAL vs. CDK12-Intact tumors across different cohorts.
cohort	up FDR<0.05	down FDR<0.05	up P<0.05	down P<0.05	up P<0.05 FC>2	down P<0.05 FC<-2
UW	336	145	1669	1300	611	749
SU2C-I	112	76	1120	1136	348	679
SU2C-WC	22	0	907	396	610	299
HMF	138	44	1261	923	676	334

## Sheet: Table S3b
Table S3b: Differential expression statistcs in CDK12BAL vs. CDK12-Intact tumors across different cohorts.
			UW	UW	UW	UW	UW	UW	UW	UW	SU2C-WC	SU2C-WC	SU2C-WC	SU2C-WC	SU2C-WC	SU2C-WC	SU2C-WC	SU2C-WC	SU2C-I	SU2C-I	SU2C-I	SU2C-I	SU2C-I	SU2C-I	SU2C-I	SU2C-I	HMF	HMF	HMF	HMF	HMF	HMF	HMF	HMF
ENTREZ	SYMBOL	GENENAME	limma_logFC	limma_AveExpr	limma_t	limma_P.Value	limma_adj.P.Val	limma_B	up_P_05_FC_2	down_P_05_FC_2	limma_logFC	limma_AveExpr	limma_t	limma_P_05_Value	limma_adj_P_05_Val	limma_B	up_P_05_FC_2	down_P_05_FC_2	limma_logFC	limma_AveExpr	limma_t	limma_P.Value	limma_adj.P.Val	limma_B	up_P_05_FC_2	down_P_05_FC_2	limma_logFC	limma_AveExpr	limma_t	limma_P.Value	limma_adj.P.Val	limma_B	up_P_05_FC_2	down_P_05_FC_2	sum up_P_05_FC_2	sum down_P_05_FC_2	mean logFC	mean limma_t
138715	ARID3C	AT-rich interaction domain 3C	3.07335	-2.80291	7.59646	3.92412e-10	2.45846e-06	11.6175	1	0	NA	NA	NA	NA	NA	NA	NA	NA	3.52298	-2.14631	8.09616	2.15275e-13	4.2069e-09	18.7021	1	0	4.06316	-3.04895	8.4488	6.30544e-12	6.30418e-08	15.3527	1	0	3	0	3.55316	8.04714
646951	MINDY4B	MINDY family member 4B	NA	NA	NA	NA	NA	NA	NA	NA	NA	NA	NA	NA	NA	NA	NA	NA	NA	NA	NA	NA	NA	NA	NA	NA	3.23464	-2.8325	6.67726	7.56167e-09	2.63724e-05	9.21724	1	0	1	0	3.23464	6.67726
6370	CCL25	C-C motif chemokine ligand 25	NA	NA	NA	NA	NA	NA	NA	NA	NA	NA	NA	NA	NA	NA	NA	NA	2.91958	-4.09378	5.8058	3.91549e-08	6.95605e-05	7.6983	1	0	NA	NA	NA	NA	NA	NA	NA	NA	1	0	2.91958	5.8058
344758	GPR149	G protein-coupled receptor 149	NA	NA	NA	NA	NA	NA	NA	NA	3.54081	-5.74104	4.53545	4.1e-05	0.0399983	1.27944	1	0	3.64233	-4.03885	5.83937	3.3277e-08	6.95605e-05	7.90698	1	0	5.16336	-3.83922	7.00716	2.0297e-09	1.01465e-05	10.4103	1	0	3	0	4.1155	5.79399
155054	ZNF425	zinc finger protein 425	1.47276	1.82902	6.4603	2.85319e-08	4.87507e-05	8.75993	1	0	1.31038	0.441556	3.09335	0.00335925	0.300643	-1.8359	1	0	1.27836	2.80245	5.58887	1.10561e-07	0.000144039	7.41822	1	0	1.52265	2.11658	5.95769	1.2883e-07	0.000161005	7.38759	1	0	4	0	1.39604	5.27505
203562	TMEM31	transmembrane protein 31	3.11001	-2.00155	7.10208	2.53751e-09	6.81322e-06	10.33	1	0	1.86851	-4.85262	2.26842	0.0280388	0.650545	-3.42977	1	0	2.49834	-2.789	5.3269	3.75297e-07	0.000366703	5.86498	1	0	3.33953	-2.86271	6.12676	6.65349e-08	0.000116568	7.443	1	0	4	0	2.7041	5.20604
343413	FCRL6	Fc receptor like 6	2.79709	-1.36546	5.44391	1.24251e-06	0.00066723	5.0662	1	0	NA	NA	NA	NA	NA	NA	NA	NA	2.48444	-1.30916	4.66243	7.04901e-06	0.00313072	3.4526	1	0	2.44361	-1.08658	4.85439	8.43799e-06	0.00337452	3.39943	1	0	3	0	2.57504	4.98691
51111	KMT5B	lysine methyltransferase 5B	1.55018	6.33171	9.06256	1.64489e-12	3.09157e-08	18.2404	1	0	0.869896	4.68651	3.27697	0.00199989	0.245804	-1.50755	0	0	0.767905	6.78346	5.26057	5.08501e-07	0.000451687	5.85707	0	0	0.314409	6.31982	2.04311	0.0452704	0.441917	-4.62289	0	0	1	0	0.875599	4.91081
101927136	LOC101927136	uncharacterized LOC101927136	NA	NA	NA	NA	NA	NA	NA	NA	NA	NA	NA	NA	NA	NA	NA	NA	NA	NA	NA	NA	NA	NA	NA	NA	3.22446	-4.09313	4.78239	1.0973e-05	0.0040434	2.8845	1	0	1	0	3.22446	4.78239
4935	GPR143	G protein-coupled receptor 143	1.99193	2.08572	7.00691	3.63507e-09	7.59124e-06	10.735	1	0	1.43255	0.432948	2.9287	0.00527795	0.358339	-2.21974	1	0	1.67676	2.00745	5.55461	1.2998e-07	0.000150107	7.25616	1	0	1.59523	1.16074	3.45803	0.00098571	0.0738212	-0.855433	1	0	4	0	1.67412	4.73706
161502	CFAP161	cilia and flagella associated protein 161	2.85213	-1.79979	5.66311	5.56242e-07	0.00053123	5.70751	1	0	2.79146	-4.02837	3.30022	0.00187079	0.238773	-1.39637	1	0	2.01723	-2.226	4.50013	1.38766e-05	0.00524474	2.78165	1	0	2.60614	-1.23075	5.33496	1.41022e-06	0.000884754	4.95954	1	0	4	0	2.56674	4.6996
388882	FAM230I	family with sequence similarity 230 member I	2.73473	-1.10825	3.98076	0.000202737	0.0203767	0.603465	1	0	3.87885	-4.9312	5.10743	6.11e-06	0.0148494	2.94607	1	0	3.33216	-4.19778	7.01721	8.13699e-11	7.95065e-07	12.9798	1	0	1.75458	-1.84822	2.12016	0.0379756	0.410608	-3.80088	1	0	4	0	2.92508	4.55639
374897	SBSN	suprabasin	1.47519	-1.46736	2.43836	0.0180041	0.199756	-3.1933	1	0	NA	NA	NA	NA	NA	NA	NA	NA	1.29069	-3.68098	1.82957	0.0693778	0.480525	-4.19775	0	0	4.40792	-2.66845	9.32608	1.94053e-13	3.88028e-09	18.8443	1	0	2	0	2.39127	4.53133
23434	LINC01565	long intergenic non-protein coding RNA 1565	NA	NA	NA	NA	NA	NA	NA	NA	NA	NA	NA	NA	NA	NA	NA	NA	NA	NA	NA	NA	NA	NA	NA	NA	2.70486	-3.12029	4.50064	3.02046e-05	0.00862817	2.12573	1	0	1	0	2.70486	4.50064
649352	LOC649352	ubiquitin carboxyl-terminal hydrolase 17-like protein 2-like	NA	NA	NA	NA	NA	NA	NA	NA	NA	NA	NA	NA	NA	NA	NA	NA	NA	NA	NA	NA	NA	NA	NA	NA	2.75401	-2.5088	4.45303	3.57484e-05	0.00953101	2.03404	1	0	1	0	2.75401	4.45303
3207	HOXA11	homeobox A11	2.9628	2.35668	4.77539	1.36537e-05	0.00427702	3.01253	1	0	2.86996	-0.998213	3.37821	0.00149314	0.218133	-1.12678	1	0	2.79995	1.50499	6.17917	6.22917e-09	2.02884e-05	10.1191	1	0	2.33053	1.33549	3.11499	0.00277826	0.125139	-1.86269	1	0	4	0	2.74081	4.36194
149461	CLDN19	claudin 19	NA	NA	NA	NA	NA	NA	NA	NA	NA	NA	NA	NA	NA	NA	NA	NA	NA	NA	NA	NA	NA	NA	NA	NA	2.26012	-3.04072	4.11234	0.000116573	0.0215834	0.972099	1	0	1	0	2.26012	4.11234
51046	ST8SIA3	ST8 alpha-N-acetyl-neuraminide alpha-2,8-sialyltransferase 3	NA	NA	NA	NA	NA	NA	NA	NA	4.13388	-5.21648	4.74353	2.06e-05	0.0308602	2.00126	1	0	NA	NA	NA	NA	NA	NA	NA	NA	3.52387	-2.62262	3.43213	0.00106821	0.0773912	-0.850926	1	0	2	0	3.82888	4.08783
84327	ZBED3	zinc finger BED-type containing 3	1.92312	4.26166	7.32568	1.09047e-09	3.65395e-06	11.9816	1	0	1.7835	3.78948	3.32384	0.00174779	0.229457	-1.38356	1	0	1.17743	3.58156	3.83995	0.000183634	0.029277	0.433401	1	0	0.552466	4.45443	1.76635	0.0822284	0.54445	-5.02078	0	0	3	0	1.35913	4.06395
91368	CDKN2AIPNL	CDKN2A interacting protein N-terminal like	0.770589	4.81858	3.82678	0.000333546	0.0265636	-0.0685575	0	0	1.4998	1.97143	3.83035	0.000385507	0.119108	0.0236296	1	0	1.02093	4.39869	4.93286	2.20209e-06	0.0014839	4.53199	1	0	0.80275	3.78853	3.64173	0.00055213	0.0548398	-0.526093	0	0	2	0	1.02352	4.05793
6199	RPS6KB2	ribosomal protein S6 kinase B2	1.45644	6.37662	7.4125	7.85673e-10	3.65395e-06	12.3025	1	0	0.845651	2.09476	2.55708	0.0139163	0.53675	-3.15542	0	0	0.836145	6.228	4.62637	8.20502e-06	0.00348571	3.21423	0	0	0.333864	5.36415	1.58878	0.117166	0.610616	-5.36516	0	0	1	0	0.868024	4.04618
5499	PPP1CA	protein phosphatase 1 catalytic subunit alpha	1.32609	6.84734	6.94112	4.66019e-09	8.75882e-06	10.5861	1	0	0.938824	3.85639	2.67021	0.0104401	0.47506	-2.9728	0	0	0.638653	7.54001	4.23282	4.08573e-05	0.01051	1.68839	0	0	0.316271	5.54468	2.18791	0.03243	0.386198	-4.30518	0	0	1	0	0.804959	4.00801
110091777	LOC110091777	uncharacterized LOC110091777	NA	NA	NA	NA	NA	NA	NA	NA	NA	NA	NA	NA	NA	NA	NA	NA	NA	NA	NA	NA	NA	NA	NA	NA	2.80243	-4.15626	3.96736	0.00019015	0.028375	0.500976	1	0	1	0	2.80243	3.96736
647310	TEX22	testis expressed 22	1.37985	1.0264	3.81438	0.00034705	0.0269537	0.119373	1	0	2.29028	-3.32636	3.15515	0.00282601	0.28153	-1.69463	1	0	1.58707	-1.19191	3.02244	0.00296766	0.132767	-1.74962	1	0	2.2332	0.348806	5.75511	2.82762e-07	0.000328369	6.56983	1	0	4	0	1.8726	3.93677
29930	PCDHB1	protocadherin beta 1	NA	NA	NA	NA	NA	NA	NA	NA	3.61635	-5.0987	4.1075	0.000162367	0.0786838	0.419746	1	0	1.98396	-2.74733	3.22281	0.00156939	0.0957018	-1.21967	1	0	2.88449	-2.97963	4.46662	3.40722e-05	0.00920686	2.06666	1	0	3	0	2.82827	3.93231
254359	ZDHHC24	zinc finger DHHC-type containing 24	1.55118	4.79356	8.16888	4.55807e-11	4.28345e-07	15.0345	1	0	1.14593	2.60102	3.81554	0.000403455	0.119638	-0.0271015	1	0	0.506277	4.96876	2.47081	0.0146447	0.272041	-3.6153	0	0	0.210268	4.66968	1.22569	0.224923	0.721768	-5.78834	0	0	2	0	0.853412	3.92023
8772	FADD	Fas associated via death domain	1.06573	3.97652	4.90373	8.68279e-06	0.00302209	3.40895	1	0	0.522903	1.67162	1.78085	0.0815357	0.80189	-4.56059	0	0	0.808167	4.65461	5.126	9.34993e-07	0.000730865	5.336	0	0	0.601516	3.32393	3.47834	0.00092529	0.0704288	-0.935059	0	0	1	0	0.749579	3.82223
3174	HNF4G	hepatocyte nuclear factor 4 gamma	2.16015	1.59269	3.89968	0.000263806	0.0232505	0.324302	1	0	2.85719	-0.620687	2.47501	0.0170665	0.5747	-3.22496	1	0	2.89321	0.785167	5.2315	5.80488e-07	0.000493213	5.86084	1	0	2.67442	1.2841	3.6393	0.000556439	0.0548398	-0.414913	1	0	4	0	2.64624	3.81137
3061	HCRTR1	hypocretin receptor 1	NA	NA	NA	NA	NA	NA	NA	NA	NA	NA	NA	NA	NA	NA	NA	NA	NA	NA	NA	NA	NA	NA	NA	NA	1.41213	-0.981211	3.79147	0.000340193	0.0414786	0.130299	1	0	1	0	1.41213	3.79147
91056	AP5B1	adaptor related protein complex 5 subunit beta 1	0.850742	4.79204	5.13726	3.7734e-06	0.00164933	4.17245	0	0	1.55389	2.11049	4.78434	1.8e-05	0.0307163	2.82613	1	0	0.233728	5.16356	1.28023	0.202517	0.649851	-5.76025	0	0	0.940075	5.27649	3.61889	0.000593921	0.0565526	-0.696214	0	0	1	0	0.894609	3.70518
29999	FSCN3	fascin actin-bundling protein 3	1.32825	-1.95272	2.99931	0.00405561	0.0931915	-1.95791	1	0	NA	NA	NA	NA	NA	NA	NA	NA	1.20246	-2.23338	2.5918	0.0105285	0.236568	-2.76807	1	0	1.65242	-1.20648	5.50571	7.37063e-07	0.000614096	5.47574	1	0	3	0	1.39438	3.69894
65003	MRPL11	mitochondrial ribosomal protein L11	0.79366	5.56842	3.7401	0.000439613	0.029642	-0.355536	0	0	1.33104	1.42833	3.073	0.00355471	0.309055	-1.94446	1	0	0.834018	5.09464	4.58819	9.62822e-06	0.00391989	3.1007	0	0	0.774433	3.83802	3.21548	0.00206424	0.108605	-1.74256	0	0	1	0	0.933288	3.65419
10072	DPP3	dipeptidyl peptidase 3	1.28735	5.24627	7.30784	1.16646e-09	3.65395e-06	11.9209	1	0	1.19937	2.40409	3.32895	0.00172221	0.229457	-1.33682	1	0	0.2858	6.07713	1.46718	0.144503	0.597137	-5.58199	0	0	0.47328	4.74968	2.44127	0.0174851	0.308047	-3.71791	0	0	2	0	0.81145	3.63631
2150	F2RL1	F2R like trypsin receptor 1	2.12041	4.22434	5.56253	8.05031e-07	0.00063044	5.64952	1	0	1.98639	2.22789	1.97626	0.0541351	0.758363	-4.35393	0	0	2.0455	4.59828	4.7131	5.68681e-06	0.00271053	3.58271	1	0	1.2988	3.38555	2.17464	0.033457	0.390774	-4.22096	1	0	3	0	1.86278	3.60663
92346	C1orf105	chromosome 1 open reading frame 105	NA	NA	NA	NA	NA	NA	NA	NA	NA	NA	NA	NA	NA	NA	NA	NA	NA	NA	NA	NA	NA	NA	NA	NA	1.80903	-2.75925	3.5919	0.000647185	0.0585571	-0.463252	1	0	1	0	1.80903	3.5919
56994	CHPT1	choline phosphotransferase 1	0.934623	6.40875	2.24294	0.0289403	0.249869	-4.17654	0	0	1.3982	2.92125	3.3696	0.00153095	0.218724	-1.24862	1	0	1.33073	6.27839	4.91419	2.38958e-06	0.00155657	4.38131	1	0	1.15096	5.12762	3.8254	0.00030441	0.0398898	-0.0700844	1	0	3	0	1.20363	3.58803
5913	RAPSN	receptor associated protein of the synapse	2.28683	-1.41891	4.55813	2.90968e-05	0.0064285	2.277	1	0	NA	NA	NA	NA	NA	NA	NA	NA	1.35561	-2.20739	2.13416	0.0345192	0.376647	-3.7028	1	0	2.08022	-1.0222	4.04416	0.000146895	0.0242754	0.878653	1	0	3	0	1.90755	3.57882
2017	CTTN	cortactin	1.09139	8.14073	5.807	3.27e-07	0.000384122	6.4932	1	0	0.498538	4.94358	1.96076	0.0559742	0.764082	-4.41911	0	0	0.614675	8.17126	3.67971	0.000328959	0.0401782	-0.261967	0	0	0.450603	7.76651	2.85842	0.00578051	0.185173	-2.85001	0	0	1	0	0.663802	3.57647
143425	SYT9	synaptotagmin 9	1.08683	-0.893243	1.31124	0.195211	0.552932	-5.03901	0	0	4.27053	-1.89603	5.0725	6.88e-06	0.0148494	3.64343	1	0	3.33691	-1.43759	4.37066	2.35437e-05	0.00718891	2.42396	1	0	2.1633	0.151407	3.53686	0.000770219	0.0647114	-0.605308	1	0	3	0	2.71439	3.57282
7626	ZNF75D	zinc finger protein 75D	1.38042	4.02424	6.07139	1.22429e-07	0.000191754	7.45988	1	0	1.17565	2.55816	2.95616	0.00489938	0.349982	-2.27754	1	0	0.524845	4.17527	2.33446	0.0209505	0.311336	-3.82577	0	0	0.716575	4.51381	2.791	0.00696325	0.200341	-2.90053	0	0	2	0	0.949374	3.53825
220064	LTO1	LTO1 maturation factor of ABCE1	1.16415	5.06325	5.57177	7.78185e-07	0.00063044	5.67138	1	0	0.516361	2.15323	1.65338	0.105058	0.827766	-4.81591	0	0	0.810107	3.84587	4.23271	4.08741e-05	0.01051	1.83582	0	0	0.430688	4.54269	2.66061	0.00990306	0.236868	-3.19437	0	0	1	0	0.730326	3.52962
126206	NLRP5	NLR family pyrin domain containing 5	NA	NA	NA	NA	NA	NA	NA	NA	NA	NA	NA	NA	NA	NA	NA	NA	2.04775	-4.48118	3.51938	0.000578972	0.0553138	-0.415338	1	0	NA	NA	NA	NA	NA	NA	NA	NA	1	0	2.04775	3.51938
10589	DRAP1	DR1 associated protein 1	0.949156	6.27845	3.73765	0.000443039	0.029642	-0.373659	0	0	1.22092	0.742846	2.97876	0.00460689	0.33906	-2.11948	1	0	0.61622	6.43215	4.68309	6.45929e-06	0.00293552	3.44042	0	0	0.537887	5.28595	2.62008	0.0110253	0.249351	-3.35742	0	0	1	0	0.831045	3.5049
10992	SF3B2	splicing factor 3b subunit 2	0.734559	7.97499	4.99084	6.37176e-06	0.00240882	3.64503	0	0	1.17399	5.33529	3.80334	0.000418846	0.121465	-0.0863337	1	0	0.391605	8.05864	2.83685	0.0052119	0.171178	-2.79333	0	0	0.371526	7.41343	2.38852	0.0199551	0.320757	-3.9499	0	0	1	0	0.667921	3.50489
79879	CCDC134	coiled-coil domain containing 134	1.13876	1.73295	4.26386	7.93405e-05	0.0118908	1.44135	1	0	1.47825	-0.84176	3.6532	0.000661219	0.156677	-0.423017	1	0	1.54019	2.26088	4.87845	2.79243e-06	0.0017053	4.40506	1	0	0.322417	2.49894	1.2044	0.232982	0.728799	-5.541	0	0	3	0	1.1199	3.49998
64710	NUCKS1	nuclear casein kinase and cyclin dependent kinase substrate 1	0.842917	8.19822	3.49819	0.000934261	0.0428279	-1.06952	0	0	0.770959	6.93501	2.03966	0.0471473	0.729914	-4.28215	0	0	0.524548	8.08752	2.86606	0.00477806	0.165089	-2.71457	0	0	1.06135	8.31443	5.57628	5.62721e-07	0.000511462	5.88064	1	0	1	0	0.799944	3.49505
101928160	LOC101928160	uncharacterized LOC101928160	NA	NA	NA	NA	NA	NA	NA	NA	NA	NA	NA	NA	NA	NA	NA	NA	NA	NA	NA	NA	NA	NA	NA	NA	2.08174	-2.71076	3.49425	0.000880414	0.0687751	-0.705498	1	0	1	0	2.08174	3.49425
4723	NDUFV1	NADH:ubiquinone oxidoreductase core subunit V1	0.61296	7.73744	2.45236	0.0173861	0.19625	-3.73211	0	0	1.07323	3.70219	4.13917	0.000146871	0.0750976	0.884565	1	0	0.704009	7.34945	4.47242	1.55524e-05	0.00550732	2.60027	0	0	0.623497	6.25013	2.90725	0.00504294	0.175397	-2.69479	0	0	1	0	0.753425	3.4928
114042	LINC00334	long intergenic non-protein coding RNA 334	1.772	-2.63331	3.47082	0.00101579	0.0451344	-0.81863	1	0	NA	NA	NA	NA	NA	NA	NA	NA	NA	NA	NA	NA	NA	NA	NA	NA	NA	NA	NA	NA	NA	NA	NA	NA	1	0	1.772	3.47082
101927994	LINC01087	long intergenic non-protein coding RNA 1087	2.96809	-1.77634	3.44228	0.00110798	0.0460948	-0.872026	1	0	4.04691	-1.66656	3.43406	0.00126851	0.210684	-0.993106	1	0	2.1953	-4.16283	3.18839	0.00175459	0.102505	-1.31728	1	0	3.41562	-0.347743	3.78556	0.000346823	0.0417891	0.0952088	1	0	4	0	3.15648	3.46257
283554	GPR137C	G protein-coupled receptor 137C	1.54756	2.2439	3.41932	0.00118785	0.0480123	-1.06999	1	0	1.97725	-0.0534765	3.41854	0.00132747	0.212294	-1.02646	1	0	0.607213	2.03959	1.86539	0.0641561	0.467651	-4.43055	0	0	1.83642	2.08701	5.05154	4.07955e-06	0.00189709	4.13755	1	0	3	0	1.49211	3.4387
9496	TBX4	T-box 4	1.46571	-2.48025	2.1074	0.0396453	0.28681	-3.76929	1	0	2.2501	-4.79253	2.33041	0.0242218	0.626671	-3.32621	1	0	2.34324	-2.83988	3.83681	0.000185772	0.029277	0.564286	1	0	3.59767	-2.82467	5.45294	9.01299e-07	0.000672129	5.28587	1	0	4	0	2.41418	3.43189
7047	TGM4	transglutaminase 4	5.3671	-0.633644	5.551	8.39779e-07	0.000631346	5.61795	1	0	-1.30739	-2.30653	-0.490494	0.626114	0.964554	-5.26715	0	0	2.8885	-0.655754	2.53671	0.012253	0.252316	-2.9899	1	0	5.46144	0.595861	6.09353	7.57846e-08	0.000116568	7.89286	1	0	3	0	3.10241	3.42269
90485	ZNF835	zinc finger protein 835	2.23124	-0.529106	4.33596	6.22062e-05	0.0103466	1.65136	1	0	2.07646	-3.07976	2.31871	0.0249042	0.6308	-3.35212	1	0	1.89151	0.148835	3.20833	0.00164498	0.099524	-1.2858	1	0	2.0011	-0.0730817	3.8112	0.000318917	0.0405074	0.182412	1	0	4	0	2.05008	3.41855
101927692	LOC101927692	uncharacterized LOC101927692	NA	NA	NA	NA	NA	NA	NA	NA	NA	NA	NA	NA	NA	NA	NA	NA	NA	NA	NA	NA	NA	NA	NA	NA	1.70137	-2.10771	3.41106	0.00114011	0.0802736	-0.91214	1	0	1	0	1.70137	3.41106
8500	PPFIA1	PTPRF interacting protein alpha 1	1.23779	6.01488	5.4871	1.06117e-06	0.000645917	5.36323	1	0	0.647073	4.82576	2.43066	0.0190259	0.590517	-3.50554	0	0	0.52864	6.69849	3.55503	0.000511399	0.0523234	-0.667688	0	0	0.316716	6.61701	2.17044	0.0337878	0.392652	-4.38324	0	0	1	0	0.682555	3.4108
7809	BSND	barttin CLCNK type accessory beta subunit	NA	NA	NA	NA	NA	NA	NA	NA	NA	NA	NA	NA	NA	NA	NA	NA	1.79708	-4.1271	3.39464	0.000887558	0.0728767	-0.763648	1	0	NA	NA	NA	NA	NA	NA	NA	NA	1	0	1.79708	3.39464
84869	CBR4	carbonyl reductase 4	1.4013	5.27238	4.39995	5.00571e-05	0.00901597	1.69311	1	0	0.482036	3.68797	0.680541	0.49957	0.946651	-5.97674	0	0	1.21379	4.82644	4.09164	7.09453e-05	0.0152353	1.22106	1	0	1.78194	5.21411	4.25281	7.1982e-05	0.0149932	1.27963	1	0	3	0	1.21977	3.35624
43847	KLK14	kallikrein related peptidase 14	1.76139	2.13195	2.92851	0.00494354	0.102667	-2.36153	1	0	3.54887	-4.08058	3.35451	0.00159945	0.221981	-1.2137	1	0	0.804296	-0.12057	0.842269	0.401031	0.801258	-5.50194	0	0	4.16265	-0.272116	6.1749	5.5085e-08	0.000110148	8.13711	1	0	3	0	2.5693	3.32505
5545	PRB4	proline rich protein BstNI subfamily 4	NA	NA	NA	NA	NA	NA	NA	NA	NA	NA	NA	NA	NA	NA	NA	NA	NA	NA	NA	NA	NA	NA	NA	NA	1.81639	-2.37365	3.32462	0.00148582	0.0918144	-1.13556	1	0	1	0	1.81639	3.32462
2823	GPM6A	glycoprotein M6A	2.1579	0.923882	2.29698	0.0254423	0.234062	-3.68422	1	0	-0.351611	-2.83039	-0.195479	0.845878	0.986985	-5.35763	0	0	2.61697	0.307018	3.76159	0.000244749	0.0336822	0.348106	1	0	5.80521	-0.713796	7.42804	3.76368e-10	2.50862e-06	12.8386	1	0	3	0	2.55712	3.32278
100507466	DPH6-DT	DPH6 divergent transcript	1.34224	-1.86973	2.77389	0.00754511	0.129626	-2.47005	1	0	2.4434	-4.06815	3.05909	0.00369432	0.314293	-1.94054	1	0	NA	NA	NA	NA	NA	NA	NA	NA	1.93992	-1.44048	4.09962	0.000121728	0.0219477	1.01196	1	0	3	0	1.90852	3.31087
127841	LINC00628	long intergenic non-protein coding RNA 628	2.10343	-2.09594	4.30613	6.88088e-05	0.0107709	1.47867	1	0	NA	NA	NA	NA	NA	NA	NA	NA	NA	NA	NA	NA	NA	NA	NA	NA	1.59521	-1.39112	2.27794	0.0261668	0.355545	-3.50225	1	0	2	0	1.84932	3.29203
55366	LGR4	leucine rich repeat containing G protein-coupled receptor 4	1.66101	4.37111	3.72141	0.000466408	0.0301242	-0.3802	1	0	0.675441	4.25698	1.3289	0.190429	0.882258	-5.37179	0	0	1.04687	5.99844	3.63606	0.000384375	0.0439266	-0.397424	1	0	1.46865	5.36552	4.4238	3.96301e-05	0.0104269	1.84224	1	0	3	0	1.21299	3.27754
203259	FAM219A	family with sequence similarity 219 member A	1.28319	5.5583	5.4551	1.19279e-06	0.000659368	5.25446	1	0	1.3351	1.56849	3.41712	0.00133299	0.212294	-1.07796	1	0	0.477783	4.68004	1.95377	0.0526617	0.43923	-4.66797	0	0	0.554233	4.9757	2.26436	0.0270367	0.359782	-4.12175	0	0	2	0	0.912575	3.27259
129642	MBOAT2	membrane bound O-acyltransferase domain containing 2	1.62742	6.70663	3.16955	0.00249205	0.0717809	-1.97788	1	0	2.75427	5.15824	2.86833	0.00620848	0.387881	-2.52648	1	0	1.78019	6.45549	3.93971	0.000126609	0.0237904	0.627545	1	0	1.77461	6.62435	3.10356	0.00287271	0.127691	-2.21031	1	0	4	0	1.98412	3.27028
6014	RIT2	Ras like without CAAX 2	NA	NA	NA	NA	NA	NA	NA	NA	2.87946	-5.66397	3.26611	0.00206308	0.248979	-1.60211	1	0	NA	NA	NA	NA	NA	NA	NA	NA	NA	NA	NA	NA	NA	NA	NA	NA	1	0	2.87946	3.26611
55889	GOLGA6B	golgin A6 family member B	NA	NA	NA	NA	NA	NA	NA	NA	NA	NA	NA	NA	NA	NA	NA	NA	NA	NA	NA	NA	NA	NA	NA	NA	2.11521	-2.85682	3.25872	0.00181346	0.103606	-1.30388	1	0	1	0	2.11521	3.25872
374860	ANKRD30B	ankyrin repeat domain 30B	1.67219	-1.57387	1.56042	0.124384	0.467524	-4.69231	0	0	3.857	-3.40973	2.93579	0.00517774	0.356237	-2.14239	1	0	2.23379	-2.0709	2.49093	0.0138737	0.265024	-3.00644	1	0	5.43679	-0.262471	5.96593	1.24761e-07	0.000161005	7.42012	1	0	3	0	3.29994	3.23827
2235	FECH	ferrochelatase	0.904016	4.96304	3.29528	0.00172276	0.0578202	-1.60559	0	0	1.75439	3.66291	3.42929	0.00128635	0.210684	-1.10478	1	0	0.900223	5.77466	3.8878	0.000153766	0.0261295	0.465536	0	0	0.567365	4.93526	2.33242	0.0229191	0.339603	-3.98618	0	0	1	0	1.0315	3.2362
131450	CD200R1	CD200 receptor 1	2.11204	-1.39915	3.92819	0.000240542	0.0224328	0.441804	1	0	0.730186	-1.98383	1.07623	0.287431	0.918356	-5.03305	0	0	1.22043	0.121749	2.79594	0.00588001	0.180105	-2.34963	1	0	1.73536	0.0659951	5.06885	3.82551e-06	0.00186573	4.16828	1	0	3	0	1.4495	3.2173
151171	LINC01107	long intergenic non-protein coding RNA 1107	NA	NA	NA	NA	NA	NA	NA	NA	NA	NA	NA	NA	NA	NA	NA	NA	NA	NA	NA	NA	NA	NA	NA	NA	1.77681	-1.82515	3.20753	0.00211377	0.1096	-1.43084	1	0	1	0	1.77681	3.20753
149047	MGC27382	uncharacterized MGC27382	NA	NA	NA	NA	NA	NA	NA	NA	NA	NA	NA	NA	NA	NA	NA	NA	NA	NA	NA	NA	NA	NA	NA	NA	2.26689	-3.58431	3.2041	0.00213546	0.10977	-1.44909	1	0	1	0	2.26689	3.2041
723809	LHFPL3-AS2	LHFPL3 antisense RNA 2	NA	NA	NA	NA	NA	NA	NA	NA	NA	NA	NA	NA	NA	NA	NA	NA	NA	NA	NA	NA	NA	NA	NA	NA	1.85681	-2.59309	3.16988	0.00236373	0.115281	-1.52045	1	0	1	0	1.85681	3.16988
56147	PCDHA1	protocadherin alpha 1	0.899614	-1.42898	1.03977	0.302984	0.65765	-5.2652	0	0	4.81135	-2.81514	4.71498	2.27e-05	0.0314954	2.53973	1	0	2.34397	-0.0305757	3.49365	0.000632881	0.058615	-0.47463	1	0	2.9793	-1.56106	3.41213	0.00113635	0.0802736	-0.909371	1	0	3	0	2.75856	3.16514
79872	CBLL1	Cbl proto-oncogene like 1	1.5304	5.07057	4.69628	1.80108e-05	0.00490599	2.66717	1	0	0.937189	4.0457	2.39072	0.0209618	0.609188	-3.58239	0	0	0.430817	6.05196	1.81326	0.0718698	0.487347	-5.03335	0	0	0.810456	5.15368	3.68282	0.000483922	0.0514708	-0.488004	0	0	1	0	0.927216	3.14577
64785	GINS3	GINS complex subunit 3	0.500638	2.75269	1.85101	0.0695284	0.36842	-4.60464	0	0	1.32411	0.0328193	2.48634	0.0165963	0.568723	-3.16267	1	0	0.786331	2.64542	3.72181	0.00028272	0.03708	0.177371	0	0	1.28971	1.82736	4.48332	3.21163e-05	0.00887076	2.23358	1	0	2	0	0.975198	3.13562
171558	PTCRA	pre T cell antigen receptor alpha	NA	NA	NA	NA	NA	NA	NA	NA	NA	NA	NA	NA	NA	NA	NA	NA	1.83083	-3.3823	3.1301	0.00211524	0.111418	-1.46774	1	0	NA	NA	NA	NA	NA	NA	NA	NA	1	0	1.83083	3.1301
440915	POTEKP	POTE ankyrin domain family member K, pseudogene	1.46712	-1.09905	1.74406	0.0867233	0.402117	-4.45136	0	0	3.6007	-0.713297	3.45191	0.00120379	0.208836	-0.967182	1	0	2.6753	-2.07586	3.17471	0.00183373	0.10342	-1.34865	1	0	3.21017	1.68499	4.08366	0.000128509	0.0227404	0.880332	1	0	3	0	2.73832	3.11358
285521	COX18	cytochrome c oxidase assembly factor COX18	1.02146	4.07496	4.8512	1.04553e-05	0.00347004	3.22878	1	0	1.04315	1.78843	2.79322	0.00757871	0.429313	-2.62007	1	0	0.722081	4.68035	3.29384	0.00124318	0.0861495	-1.39175	0	0	0.407499	3.58438	1.51549	0.134698	0.64027	-5.30119	0	0	2	0	0.798548	3.11344
140462	ASB9	ankyrin repeat and SOCS box containing 9	1.68215	1.51805	2.46797	0.0167196	0.19362	-3.34247	1	0	0.535078	-2.12989	0.339202	0.736	0.974572	-5.43577	0	0	2.88089	1.36055	5.85037	3.15459e-08	6.95605e-05	8.5866	1	0	2.50095	0.343241	3.75103	0.000388127	0.0453859	-0.0423808	1	0	3	0	1.89977	3.10214
104169670	RXYLT1-AS1	RXYLT1 antisense RNA 1	NA	NA	NA	NA	NA	NA	NA	NA	NA	NA	NA	NA	NA	NA	NA	NA	NA	NA	NA	NA	NA	NA	NA	NA	2.24107	-2.61146	3.0987	0.00291377	0.128902	-1.69375	1	0	1	0	2.24107	3.0987
644890	MEIG1	meiosis/spermiogenesis associated 1	1.2265	-1.60367	3.03196	0.00369828	0.0897666	-1.88487	1	0	NA	NA	NA	NA	NA	NA	NA	NA	0.94265	-3.43006	1.82607	0.0699057	0.481813	-4.2012	0	0	2.06396	-2.54838	4.40061	4.29972e-05	0.0107471	1.86901	1	0	2	0	1.41103	3.08622
57175	CORO1B	coronin 1B	1.47912	7.25067	5.72636	4.40539e-07	0.000459996	6.20596	1	0	0.841951	2.47042	2.00067	0.0513451	0.748202	-4.28203	0	0	0.656265	7.87729	3.02499	0.00294429	0.132574	-2.27784	0	0	0.373588	6.2467	1.56288	0.123138	0.621002	-5.44598	0	0	1	0	0.83773	3.07873
266	AMELY	amelogenin Y-linked	3.22423	-3.00664	5.31001	2.02241e-06	0.000969786	4.43961	1	0	0.592362	-5.07912	0.581719	0.563594	0.955187	-5.16524	0	0	2.03018	-3.11409	3.30895	0.00118252	0.084339	-0.987709	1	0	NA	NA	NA	NA	NA	NA	NA	NA	2	0	1.94892	3.06689
80194	TMEM134	transmembrane protein 134	1.60946	6.32665	7.01245	3.55991e-09	7.59124e-06	10.8459	1	0	0.0218847	2.61063	0.0670018	0.94687	0.994087	-6.10037	0	0	0.834973	6.19765	4.00464	9.90319e-05	0.0201592	0.866359	0	0	0.258197	5.046	1.16797	0.247261	0.736773	-5.90005	0	0	1	0	0.681128	3.06302
338817	LINC01252	long intergenic non-protein coding RNA 1252	2.97709	-0.390667	5.4626	1.16058e-06	0.000659368	5.2457	1	0	0.732928	-1.13438	0.660215	0.512406	0.946738	-5.45661	0	0	0.746886	-3.16865	1.55052	0.123207	0.569062	-4.6086	0	0	2.0272	0.865048	4.56834	2.37367e-05	0.00697997	2.5274	1	0	2	0	1.62102	3.06042
10263	CDK2AP2	cyclin dependent kinase 2 associated protein 2	1.20957	6.5344	4.11135	0.000131982	0.0157	0.76366	1	0	1.28292	3.12704	3.26773	0.00205351	0.248979	-1.51552	1	0	0.884235	6.26153	3.7719	0.000235732	0.0329048	0.0539844	0	0	0.209855	4.59192	0.986173	0.327857	0.784303	-6.05322	0	0	2	0	0.896644	3.03429
10370	CITED2	Cbp/p300 interacting transactivator with Glu/Asp rich carboxy-terminal domain 2	0.742075	6.07559	1.85762	0.0685679	0.36591	-4.90418	0	0	1.6138	4.53755	2.30062	0.0259941	0.63621	-3.77649	1	0	1.15298	6.49876	3.77931	0.000229439	0.0329048	0.0735672	1	0	1.25769	5.1208	4.13222	0.000108937	0.0205335	0.901048	1	0	3	0	1.19164	3.01744
100874291	ALMS1-IT1	ALMS1 intronic transcript 1	1.52981	0.323924	4.729	1.60643e-05	0.00471764	2.87374	1	0	0.713022	-0.930549	1.4583	0.151548	0.863803	-4.73125	0	0	1.42003	-3.36921	3.156	0.0019473	0.106893	-1.40126	1	0	0.700908	1.51024	2.72278	0.00838294	0.218262	-2.72836	0	0	2	0	1.09094	3.01652
10924	SMPDL3A	sphingomyelin phosphodiesterase acid like 3A	1.56388	4.1066	4.3291	6.36683e-05	0.0104056	1.50433	1	0	0.325704	1.75115	0.474009	0.637734	0.964554	-5.90543	0	0	0.994128	4.28869	3.17721	0.00181899	0.103283	-1.71679	0	0	1.53704	3.18422	3.99671	0.000172343	0.0269232	0.55092	1	0	2	0	1.10519	2.99426
246330	PELI3	pellino E3 ubiquitin protein ligase family member 3	1.0235	4.42389	4.72366	1.63674e-05	0.00473269	2.7877	1	0	0.84847	0.491435	1.9012	0.063546	0.777776	-4.27896	0	0	0.804304	3.65775	2.75522	0.00662144	0.189055	-2.78361	0	0	0.629209	3.88672	2.52937	0.013967	0.277067	-3.44836	0	0	1	0	0.826369	2.97736
56132	PCDHB3	protocadherin beta 3	1.72095	1.51646	3.9494	0.000224532	0.021584	0.492451	1	0	2.80262	0.361873	3.60481	0.000764726	0.1722	-0.576673	1	0	1.18745	2.86736	2.35051	0.0201011	0.306622	-3.66576	1	0	1.29799	2.65253	1.99018	0.0509567	0.460014	-4.46529	0	0	3	0	1.75225	2.97373
496	ATP4B	ATPase H+/K+ transporting subunit beta	NA	NA	NA	NA	NA	NA	NA	NA	NA	NA	NA	NA	NA	NA	NA	NA	NA	NA	NA	NA	NA	NA	NA	NA	1.34268	-1.98158	2.96885	0.00423665	0.160376	-2.00139	1	0	1	0	1.34268	2.96885
400812	FLJ39095	uncharacterized LOC400812	1.28979	-1.2175	2.80056	0.00702119	0.124409	-2.42658	1	0	0.640036	-2.6016	0.794552	0.430952	0.942499	-5.21236	0	0	NA	NA	NA	NA	NA	NA	NA	NA	2.27593	-1.7365	5.31003	1.54947e-06	0.000885236	4.81855	1	0	2	0	1.40192	2.96838
1104	RCC1	regulator of chromosome condensation 1	0.564487	5.87569	1.92071	0.0599465	0.343295	-4.78728	0	0	1.04621	1.95626	2.59058	0.0127902	0.525398	-3.08521	1	0	0.819342	5.48197	3.66648	0.000344895	0.0413494	-0.274003	0	0	1.1039	4.76833	3.61903	0.00059366	0.0565526	-0.673083	1	0	2	0	0.883484	2.9492
100526842	RPL17-C18orf32	RPL17-C18orf32 readthrough	1.17342	-1.64011	2.32108	0.0240074	0.229162	-3.41089	1	0	2.02965	-3.8274	2.97634	0.00463738	0.33935	-2.1112	1	0	1.67567	-1.59234	4.51978	1.27948e-05	0.00500073	2.87056	1	0	0.909124	-2.11059	1.96065	0.0543877	0.47026	-4.033	0	0	3	0	1.44697	2.94446
56154	TEX15	testis expressed 15, meiosis and synapsis associated	NA	NA	NA	NA	NA	NA	NA	NA	4.996	-5.69725	5.11844	5.89e-06	0.0148494	2.96097	1	0	0.827247	-3.56604	1.15238	0.251071	0.695059	-5.07097	0	0	2.04018	-3.82141	2.51339	0.0145531	0.281887	-2.96937	1	0	2	0	2.62114	2.92807
4953	ODC1	ornithine decarboxylase 1	1.92292	7.87061	5.29061	2.16973e-06	0.000994637	4.67794	1	0	0.863703	6.48644	1.18022	0.243977	0.900324	-5.5637	0	0	0.822723	7.95705	2.76133	0.00650505	0.188888	-2.9904	0	0	0.960168	6.55707	2.47137	0.0162025	0.296411	-3.75379	0	0	1	0	1.14238	2.92588
205147	AMER3	APC membrane recruitment protein 3	NA	NA	NA	NA	NA	NA	NA	NA	5.84275	-4.82391	7.59514	1.17e-09	1.14e-05	10.5681	1	0	-0.390647	-2.58169	-0.431364	0.666848	0.910858	-5.57289	0	0	1.67098	-2.24457	1.61122	0.112179	0.604618	-4.58718	0	0	1	0	2.37436	2.925
254122	SNX32	sorting nexin 32	0.981618	1.26832	3.14769	0.00265505	0.07504	-1.68948	0	0	2.2542	-2.61124	3.30478	0.00184643	0.237591	-1.3141	1	0	0.969823	0.721659	2.46791	0.0147589	0.272917	-3.1414	0	0	0.770896	1.75461	2.7604	0.00757031	0.207194	-2.65239	0	0	1	0	1.24413	2.9202
3159	HMGA1	high mobility group AT-hook 1	0.92609	6.01155	4.15786	0.000113103	0.014083	0.912787	0	0	0.999095	3.38194	1.81151	0.0765895	0.794071	-4.65244	0	0	0.749	4.79639	2.45294	0.0153613	0.278152	-3.66036	0	0	1.09475	5.02384	3.20276	0.00214397	0.109925	-1.88052	1	0	1	0	0.942233	2.90627
9576	SPAG6	sperm associated antigen 6	3.07721	-0.432065	4.14379	0.00011852	0.0145291	1.08822	1	0	1.09686	-3.31455	0.852865	0.39815	0.939656	-5.14758	0	0	2.01855	-0.981491	2.5594	0.0115142	0.245109	-2.88743	1	0	3.25576	-1.13738	4.05553	0.000141354	0.0239536	0.914532	1	0	3	0	2.36209	2.9029
80726	IQCN	IQ motif containing N	1.3243	2.82082	2.50082	0.0153917	0.185678	-3.3893	1	0	1.19632	1.01919	2.00193	0.0512054	0.748061	-4.19254	0	0	1.3057	3.1501	2.67423	0.00835399	0.207047	-2.96762	1	0	1.5056	4.06811	4.33638	5.38426e-05	0.0123751	1.61001	1	0	3	0	1.33298	2.87834
100289495	LOC100289495	uncharacterized LOC100289495	1.65137	0.263764	5.47734	1.09973e-06	0.000645917	5.28339	1	0	1.97923	-2.24044	3.02837	0.00402125	0.322863	-1.94161	1	0	0.453768	-2.59788	0.882347	0.379056	0.790542	-5.33235	0	0	1.00995	-1.07136	2.10322	0.0394858	0.416222	-3.83549	1	0	3	0	1.27358	2.87282
100507567	RAB11B-AS1	RAB11B antisense RNA 1	1.14236	2.76707	3.92351	0.000244222	0.0225008	0.36024	1	0	0.703247	0.541978	1.51578	0.136411	0.856171	-4.84586	0	0	1.00148	2.01772	3.80637	0.000207801	0.0317369	0.490694	1	0	0.599806	2.75391	2.23516	0.0289951	0.369998	-3.94773	0	0	2	0	0.861725	2.87021
116832	RPL39L	ribosomal protein L39 like	1.89105	1.86213	3.13265	0.00277299	0.0769191	-1.81318	1	0	2.1957	-2.41917	2.08269	0.0428627	0.717638	-3.78497	1	0	1.7807	-0.50026	2.98793	0.00330176	0.138349	-1.85827	1	0	1.80303	0.312776	3.26812	0.00176292	0.103376	-1.34846	1	0	4	0	1.91762	2.86785
101929374	LINC01659	long intergenic non-protein coding RNA 1659	2.08913	-0.0131461	2.58975	0.0122621	0.165034	-2.96898	1	0	1.49683	-3.58289	1.56666	0.124042	0.845609	-4.44321	0	0	3.04564	-1.74546	5.43345	2.29262e-07	0.000235802	6.46333	1	0	1.4523	-0.0437349	1.82433	0.0728916	0.520364	-4.426	0	0	2	0	2.02098	2.85355
10232	MSLN	mesothelin	1.26828	-0.911164	1.82228	0.073838	0.375382	-4.33459	0	0	NA	NA	NA	NA	NA	NA	NA	NA	0.88342	-2.20108	1.32192	0.188287	0.640039	-4.92477	0	0	2.81838	-2.12265	5.35864	1.28935e-06	0.000884754	5.03466	1	0	1	0	1.6567	2.83428
1179	CLCA1	chloride channel accessory 1	NA	NA	NA	NA	NA	NA	NA	NA	NA	NA	NA	NA	NA	NA	NA	NA	1.5924	-4.6039	2.83329	0.00526713	0.172412	-2.20513	1	0	NA	NA	NA	NA	NA	NA	NA	NA	1	0	1.5924	2.83329
8434	RECK	reversion inducing cysteine rich protein with kazal motifs	1.03136	3.41677	5.30441	2.06392e-06	0.000969786	4.79251	1	0	1.16724	1.75514	2.70538	0.00953411	0.459672	-2.81882	1	0	0.56306	3.93462	2.48578	0.0140677	0.265564	-3.45899	0	0	0.257388	3.38403	0.82784	0.410917	0.829292	-5.97502	0	0	2	0	0.754761	2.83085
138429	PIP5KL1	phosphatidylinositol-4-phosphate 5-kinase like 1	0.994368	1.21843	2.05483	0.0446473	0.300001	-4.09126	0	0	0.631877	-3.95224	0.616161	0.540823	0.953999	-5.20979	0	0	1.98618	-0.827978	3.87156	0.000163343	0.0272825	0.718548	1	0	1.82481	0.0687458	4.77869	1.11216e-05	0.0040434	3.20768	1	0	2	0	1.35931	2.83031
101929623	LINC01215	long intergenic non-protein coding RNA 1215	NA	NA	NA	NA	NA	NA	NA	NA	NA	NA	NA	NA	NA	NA	NA	NA	NA	NA	NA	NA	NA	NA	NA	NA	1.76937	-3.12278	2.80799	0.00664585	0.197427	-2.3597	1	0	1	0	1.76937	2.80799
140691	TRIM69	tripartite motif containing 69	1.28737	0.582788	3.20448	0.0022509	0.0674738	-1.51756	1	0	1.47291	-2.44503	2.05895	0.0451831	0.728612	-3.79908	1	0	1.45529	-0.455491	3.90832	0.000142427	0.0250058	0.837379	1	0	1.00171	0.00214188	2.0186	0.0478324	0.453285	-4.0718	1	0	4	0	1.30432	2.79759
102724077	LINC01389	long intergenic non-protein coding RNA 1389	NA	NA	NA	NA	NA	NA	NA	NA	2.00358	-4.05209	3.24041	0.00222012	0.259064	-1.57958	1	0	NA	NA	NA	NA	NA	NA	NA	NA	1.46785	-2.24705	2.35077	0.0219089	0.336217	-3.31387	1	0	2	0	1.73571	2.79559
101409253	LINC00676	long intergenic non-protein coding RNA 676	NA	NA	NA	NA	NA	NA	NA	NA	-0.950789	-5.92504	-0.78687	0.435391	0.942499	-4.98014	0	0	NA	NA	NA	NA	NA	NA	NA	NA	3.87682	-2.93387	6.34853	2.7811e-08	6.17899e-05	8.21116	1	0	1	0	1.46302	2.78083
644242	LINC00622	long intergenic non-protein coding RNA 622	0.728182	0.936937	1.31324	0.194544	0.552334	-5.18813	0	0	2.06057	-2.59035	3.00325	0.00430842	0.332193	-1.99972	1	0	1.45079	-2.95013	2.73856	0.00694868	0.191759	-2.43099	1	0	1.968	0.0109397	4.06616	0.000136364	0.0233054	0.948409	1	0	3	0	1.55189	2.7803
152065	C3orf22	chromosome 3 open reading frame 22	1.75225	-2.86782	3.14082	0.00270838	0.0758628	-1.62774	1	0	NA	NA	NA	NA	NA	NA	NA	NA	0.890631	-4.18193	1.78694	0.0760463	0.497541	-4.24779	0	0	2.10397	-2.7046	3.36945	0.00129574	0.087243	-1.02873	1	0	2	0	1.58228	2.76574
348761	SPATA3-AS1	SPATA3 antisense RNA 1 (head to head)	NA	NA	NA	NA	NA	NA	NA	NA	NA	NA	NA	NA	NA	NA	NA	NA	NA	NA	NA	NA	NA	NA	NA	NA	1.82574	-3.10671	2.75919	0.00759518	0.207194	-2.46546	1	0	1	0	1.82574	2.75919
347468	OR13H1	olfactory receptor family 13 subfamily H member 1	NA	NA	NA	NA	NA	NA	NA	NA	NA	NA	NA	NA	NA	NA	NA	NA	NA	NA	NA	NA	NA	NA	NA	NA	2.04763	-4.42651	2.75213	0.00774236	0.209211	-2.48605	1	0	1	0	2.04763	2.75213
1545	CYP1B1	cytochrome P450 family 1 subfamily B member 1	2.76952	5.41713	4.46392	4.02309e-05	0.00779525	1.89789	1	0	2.76187	4.22205	2.23368	0.0304042	0.668015	-3.91098	1	0	0.983283	6.41283	1.58548	0.115047	0.561006	-5.43289	0	0	1.66491	5.14612	2.66148	0.00988023	0.236605	-3.28505	1	0	3	0	2.04489	2.73614
100132249	LOC100132249	uncharacterized LOC100132249	1.18649	-1.06816	2.52192	0.0145899	0.181686	-3.03424	1	0	1.60244	-3.54347	2.11514	0.039861	0.707547	-3.67931	1	0	1.08773	-2.67489	2.03886	0.0432894	0.409705	-3.86147	1	0	2.23853	0.468111	4.24485	7.39915e-05	0.0152529	1.48793	1	0	4	0	1.5288	2.73019
9537	TP53I11	tumor protein p53 inducible protein 11	1.35482	6.94184	5.86578	2.63011e-07	0.000353092	6.70149	1	0	0.578116	5.44572	1.27561	0.208493	0.889806	-5.44983	0	0	0.504504	6.90924	1.84339	0.0673234	0.47524	-5.00527	0	0	0.589028	6.42364	1.91699	0.0598216	0.485862	-4.86978	0	0	1	0	0.756617	2.72544
284099	C17orf78	chromosome 17 open reading frame 78	NA	NA	NA	NA	NA	NA	NA	NA	NA	NA	NA	NA	NA	NA	NA	NA	NA	NA	NA	NA	NA	NA	NA	NA	1.183	-0.304129	2.72489	0.00833545	0.217686	-2.61276	1	0	1	0	1.183	2.72489
285154	CYP1B1-AS1	CYP1B1 antisense RNA 1	1.51508	0.860951	3.90048	0.000263118	0.0232505	0.369488	1	0	2.02388	-0.674991	3.38362	0.00146982	0.216353	-1.10469	1	0	0.691931	-2.27641	1.29916	0.195962	0.645863	-4.94532	0	0	1.02242	2.32281	2.28883	0.0254865	0.351123	-3.81312	1	0	3	0	1.31333	2.71802
101928682	LOC101928682	uncharacterized LOC101928682	NA	NA	NA	NA	NA	NA	NA	NA	NA	NA	NA	NA	NA	NA	NA	NA	NA	NA	NA	NA	NA	NA	NA	NA	1.18823	-1.44814	2.71178	0.00863535	0.221375	-2.59135	1	0	1	0	1.18823	2.71178
2729	GCLC	glutamate-cysteine ligase catalytic subunit	1.62934	5.58679	3.01518	0.0038781	0.0913395	-2.37505	1	0	0.57995	3.38833	1.43111	0.159152	0.870968	-5.21288	0	0	0.576818	5.87012	2.66676	0.00853303	0.20864	-3.20443	0	0	1.15347	5.41074	3.67073	0.000503116	0.0523974	-0.545151	1	0	2	0	0.984895	2.69594
399697	CTXN2	cortexin 2	NA	NA	NA	NA	NA	NA	NA	NA	NA	NA	NA	NA	NA	NA	NA	NA	1.24004	-3.47195	2.6901	0.00798528	0.201874	-2.53827	1	0	NA	NA	NA	NA	NA	NA	NA	NA	1	0	1.24004	2.6901
9590	AKAP12	A-kinase anchoring protein 12	1.67282	7.03582	2.85038	0.00613136	0.115354	-2.79901	1	0	0.935473	4.7227	0.894893	0.3755	0.93516	-5.842	0	0	1.86912	6.64513	4.17396	5.15075e-05	0.0122751	1.47149	1	0	1.77842	6.54022	2.8308	0.00624064	0.191686	-2.91532	1	0	3	0	1.56396	2.68751
64769	MEAF6	MYST/Esa1 associated factor 6	0.921807	6.56209	2.71534	0.00882382	0.140189	-3.12786	0	0	0.666975	3.937	1.35776	0.181158	0.879797	-5.32862	0	0	0.799174	6.43403	3.06032	0.00263694	0.126302	-2.17165	0	0	1.05891	5.7326	3.61154	0.000607993	0.0568104	-0.733612	1	0	1	0	0.861717	2.68624
8722	CTSF	cathepsin F	0.434449	6.79257	1.59811	0.115735	0.454516	-5.33384	0	0	1.16216	2.27883	2.39911	0.020541	0.606553	-3.51488	1	0	1.03221	6.5921	4.58886	9.6013e-06	0.00391989	3.05908	1	0	0.810092	5.10649	2.14495	0.0358575	0.403492	-4.38388	0	0	2	0	0.859728	2.68276
79679	VTCN1	V-set domain containing T cell activation inhibitor 1	1.30431	-1.74335	1.53865	0.129611	0.474347	-4.69884	0	0	0.865729	-4.51804	0.591859	0.556841	0.955187	-5.20115	0	0	1.52926	-2.35544	2.1431	0.0337812	0.374358	-3.68585	1	0	4.03216	-2.64213	6.44385	1.90838e-08	5.45141e-05	8.74044	1	0	2	0	1.93286	2.67937
4133	MAP2	microtubule associated protein 2	1.5337	4.50806	2.76871	0.00765095	0.13082	-2.95191	1	0	0.691799	4.4764	0.781976	0.438233	0.9425	-5.92805	0	0	1.93602	5.32707	4.48945	1.45008e-05	0.00524768	2.67779	1	0	1.47278	5.57404	2.66187	0.00986986	0.236605	-3.29254	1	0	3	0	1.40857	2.6755
23632	CA14	carbonic anhydrase 14	0.918004	-1.33859	2.16692	0.0345795	0.270651	-3.70653	0	0	1.5665	-3.4797	1.99367	0.0521324	0.750456	-3.86895	0	0	1.00285	-1.08721	2.72965	0.00712956	0.193987	-2.46652	1	0	1.05701	0.215417	3.80798	0.000322301	0.040533	0.186408	1	0	2	0	1.13609	2.67456
105372441	LOC105372441	uncharacterized LOC105372441	1.92379	0.00222055	3.5827	0.000720047	0.0374286	-0.511763	1	0	2.49458	-4.13008	2.96082	0.00483761	0.348965	-2.13435	1	0	NA	NA	NA	NA	NA	NA	NA	NA	1.26936	-1.54814	1.4556	0.150515	0.660221	-4.79537	0	0	2	0	1.89591	2.66638
79746	ECHDC3	enoyl-CoA hydratase domain containing 3	1.93721	3.5788	3.21518	0.00218156	0.0663469	-1.75904	1	0	-0.420264	-0.806636	-0.222764	0.824704	0.98521	-5.51057	0	0	2.47711	3.09216	4.79776	3.95898e-06	0.00209098	3.99747	1	0	2.17641	1.70412	2.79922	0.00680791	0.198371	-2.72794	1	0	3	0	1.54262	2.64735
9061	PAPSS1	3'-phosphoadenosine 5'-phosphosulfate synthase 1	1.01097	5.4864	3.19212	0.00233362	0.0686392	-1.90486	1	0	1.52002	3.75584	2.85976	0.00635224	0.388308	-2.53898	1	0	0.720271	6.5416	3.07911	0.00248591	0.122676	-2.11864	0	0	0.44356	5.22786	1.44988	0.1521	0.660224	-5.55281	0	0	2	0	0.923706	2.64522
1144	CHRND	cholinergic receptor nicotinic delta subunit	NA	NA	NA	NA	NA	NA	NA	NA	NA	NA	NA	NA	NA	NA	NA	NA	0.0666813	-4.29526	0.0997576	0.920675	0.981962	-5.61473	0	0	3.19924	-2.15432	5.18733	2.45833e-06	0.00126043	4.43798	1	0	1	0	1.63296	2.64354
100128627	CDC42P3	cell division cycle 42 pseudogene 3	NA	NA	NA	NA	NA	NA	NA	NA	2.2772	-5.3283	2.63739	0.0113561	0.49584	-2.80248	1	0	NA	NA	NA	NA	NA	NA	NA	NA	NA	NA	NA	NA	NA	NA	NA	NA	1	0	2.2772	2.63739
5460	POU5F1	POU class 5 homeobox 1	1.94061	1.55853	3.02822	0.0037377	0.0898474	-2.05942	1	0	1.20688	-1.97977	1.64022	0.107775	0.83046	-4.43462	0	0	1.78491	-1.2863	2.98973	0.00328351	0.138349	-1.83663	1	0	1.37572	1.05005	2.88831	0.00531797	0.177872	-2.33667	1	0	3	0	1.57703	2.63662
797	CALCB	calcitonin related polypeptide beta	1.8515	-1.25698	3.07057	0.00331374	0.0842783	-1.80341	1	0	3.84797	-4.63537	4.06461	0.000185895	0.0839985	0.365291	1	0	0.449253	-2.0347	0.772656	0.440989	0.82286	-5.43058	0	0	NA	NA	NA	NA	NA	NA	NA	NA	2	0	2.04957	2.63595
5055	SERPINB2	serpin family B member 2	NA	NA	NA	NA	NA	NA	NA	NA	NA	NA	NA	NA	NA	NA	NA	NA	1.9761	-3.13499	2.62452	0.00961086	0.224391	-2.69208	1	0	NA	NA	NA	NA	NA	NA	NA	NA	1	0	1.9761	2.62452
644596	SMIM10L2B	small integral membrane protein 10 like 2B	1.64869	0.344005	3.40678	0.00123377	0.0490609	-0.989597	1	0	1.39917	-3.36218	1.79839	0.0786747	0.799061	-4.15064	0	0	1.50312	-1.30773	3.18534	0.00177198	0.102505	-1.31904	1	0	1.11529	0.0980513	2.10687	0.039156	0.415145	-3.90173	1	0	3	0	1.41657	2.62434
1811	SLC26A3	solute carrier family 26 member 3	2.67728	0.797362	2.65735	0.0102836	0.151659	-2.9283	1	0	-0.712945	-3.14525	-0.347665	0.729676	0.973824	-5.28963	0	0	2.68623	-1.20894	2.83204	0.00528662	0.172538	-2.25482	1	0	3.86018	-1.49706	5.33786	1.39481e-06	0.000884754	5.05935	1	0	3	0	2.12769	2.6199
100861507	FTCD-AS1	FTCD antisense RNA 1	NA	NA	NA	NA	NA	NA	NA	NA	NA	NA	NA	NA	NA	NA	NA	NA	NA	NA	NA	NA	NA	NA	NA	NA	1.65153	-2.54205	2.61785	0.0110901	0.250008	-2.77211	1	0	1	0	1.65153	2.61785
29798	C2orf27A	chromosome 2 open reading frame 27A	0.97966	2.94295	2.57151	0.0128523	0.169727	-3.22937	0	0	1.04621	1.74671	1.85483	0.0700318	0.784934	-4.49872	0	0	1.42627	0.202569	3.2393	0.00148725	0.093318	-1.19135	1	0	1.11376	3.23841	2.7994	0.00680447	0.198371	-2.76441	1	0	2	0	1.14147	2.61626
374819	LRRC37A3	leucine rich repeat containing 37 member A3	1.10019	4.0626	4.38396	5.28567e-05	0.00937209	1.69671	1	0	0.856521	2.96978	2.00933	0.0503862	0.745484	-4.29194	0	0	0.65574	2.18162	2.20717	0.028881	0.353068	-3.81262	0	0	0.449832	5.10036	1.86277	0.0672039	0.505353	-4.89031	0	0	1	0	0.76557	2.61581
23621	BACE1	beta-secretase 1	0.57502	4.8395	2.6077	0.0117055	0.162365	-3.32581	0	0	1.05329	3.65677	2.65421	0.0108777	0.486289	-3.00686	1	0	0.828775	4.79707	3.62769	0.000395973	0.0441624	-0.359958	0	0	0.308229	5.27483	1.51489	0.134849	0.64027	-5.46063	0	0	1	0	0.691328	2.60112
57544	TXNDC16	thioredoxin domain containing 16	1.29457	5.38546	2.83924	0.00632069	0.117505	-2.81346	1	0	1.09411	4.96439	1.95244	0.0569832	0.764629	-4.43716	0	0	1.19242	6.06443	4.15888	5.46361e-05	0.0128638	1.42215	1	0	0.504687	5.18433	1.44684	0.152948	0.66107	-5.55088	0	0	2	0	1.02145	2.59935
728228	LINC01433	long intergenic non-protein coding RNA 1433	NA	NA	NA	NA	NA	NA	NA	NA	NA	NA	NA	NA	NA	NA	NA	NA	NA	NA	NA	NA	NA	NA	NA	NA	1.60146	-2.08398	2.59049	0.0119161	0.258994	-2.84278	1	0	1	0	1.60146	2.59049
8330	HIST1H2AK	histone cluster 1 H2A family member k	NA	NA	NA	NA	NA	NA	NA	NA	NA	NA	NA	NA	NA	NA	NA	NA	1.23946	-4.66391	2.58965	0.0105916	0.236568	-2.7553	1	0	NA	NA	NA	NA	NA	NA	NA	NA	1	0	1.23946	2.58965
389941	C1QL3	complement C1q like 3	2.84963	-1.67894	4.46705	3.9803e-05	0.00779525	2.00539	1	0	1.34969	-2.42906	1.79153	0.079784	0.799061	-4.20381	0	0	0.979232	-0.981963	2.11611	0.0360515	0.383307	-3.76112	0	0	1.16965	-0.49565	1.9665	0.0536933	0.469914	-4.11356	0	0	1	0	1.58705	2.5853
90634	N4BP2L1	NEDD4 binding protein 2 like 1	0.451686	4.48802	1.12758	0.26438	0.623075	-5.84875	0	0	0.827668	0.525302	1.22985	0.225001	0.894671	-5.20416	0	0	1.32457	3.1882	4.83882	3.31624e-06	0.00190606	4.21007	1	0	1.1405	3.45041	3.14361	0.00255432	0.119897	-1.91971	1	0	2	0	0.936106	2.58497
9229	DLGAP1	DLG associated protein 1	1.31838	0.000553306	1.6206	0.110811	0.446321	-4.71288	0	0	2.68031	0.0172814	2.19277	0.0334152	0.682711	-3.82427	1	0	2.42298	1.04166	3.37832	0.000937784	0.0760422	-0.873405	1	0	2.69954	2.08694	3.13841	0.00259371	0.120895	-1.92007	1	0	3	0	2.2803	2.58252
116843	SLC18B1	solute carrier family 18 member B1	1.21079	3.10076	3.98816	0.000197897	0.0203249	0.522307	1	0	0.822937	0.522589	1.21685	0.229865	0.894671	-5.2475	0	0	0.808874	3.24068	2.36679	0.0192705	0.301509	-3.64222	0	0	0.956455	2.14417	2.72061	0.00843228	0.219261	-2.82831	0	0	1	0	0.949764	2.5731
130399	ACVR1C	activin A receptor type 1C	0.940123	-0.026733	1.93891	0.0576379	0.33643	-4.19479	0	0	1.50685	-1.89106	1.69178	0.0974484	0.819999	-4.38098	0	0	2.06171	-0.412989	4.75716	4.71252e-06	0.0023023	3.85098	1	0	1.18003	-0.181441	1.8635	0.0670988	0.505161	-4.31454	0	0	1	0	1.42218	2.56284
79930	DOK3	docking protein 3	1.07163	3.12292	3.61974	0.000641733	0.0354746	-0.555186	1	0	1.50244	0.279246	3.10763	0.00322827	0.296853	-1.79696	1	0	0.571146	3.31888	1.38023	0.169651	0.622763	-5.38867	0	0	0.641568	3.37261	2.12829	0.0372693	0.408632	-4.2546	0	0	2	0	0.946697	2.55897
5463	POU6F1	POU class 6 homeobox 1	1.42428	3.77712	3.72296	0.000464129	0.0300804	-0.328816	1	0	0.64687	0.40742	0.976348	0.333995	0.928932	-5.44767	0	0	1.14521	2.42481	3.37361	0.000952782	0.0763162	-0.938349	1	0	0.886968	2.96125	2.16089	0.0345501	0.396522	-4.13942	0	0	2	0	1.02583	2.55845
388730	TMEM81	transmembrane protein 81	0.59617	2.50416	1.842	0.070857	0.37086	-4.59238	0	0	1.82836	-1.79464	2.15753	0.0362178	0.695207	-3.68074	1	0	0.713792	1.28046	3.77261	0.000235121	0.0329048	0.407216	0	0	0.651642	0.917075	2.44693	0.0172372	0.304483	-3.27998	0	0	1	0	0.94749	2.55477
100532726	NDUFC2-KCTD14	NDUFC2-KCTD14 readthrough	0.930111	-2.04531	2.54487	0.0137609	0.175466	-2.94504	0	0	1.36073	-2.45859	2.25	0.0292718	0.660571	-3.47486	1	0	0.72762	-0.888087	2.85793	0.00489542	0.166376	-2.15863	0	0	NA	NA	NA	NA	NA	NA	NA	NA	1	0	1.00616	2.55093
751071	CSKMT	citrate synthase lysine methyltransferase	0.348231	3.16772	1.35221	0.181831	0.539888	-5.38802	0	0	0.943841	0.626056	2.21197	0.0319712	0.673558	-3.74114	0	0	1.71034	2.11969	4.77777	4.31421e-06	0.00221864	4.00365	1	0	0.40485	2.92642	1.85021	0.0690197	0.509833	-4.66152	0	0	1	0	0.851815	2.54804
7678	ZNF124	zinc finger protein 124	0.21207	2.61348	0.633483	0.529038	0.809456	-5.98409	0	0	0.831082	2.99356	1.75406	0.0860756	0.81048	-4.729	0	0	0.689294	3.35612	2.47541	0.0144652	0.270477	-3.39944	0	0	1.2683	4.27313	5.3159	1.51551e-06	0.000885236	4.9995	1	0	1	0	0.750185	2.54471
5445	PON2	paraoxonase 2	0.234924	6.05533	1.20851	0.232011	0.590714	-5.84927	0	0	0.750954	3.03923	1.43817	0.157149	0.868843	-5.19235	0	0	0.775883	5.41966	3.26253	0.00137828	0.0897814	-1.54461	0	0	1.03899	4.77825	4.25334	7.18521e-05	0.0149932	1.31494	1	0	1	0	0.700188	2.54064
56667	MUC13	mucin 13, cell surface associated	3.12088	1.63001	3.19372	0.00232274	0.0685337	-1.68688	1	0	4.31022	-2.29708	2.74187	0.00867134	0.440147	-2.59938	1	0	1.73822	0.102042	1.75189	0.0819169	0.506428	-4.51339	0	0	2.69128	-0.43048	2.47152	0.0161963	0.296411	-3.2645	1	0	3	0	2.96515	2.53975
6006	RHCE	Rh blood group CcEe antigens	1.41052	0.7912	3.46881	0.00102204	0.0453016	-0.835912	1	0	-0.014766	-1.28935	-0.0156451	0.987585	0.998854	-5.5344	0	0	0.776204	1.89349	1.8885	0.0609658	0.462167	-4.37358	0	0	1.86939	-0.123791	4.80658	1.0048e-05	0.00386384	3.29176	1	0	2	0	1.01034	2.53706
476	ATP1A1	ATPase Na+/K+ transporting subunit alpha 1	1.14273	8.77475	3.03679	0.00364802	0.0888141	-2.32167	1	0	1.28073	7.23157	2.85841	0.00637521	0.388308	-2.54818	1	0	0.723763	9.26104	2.93468	0.00388583	0.148439	-2.51436	0	0	0.470655	8.09896	1.29309	0.200746	0.706416	-5.86879	0	0	2	0	0.90447	2.53074
7473	WNT3	Wnt family member 3	1.49131	2.38452	5.37683	1.58656e-06	0.000805927	5.05005	1	0	0.961975	0.555382	1.7391	0.088702	0.813014	-4.54018	0	0	0.872662	1.90868	2.20217	0.0292398	0.35403	-3.80925	0	0	0.342362	1.7016	0.780232	0.438204	0.841319	-5.79587	0	0	1	0	0.917078	2.52458
83886	PRSS27	serine protease 27	2.00751	0.837279	5.41803	1.36552e-06	0.000712915	5.14899	1	0	1.5623	-1.17867	1.96748	0.0551708	0.764082	-4.02564	0	0	0.647456	1.2827	1.57875	0.116583	0.561963	-4.80226	0	0	0.508519	0.72713	1.13285	0.26161	0.746306	-5.34943	0	0	1	0	1.18145	2.52428
204801	NLRP11	NLR family pyrin domain containing 11	1.02483	-3.15605	1.39741	0.16789	0.523796	-4.7612	0	0	3.0612	-5.20123	3.53854	0.000931935	0.19427	-0.973089	1	0	1.76121	-3.47373	2.4099	0.0172162	0.290033	-3.14803	1	0	2.13287	-3.41074	2.73853	0.00803348	0.212623	-2.51025	1	0	3	0	1.99503	2.5211
27166	PRELID1	PRELI domain containing 1	0.748778	5.41375	3.20448	0.00225092	0.0674738	-1.8659	0	0	1.42212	2.11171	3.75415	0.00048686	0.131385	-0.190842	1	0	0.477181	3.15345	0.80196	0.423894	0.815347	-5.95798	0	0	0.456458	4.04021	2.31602	0.0238565	0.341767	-3.93883	0	0	1	0	0.776135	2.51915
401036	ASB18	ankyrin repeat and SOCS box containing 18	NA	NA	NA	NA	NA	NA	NA	NA	NA	NA	NA	NA	NA	NA	NA	NA	NA	NA	NA	NA	NA	NA	NA	NA	1.73919	-2.24607	2.51549	0.014475	0.281887	-2.99424	1	0	1	0	1.73919	2.51549
8022	LHX3	LIM homeobox 3	2.08358	-3.20739	3.54171	0.000817329	0.0402139	-0.65248	1	0	NA	NA	NA	NA	NA	NA	NA	NA	0.882939	-4.13032	1.47817	0.14154	0.593181	-4.6855	0	0	NA	NA	NA	NA	NA	NA	NA	NA	1	0	1.48326	2.50994
3206	HOXA10	homeobox A10	1.61951	3.78291	2.47938	0.0162469	0.190374	-3.57433	1	0	1.48736	2.09131	1.66592	0.10252	0.827615	-4.84987	0	0	1.69512	3.84476	3.67274	0.000337265	0.0406842	-0.183965	1	0	1.60889	3.37938	2.21377	0.030508	0.376437	-4.15215	1	0	3	0	1.60272	2.50796
653149	NBPF6	NBPF member 6	NA	NA	NA	NA	NA	NA	NA	NA	NA	NA	NA	NA	NA	NA	NA	NA	NA	NA	NA	NA	NA	NA	NA	NA	1.69798	-3.37809	2.50682	0.0148006	0.283977	-2.98408	1	0	1	0	1.69798	2.50682
101927700	LINC01524	long intergenic non-protein coding RNA 1524	NA	NA	NA	NA	NA	NA	NA	NA	NA	NA	NA	NA	NA	NA	NA	NA	NA	NA	NA	NA	NA	NA	NA	NA	1.87255	-3.80125	2.50543	0.0148536	0.284199	-2.98264	1	0	1	0	1.87255	2.50543
730091	LINC00886	long intergenic non-protein coding RNA 886	2.07827	0.0251253	3.76717	0.000403432	0.0289409	-0.00171472	1	0	-0.694342	-1.05974	-0.57328	0.569245	0.955187	-5.34481	0	0	0.986085	-1.91093	1.57916	0.116487	0.561963	-4.60806	0	0	2.2912	0.80501	5.23717	2.03894e-06	0.00110191	4.78689	1	0	2	0	1.1653	2.50256
105371242	PPIAL4H	peptidylprolyl isomerase A like 4H	NA	NA	NA	NA	NA	NA	NA	NA	NA	NA	NA	NA	NA	NA	NA	NA	NA	NA	NA	NA	NA	NA	NA	NA	1.30711	-2.4849	2.49814	0.0151333	0.286563	-3.02152	1	0	1	0	1.30711	2.49814
100129269	LINC01160	long intergenic non-protein coding RNA 1160	1.27367	-1.11114	3.34309	0.00149406	0.0542101	-1.12626	1	0	NA	NA	NA	NA	NA	NA	NA	NA	NA	NA	NA	NA	NA	NA	NA	NA	0.632162	-1.03853	1.6499	0.103989	0.58893	-4.58023	0	0	1	0	0.952917	2.4965
8820	HESX1	HESX homeobox 1	0.780213	0.447193	2.46564	0.0168178	0.193994	-3.21912	0	0	1.06958	-3.1069	1.14007	0.260153	0.908417	-4.91441	0	0	1.23639	-0.525764	4.1344	6.01085e-05	0.0134498	1.57329	1	0	0.866851	-1.18981	2.22961	0.0293816	0.371424	-3.58538	0	0	1	0	0.988258	2.49243
283345	RPL13P5	ribosomal protein L13 pseudogene 5	1.23867	-0.607684	3.3168	0.001616	0.0561533	-1.19767	1	0	1.01243	-3.73572	1.49718	0.141172	0.858109	-4.50711	0	0	0.874637	-2.20333	2.40321	0.0175216	0.292656	-3.16884	0	0	0.970277	-0.899007	2.74699	0.00785138	0.210733	-2.53935	0	0	1	0	1.024	2.49104
9937	DCLRE1A	DNA cross-link repair 1A	1.29176	4.02299	4.22771	8.95782e-05	0.0124713	1.19466	1	0	0.354247	2.67642	0.808398	0.42302	0.942079	-5.8214	0	0	0.790795	4.70281	4.26631	3.5775e-05	0.00970993	1.88966	0	0	0.192989	3.68402	0.644318	0.521731	0.877642	-6.19291	0	0	1	0	0.657447	2.48668
387694	SH2D4B	SH2 domain containing 4B	NA	NA	NA	NA	NA	NA	NA	NA	NA	NA	NA	NA	NA	NA	NA	NA	1.08072	-2.98551	2.20056	0.0293567	0.354129	-3.56039	1	0	1.55848	-2.18023	2.76632	0.0074491	0.206591	-2.47311	1	0	2	0	1.3196	2.48344
2289	FKBP5	FKBP prolyl isomerase 5	1.08016	8.35037	2.79936	0.00704401	0.124429	-2.9217	1	0	1.76711	6.75199	2.45277	0.0180247	0.584305	-3.4608	1	0	0.812312	7.96839	2.30691	0.0224823	0.320126	-4.08197	0	0	0.854955	7.71602	2.35536	0.0216626	0.334742	-4.03572	0	0	2	0	1.12863	2.4786
3306	HSPA2	heat shock protein family A (Hsp70) member 2	1.25903	3.62198	2.22229	0.0303855	0.256287	-4.0841	1	0	2.20596	0.0494972	3.89611	0.000314681	0.110276	0.237984	1	0	0.971564	3.82368	3.04918	0.00273048	0.127749	-2.03108	0	0	0.409905	2.14036	0.707669	0.481786	0.861776	-5.91288	0	0	2	0	1.21162	2.46881
653720	GOLGA8M	golgin A8 family member M	1.90714	-1.04923	4.54726	3.02093e-05	0.0064285	2.25338	1	0	-0.888742	-4.03551	-0.913418	0.365782	0.934535	-4.96598	0	0	1.18433	-3.43915	2.24896	0.0260291	0.339663	-3.46319	1	0	1.9327	-0.198282	3.99239	0.00017486	0.0271047	0.726808	1	0	3	0	1.03386	2.4688
171220	DSTNP2	DSTN pseudogene 2	1.10078	1.48739	3.07525	0.00326979	0.0837075	-1.89264	1	0	1.38096	-2.28866	2.55471	0.0139991	0.53675	-2.92084	1	0	0.320199	-0.773674	0.917628	0.360344	0.779463	-5.36878	0	0	1.26326	0.534205	3.31103	0.00154846	0.0941125	-1.22867	1	0	3	0	1.0163	2.46465
26222	DGCR10	DiGeorge syndrome critical region gene 10	NA	NA	NA	NA	NA	NA	NA	NA	NA	NA	NA	NA	NA	NA	NA	NA	NA	NA	NA	NA	NA	NA	NA	NA	1.75728	-2.92585	2.45973	0.0166881	0.299277	-3.0865	1	0	1	0	1.75728	2.45973
101060171	ARMC4P1	armadillo repeat containing 4 pseudogene 1	NA	NA	NA	NA	NA	NA	NA	NA	1.2117	-4.68398	1.20639	0.233831	0.897185	-4.77807	0	0	NA	NA	NA	NA	NA	NA	NA	NA	2.26459	-2.87129	3.69257	0.000468963	0.0511615	-0.192161	1	0	1	0	1.73815	2.44948
7278	TUBA3C	tubulin alpha 3c	1.81164	-2.54601	2.84304	0.00625543	0.116754	-2.30937	1	0	NA	NA	NA	NA	NA	NA	NA	NA	1.26392	-4.72152	2.04555	0.0426164	0.408018	-3.8199	1	0	NA	NA	NA	NA	NA	NA	NA	NA	2	0	1.53778	2.4443
6927	HNF1A	HNF1 homeobox A	1.32807	-0.926634	1.32973	0.189084	0.546911	-5.03006	0	0	3.01704	-3.11687	2.42991	0.0190606	0.590517	-3.16263	1	0	2.4498	-1.76043	2.5071	0.0132805	0.260309	-2.9882	1	0	3.16342	0.0223522	3.50669	0.000846784	0.0680012	-0.74569	1	0	3	0	2.48959	2.44336
65012	SLC26A10	solute carrier family 26 member 10	0.353264	0.313361	0.642391	0.523282	0.807014	-5.70763	0	0	3.02103	-4.12065	4.14448	0.000144419	0.0750976	0.596809	1	0	1.25269	-1.5109	1.59409	0.113104	0.559761	-4.61254	0	0	1.30424	0.544518	3.3358	0.00143611	0.0908438	-1.16412	1	0	2	0	1.48281	2.42919
256880	LOC256880	uncharacterized LOC256880	0.0866751	0.00278209	0.228816	0.819859	0.938715	-5.83337	0	0	0.109751	-2.38299	0.148884	0.882295	0.987438	-5.43523	0	0	1.44825	-3.7961	3.60253	0.000432826	0.045969	-0.172956	1	0	1.91425	-0.524367	5.70606	3.41697e-07	0.000359609	6.27375	1	0	2	0	0.889732	2.42157
81563	C1orf21	chromosome 1 open reading frame 21	0.600022	7.29678	1.64039	0.106619	0.43926	-5.26944	0	0	1.66131	5.23862	3.09011	0.00338972	0.300643	-1.98667	1	0	0.863014	6.07526	2.92708	0.00397651	0.14944	-2.53643	0	0	0.702588	6.45306	2.02637	0.0470066	0.449734	-4.66806	0	0	1	0	0.956732	2.42099
6565	SLC15A2	solute carrier family 15 member 2	0.559683	3.41202	1.0451	0.300538	0.655771	-5.79216	0	0	3.70953	0.807526	4.60887	3.22e-05	0.0383467	2.29274	1	0	1.35752	3.68368	2.71959	0.00733895	0.196194	-2.92043	1	0	0.594034	3.17521	1.30537	0.196559	0.703806	-5.55711	0	0	2	0	1.55519	2.41973
57224	NHSL1	NHS like 1	1.13654	3.41539	3.37426	0.00136077	0.0517727	-1.28145	1	0	2.12678	3.11092	3.41248	0.00135118	0.213442	-1.14572	1	0	0.40828	4.91774	1.13785	0.25707	0.700266	-5.90711	0	0	0.75052	4.75145	1.75253	0.0845945	0.550635	-5.08021	0	0	2	0	1.10553	2.41928
115509	ZNF689	zinc finger protein 689	1.13599	2.93819	4.83294	1.11511e-05	0.00361353	3.21948	1	0	0.130816	1.15711	0.386976	0.700557	0.971409	-5.82942	0	0	0.449705	4.17403	2.11112	0.0364854	0.386448	-4.28741	0	0	0.486212	3.46481	2.33776	0.0226209	0.338637	-3.79774	0	0	1	0	0.550681	2.4172
22936	ELL2	elongation factor for RNA polymerase II 2	1.1839	7.52429	2.80176	0.00699841	0.124409	-2.91876	1	0	1.03448	6.2251	1.44899	0.154119	0.864898	-5.22941	0	0	0.954851	7.03783	3.25201	0.00142667	0.091316	-1.61804	0	0	0.926647	7.18433	2.16099	0.0345428	0.396522	-4.42949	0	0	1	0	1.02497	2.41594
255275	MYADML2	myeloid associated differentiation marker like 2	1.80757	-0.826982	4.09219	0.000140616	0.016314	0.917953	1	0	NA	NA	NA	NA	NA	NA	NA	NA	1.24217	-2.37603	1.8374	0.0682071	0.478086	-4.21045	0	0	0.76161	-0.773733	1.31324	0.193911	0.702118	-5.02677	0	0	1	0	1.27045	2.41428
11077	HSF2BP	heat shock transcription factor 2 binding protein	0.224605	0.136395	0.656905	0.513975	0.802624	-5.67789	0	0	1.30443	-1.4154	2.47997	0.016859	0.572675	-3.08432	1	0	1.06612	0.423939	3.28617	0.00127508	0.0871421	-1.05587	1	0	1.51077	1.13769	3.22594	0.00200078	0.108367	-1.49947	1	0	3	0	1.02648	2.41225
4718	NDUFC2	NADH:ubiquinone oxidoreductase subunit C2	0.589293	4.74429	1.70082	0.094613	0.417724	-5.106	0	0	1.48125	2.05689	3.77214	0.000460835	0.127915	-0.142172	1	0	0.668534	4.44936	2.81498	0.00555992	0.176097	-2.70766	0	0	0.477402	3.81423	1.35075	0.181655	0.689668	-5.6162	0	0	1	0	0.804119	2.40967
55132	LARP1B	La ribonucleoprotein domain family member 1B	1.09511	5.12459	4.56244	2.86668e-05	0.0064285	2.22784	1	0	0.443696	4.23099	1.45355	0.152854	0.864255	-5.20436	0	0	0.537572	5.21129	2.64432	0.00909114	0.217453	-3.21692	0	0	0.214763	5.62181	0.968282	0.336642	0.789747	-6.13648	0	0	1	0	0.572786	2.40715
79667	KLF3-AS1	KLF3 antisense RNA 1	1.44139	3.42147	4.29605	7.11901e-05	0.0108782	1.44597	1	0	0.62012	0.805438	1.14936	0.256346	0.904539	-5.31363	0	0	0.64545	0.0550346	1.40804	0.161269	0.615424	-4.93039	0	0	1.08643	3.43012	2.76749	0.00742542	0.206507	-2.87801	1	0	2	0	0.948348	2.40523
100526737	RBM14-RBM4	RBM14-RBM4 readthrough	0.846602	1.45103	2.65881	0.0102444	0.151489	-2.87409	0	0	1.29023	1.11271	3.13702	0.00297356	0.287444	-1.77377	1	0	0.53486	0.0756864	2.18763	0.0303056	0.359089	-3.65872	0	0	0.403737	2.52394	1.62628	0.108931	0.597358	-4.95982	0	0	1	0	0.768857	2.40243
9456	HOMER1	homer scaffold protein 1	0.335273	2.39815	0.872896	0.386506	0.723365	-5.79756	0	0	1.7046	1.88588	3.79754	0.000426369	0.121829	-0.0701747	1	0	0.868954	3.05457	3.48706	0.00064745	0.0596815	-0.620106	0	0	0.46697	3.3316	1.45014	0.152028	0.660224	-5.36832	0	0	1	0	0.84395	2.40191
9869	SETDB1	SET domain bifurcated histone lysine methyltransferase 1	0.305618	5.42872	1.4936	0.140983	0.490244	-5.45513	0	0	1.01231	2.94493	4.07131	0.000182013	0.0839985	0.696584	1	0	0.36379	5.94375	2.4259	0.0165047	0.285816	-3.77976	0	0	0.366586	5.9531	1.59945	0.114772	0.609217	-5.37466	0	0	1	0	0.512076	2.39757
3902	LAG3	lymphocyte activating 3	1.30864	1.64647	2.87696	0.00570047	0.111047	-2.4013	1	0	1.56171	-1.64788	2.99077	0.00445821	0.33634	-2.02072	1	0	0.75393	1.38405	1.90541	0.0587152	0.456227	-4.29452	0	0	0.712352	1.30083	1.81528	0.0742871	0.52616	-4.52973	0	0	2	0	1.08416	2.3971
100130887	ATE1-AS1	ATE1 antisense RNA 1	0.667515	0.191914	1.19552	0.237001	0.595514	-5.25012	0	0	2.3195	-2.45595	2.2986	0.026118	0.63621	-3.41969	1	0	1.43185	-3.36479	2.80582	0.00571177	0.178602	-2.27193	1	0	1.67221	-0.123824	3.28294	0.00168584	0.100627	-1.2703	1	0	3	0	1.52277	2.39572
100302743	SNORA80B	small nucleolar RNA, H/ACA box 80B	NA	NA	NA	NA	NA	NA	NA	NA	NA	NA	NA	NA	NA	NA	NA	NA	NA	NA	NA	NA	NA	NA	NA	NA	2.0129	-0.217073	2.39355	0.0197068	0.319592	-3.39543	1	0	1	0	2.0129	2.39355
3200	HOXA3	homeobox A3	1.09074	2.39271	2.17238	0.0341443	0.269283	-4.01695	1	0	1.46994	-0.637532	2.25368	0.0290216	0.65875	-3.56529	1	0	1.0849	2.41808	2.9106	0.00417988	0.153403	-2.23038	1	0	0.997149	2.05455	2.22088	0.0299982	0.374283	-3.89638	0	0	3	0	1.16068	2.38938
219557	TEX47	testis expressed 47	NA	NA	NA	NA	NA	NA	NA	NA	2.9144	-4.66826	2.12181	0.0392674	0.70475	-3.66878	1	0	NA	NA	NA	NA	NA	NA	NA	NA	2.04777	-3.95391	2.64861	0.010224	0.240445	-2.69585	1	0	2	0	2.48109	2.38521
2086	ERV3-1	endogenous retrovirus group 3 member 1, envelope	0.781959	3.941	2.68413	0.00958412	0.145739	-3.07645	0	0	0.0405908	3.49065	0.0789701	0.937399	0.993111	-6.16974	0	0	0.389619	4.6404	1.41203	0.160094	0.615198	-5.53817	0	0	1.43301	5.03711	5.35635	1.30054e-06	0.000884754	5.1205	1	0	1	0	0.661294	2.38287
51305	KCNK9	potassium two pore domain channel subfamily K member 9	2.16648	-2.14884	3.27187	0.00184641	0.0601176	-1.30473	1	0	NA	NA	NA	NA	NA	NA	NA	NA	0.575193	-2.49455	1.09993	0.273193	0.715312	-5.14724	0	0	1.74306	-2.79915	2.77273	0.00732003	0.204795	-2.44481	1	0	2	0	1.49491	2.38151
127845	GOLT1A	golgi transport 1A	1.22412	2.61055	1.73296	0.088695	0.405529	-4.83729	0	0	1.95183	-1.9704	2.23265	0.0304767	0.668015	-3.53876	1	0	1.27113	1.3072	2.12708	0.0351135	0.379109	-3.93227	1	0	1.92996	0.556362	3.43281	0.00106598	0.0773912	-0.922479	1	0	3	0	1.59426	2.38137
3765	KCNJ9	potassium voltage-gated channel subfamily J member 9	NA	NA	NA	NA	NA	NA	NA	NA	0.489349	-1.33866	0.670817	0.505689	0.946651	-5.37475	0	0	0.512112	-2.58632	0.839301	0.402688	0.801521	-5.36589	0	0	1.57749	0.888979	5.62008	4.75695e-07	0.000470101	6.11632	1	0	1	0	0.859649	2.37673
286430	NLRP2B	NLR family pyrin domain containing 2B	NA	NA	NA	NA	NA	NA	NA	NA	NA	NA	NA	NA	NA	NA	NA	NA	0.278234	-4.04022	0.6162	0.538733	0.866424	-5.46288	0	0	2.63881	-2.58308	4.1297	0.000109876	0.0205335	1.06094	1	0	1	0	1.45852	2.37295
23089	PEG10	paternally expressed 10	0.16896	3.38718	0.179959	0.857845	0.952145	-6.28343	0	0	2.3993	1.08261	1.65773	0.104172	0.827615	-4.8292	0	0	1.72671	3.60531	2.78312	0.00610483	0.183197	-2.7799	1	0	3.6276	3.17765	4.83994	8.89613e-06	0.00348798	3.29907	1	0	2	0	1.98064	2.36519
101927718	DSG1-AS1	DSG1 antisense RNA 1	NA	NA	NA	NA	NA	NA	NA	NA	NA	NA	NA	NA	NA	NA	NA	NA	1.20113	-3.89324	2.36246	0.0194884	0.302898	-3.23487	1	0	NA	NA	NA	NA	NA	NA	NA	NA	1	0	1.20113	2.36246
148198	ZNF98	zinc finger protein 98	1.65589	-2.98134	2.26695	0.0273369	0.242315	-3.46836	1	0	0.0701964	-3.41905	0.0673775	0.946573	0.994087	-5.35373	0	0	1.50119	-2.89804	2.54009	0.0121403	0.251054	-2.87707	1	0	2.19038	-1.38758	4.57386	2.32729e-05	0.00694574	2.47536	1	0	3	0	1.35442	2.36207
646	BNC1	basonuclin 1	NA	NA	NA	NA	NA	NA	NA	NA	NA	NA	NA	NA	NA	NA	NA	NA	0.473261	-3.02228	0.676593	0.499747	0.850519	-5.46186	0	0	2.36534	-2.80445	4.04612	0.000145923	0.0242754	0.797148	1	0	1	0	1.4193	2.36136
474	ATOH1	atonal bHLH transcription factor 1	NA	NA	NA	NA	NA	NA	NA	NA	1.15859	-4.1019	0.789693	0.433756	0.942499	-5.13004	0	0	2.5482	-2.06298	2.82147	0.00545445	0.17459	-2.25285	1	0	3.13518	-2.73323	3.4676	0.000956779	0.0721953	-0.758237	1	0	2	0	2.28066	2.35959
101929302	RFX3-AS1	RFX3 antisense RNA 1	1.70594	-1.70215	3.62444	0.000632382	0.0353739	-0.3983	1	0	0.556538	-2.13177	0.688953	0.494311	0.946651	-5.29366	0	0	NA	NA	NA	NA	NA	NA	NA	NA	1.47352	-0.0625538	2.76456	0.00748489	0.20701	-2.55237	1	0	2	0	1.24533	2.35932
340591	CA5BP1	carbonic anhydrase 5B pseudogene 1	1.04971	4.37946	3.90283	0.000261132	0.0232505	0.177797	1	0	0.991796	2.34333	2.278	0.0274157	0.645044	-3.75458	0	0	0.755689	3.64187	3.32708	0.00111335	0.0827262	-1.17338	0	0	-0.0159874	3.37622	-0.0737611	0.941436	0.988391	-6.34058	0	0	1	0	0.695302	2.35854
3667	IRS1	insulin receptor substrate 1	1.53553	5.19204	3.33029	0.00155231	0.0550486	-1.52563	1	0	1.0632	2.93304	1.56051	0.125488	0.847276	-5.02705	0	0	0.812779	5.52648	2.0524	0.0419374	0.4064	-4.5787	0	0	1.07473	4.99772	2.45758	0.0167792	0.299571	-3.72418	1	0	2	0	1.12156	2.3502
51351	ZNF117	zinc finger protein 117	1.02018	1.22607	2.44675	0.0176315	0.197782	-3.3284	1	0	0.202008	0.47256	0.318247	0.751737	0.97603	-5.75283	0	0	0.675093	-0.497535	1.7088	0.0896378	0.526337	-4.46447	0	0	1.50064	1.80527	4.91652	6.71872e-06	0.00276681	3.68333	1	0	2	0	0.84948	2.34758
54753	ZNF853	zinc finger protein 853	1.55984	2.09878	4.14602	0.000117645	0.0145291	1.05645	1	0	1.93501	-0.812934	3.20568	0.00245038	0.267194	-1.53043	1	0	0.525195	2.36218	1.38661	0.167699	0.620584	-5.21642	0	0	0.28903	1.52592	0.641845	0.523325	0.877976	-5.86616	0	0	2	0	1.07727	2.34504
105377165	LINC02005	long intergenic non-protein coding RNA 2005	2.56881	-2.32132	3.14668	0.00266282	0.0751466	-1.61118	1	0	0.699287	-4.67651	0.464299	0.644622	0.965673	-5.22931	0	0	NA	NA	NA	NA	NA	NA	NA	NA	2.57402	-3.97224	3.42009	0.00110877	0.0789002	-0.93254	1	0	2	0	1.94737	2.34369
253714	MMS22L	MMS22 like, DNA repair protein	1.12519	3.0943	3.21332	0.00219343	0.0666003	-1.68216	1	0	1.27088	2.35514	2.75474	0.00838452	0.432626	-2.74553	1	0	0.174632	3.79953	0.692503	0.489734	0.846637	-6.1239	0	0	0.792892	3.9757	2.70429	0.00881124	0.22416	-3.07104	0	0	2	0	0.840897	2.34121
59082	CARD18	caspase recruitment domain family member 18	1.89242	-4.05777	2.33926	0.0229729	0.224373	-3.31065	1	0	NA	NA	NA	NA	NA	NA	NA	NA	NA	NA	NA	NA	NA	NA	NA	NA	NA	NA	NA	NA	NA	NA	NA	NA	1	0	1.89242	2.33926
4880	NPPC	natriuretic peptide C	0.191782	-1.01047	0.219082	0.827395	0.941736	-5.74813	0	0	4.86589	-4.56457	5.3739	2.48e-06	0.00962812	3.96103	1	0	1.22657	-1.3623	1.43428	0.153656	0.608088	-4.82869	0	0	2.23625	-2.24231	2.32632	0.0232642	0.341149	-3.38987	1	0	2	0	2.13012	2.33839
55502	HES6	hes family bHLH transcription factor 6	1.44396	3.88821	3.51185	0.000895953	0.0421335	-0.950444	1	0	0.505608	-1.17811	0.434689	0.665819	0.970564	-5.51788	0	0	1.65812	2.90346	3.97775	0.000109676	0.0215934	0.96224	1	0	0.817106	1.66487	1.40728	0.164306	0.672285	-5.25213	0	0	2	0	1.1062	2.33289
440078	FAM66C	family with sequence similarity 66 member C	0.960354	1.02927	2.14098	0.036713	0.27727	-3.91369	0	0	1.37895	-1.20583	2.04183	0.0469226	0.729914	-3.90731	1	0	0.904948	-1.33011	1.72991	0.0857846	0.516234	-4.4046	0	0	1.25341	1.65985	3.37777	0.0012631	0.0867707	-1.10116	1	0	2	0	1.12442	2.32262
440567	UQCRHL	ubiquinol-cytochrome c reductase hinge protein like	-0.0881692	4.29801	-0.351638	0.72645	0.901169	-6.34128	0	0	1.36357	-0.119785	4.3987	6.39e-05	0.0539984	1.6213	1	0	0.415585	3.43758	1.52734	0.128865	0.57514	-5.17738	0	0	0.981954	3.09457	3.71428	0.000437221	0.0491113	-0.262998	0	0	1	0	0.668235	2.32217
6732	SRPK1	SRSF protein kinase 1	0.495011	5.01776	2.2381	0.0292739	0.251234	-4.14017	0	0	1.05502	3.4705	3.53065	0.000954036	0.195125	-0.824994	1	0	0.274276	5.58525	1.60106	0.111549	0.558087	-5.34972	0	0	0.395497	5.30464	1.9021	0.061776	0.489996	-4.83605	0	0	1	0	0.554951	2.31798
677681	SCARNA20	small Cajal body-specific RNA 20	NA	NA	NA	NA	NA	NA	NA	NA	NA	NA	NA	NA	NA	NA	NA	NA	NA	NA	NA	NA	NA	NA	NA	NA	1.75919	-2.98982	2.31797	0.0237436	0.341767	-3.37559	1	0	1	0	1.75919	2.31797
30001	ERO1A	endoplasmic reticulum oxidoreductase 1 alpha	0.660252	5.67548	1.77447	0.0815071	0.390978	-5.03693	0	0	1.88987	3.42811	3.44439	0.00123065	0.209751	-1.06314	1	0	0.458797	5.15842	1.58989	0.114047	0.560851	-5.34681	0	0	0.825424	4.4538	2.45058	0.0170792	0.302762	-3.70233	0	0	1	0	0.958585	2.31483
109729133	LINC02236	long intergenic non-protein coding RNA 2236	NA	NA	NA	NA	NA	NA	NA	NA	NA	NA	NA	NA	NA	NA	NA	NA	NA	NA	NA	NA	NA	NA	NA	NA	1.43563	-2.1711	2.31245	0.0240652	0.341767	-3.40311	1	0	1	0	1.43563	2.31245
729799	SEC14L1P1	SEC14 like 1 pseudogene 1	2.35077	0.0974843	5.16341	3.43478e-06	0.00153706	4.27647	1	0	0.371804	-0.839681	0.625587	0.534675	0.95343	-5.46133	0	0	0.613434	0.788047	2.53366	0.0123553	0.253674	-2.97652	0	0	0.233475	2.40324	0.913219	0.364643	0.804113	-5.75912	0	0	1	0	0.89237	2.30897
6860	SYT4	synaptotagmin 4	-0.719511	-1.15935	-0.491498	0.625026	0.854789	-5.58032	0	0	7.98955	-2.65027	8.32522	9.8e-11	1.9e-06	13.7278	1	0	1.3501	-0.31981	1.31643	0.190115	0.64126	-5.03547	0	0	0.141453	0.237646	0.0840989	0.933247	0.986708	-5.90776	0	0	1	0	2.1904	2.30856
403323	LOC403323	uncharacterized LOC403323	0.898877	-0.228545	1.43374	0.157294	0.511123	-4.93665	0	0	1.49159	-3.14611	1.71059	0.0938891	0.815686	-4.28032	0	0	0.533901	-1.6128	0.850386	0.396519	0.799433	-5.39057	0	0	2.11496	0.8683	5.2148	2.21771e-06	0.00116698	4.71242	1	0	1	0	1.25983	2.30238
105378785	LINC01707	long intergenic non-protein coding RNA 1707	NA	NA	NA	NA	NA	NA	NA	NA	2.24472	-5.37447	2.30022	0.0260185	0.63621	-3.38239	1	0	NA	NA	NA	NA	NA	NA	NA	NA	NA	NA	NA	NA	NA	NA	NA	NA	1	0	2.24472	2.30022
9487	PIGL	phosphatidylinositol glycan anchor biosynthesis class L	1.38923	4.02162	4.5465	3.0289e-05	0.0064285	2.21613	1	0	0.143986	1.73065	0.280752	0.780158	0.980418	-5.96883	0	0	0.382885	3.37055	1.55216	0.122813	0.569062	-5.11815	0	0	0.862536	4.10976	2.80763	0.00665235	0.197427	-2.8285	0	0	1	0	0.694659	2.29676
104355288	LINC01320	long intergenic non-protein coding RNA 1320	1.91339	-2.80126	1.99239	0.0512898	0.31893	-3.96419	0	0	NA	NA	NA	NA	NA	NA	NA	NA	NA	NA	NA	NA	NA	NA	NA	NA	2.25995	-4.01701	2.6004	0.011611	0.256334	-2.79406	1	0	1	0	2.08667	2.29639
7543	ZFX	zinc finger protein X-linked	1.49157	5.1213	3.86929	0.000290975	0.024746	0.0358295	1	0	0.772137	5.16312	1.7893	0.080146	0.799061	-4.71506	0	0	0.493438	6.50486	2.27191	0.0245697	0.3332	-4.14924	0	0	0.407394	6.39593	1.25258	0.215034	0.7158	-5.86776	0	0	1	0	0.791135	2.29577
26220	DGCR5	DiGeorge syndrome critical region gene 5	0.781012	2.5024	1.49983	0.139364	0.486754	-5.13023	0	0	1.73103	-0.915004	2.58051	0.0131198	0.530506	-2.93616	1	0	1.15542	0.300038	2.41968	0.0167781	0.287611	-3.22487	1	0	1.52372	2.0114	2.67624	0.00949889	0.233055	-2.95081	1	0	3	0	1.2978	2.29406
79849	PDZD3	PDZ domain containing 3	1.64763	-2.44668	3.31789	0.00161077	0.0561533	-1.19682	1	0	NA	NA	NA	NA	NA	NA	NA	NA	0.344151	-3.92381	0.609554	0.543116	0.867979	-5.47078	0	0	1.46563	-2.51949	2.95289	0.00443314	0.164075	-2.03563	1	0	2	0	1.15247	2.29345
56127	PCDHB9	protocadherin beta 9	0.661711	1.48696	1.31107	0.195268	0.552932	-5.23817	0	0	2.49052	-1.10058	2.67779	0.0102384	0.472096	-2.74858	1	0	1.02812	2.41499	2.78487	0.00607369	0.183167	-2.55709	1	0	1.30751	1.95395	2.39656	0.0195595	0.318495	-3.55094	1	0	3	0	1.37197	2.29257
677819	SNORA37	small nucleolar RNA, H/ACA box 37	NA	NA	NA	NA	NA	NA	NA	NA	NA	NA	NA	NA	NA	NA	NA	NA	NA	NA	NA	NA	NA	NA	NA	NA	1.69349	1.97292	2.28852	0.0255054	0.351123	-3.87865	1	0	1	0	1.69349	2.28852
91703	ACY3	aminoacylase 3	1.51492	-0.713615	1.31024	0.195549	0.552932	-5.0882	0	0	1.79747	-4.07924	1.23076	0.224664	0.894671	-4.79991	0	0	1.14272	-0.959182	1.26757	0.206993	0.654818	-5.04667	0	0	4.25764	-2.63444	5.33029	1.43534e-06	0.000884754	4.95036	1	0	1	0	2.17819	2.28471
56101	PCDHGB5	protocadherin gamma subfamily B, 5	1.79138	1.04747	3.49982	0.000929617	0.0428279	-0.77248	1	0	1.64124	2.16867	2.21115	0.0320313	0.673558	-3.90518	1	0	0.724356	4.04988	1.6707	0.0969482	0.538381	-5.11597	0	0	0.78432	4.09248	1.75717	0.0837945	0.548463	-5.00367	0	0	2	0	1.23532	2.28471
340393	TMEM249	transmembrane protein 249	0.936573	1.55564	2.32971	0.0235113	0.226381	-3.59409	0	0	1.12293	-3.0283	1.13273	0.263193	0.908784	-4.92151	0	0	1.05947	-0.45704	1.99873	0.047515	0.42613	-4.00469	1	0	1.33121	0.711323	3.65144	0.000535237	0.0540535	-0.279884	1	0	2	0	1.11255	2.27815
26167	PCDHB5	protocadherin beta 5	1.95734	2.35968	3.53896	0.000824272	0.0404496	-0.75664	1	0	1.67498	1.62187	1.72172	0.0918339	0.815686	-4.73886	0	0	1.69652	3.74329	3.1629	0.00190463	0.105189	-1.76549	1	0	0.584683	2.59834	0.684006	0.496504	0.868927	-5.97685	0	0	2	0	1.47838	2.2769
1047	CLGN	calmegin	1.36377	4.83081	2.11604	0.0388724	0.283401	-4.39579	1	0	0.807309	3.88726	0.789372	0.433942	0.942499	-5.91258	0	0	1.72329	5.15537	4.0551	8.16629e-05	0.0172734	1.05823	1	0	1.34302	4.33492	2.13758	0.036476	0.406336	-4.36116	1	0	3	0	1.30935	2.27452
1478	CSTF2	cleavage stimulation factor subunit 2	1.10467	3.88799	5.36268	1.67037e-06	0.000826173	4.97581	1	0	0.23134	1.4718	0.623813	0.535829	0.95361	-5.79712	0	0	0.579386	4.08555	1.84896	0.0665088	0.473008	-4.78866	0	0	0.309549	3.4599	1.25987	0.21241	0.713781	-5.58264	0	0	1	0	0.556236	2.27383
407738	TAFA1	TAFA chemokine like family member 1	NA	NA	NA	NA	NA	NA	NA	NA	NA	NA	NA	NA	NA	NA	NA	NA	1.12516	-3.85342	2.27191	0.0245697	0.3332	-3.41278	1	0	NA	NA	NA	NA	NA	NA	NA	NA	1	0	1.12516	2.27191
2730	GCLM	glutamate-cysteine ligase modifier subunit	1.1617	3.55008	3.96	0.000216927	0.0213728	0.404755	1	0	0.558688	2.46956	1.34052	0.186655	0.880526	-5.2764	0	0	0.437987	4.00097	2.11758	0.0359247	0.382494	-4.24872	0	0	0.462281	3.58124	1.66837	0.100254	0.582927	-5.0557	0	0	1	0	0.655165	2.27162
147660	ZNF578	zinc finger protein 578	1.31809	0.858564	3.28729	0.00176406	0.0585785	-1.3184	1	0	0.884633	-0.420631	1.00392	0.320665	0.927406	-5.27949	0	0	0.745477	0.534417	1.65654	0.0997857	0.543117	-4.62018	0	0	1.40892	1.96202	3.12817	0.00267295	0.122869	-1.82686	1	0	2	0	1.08928	2.26898
89894	TMEM116	transmembrane protein 116	0.482917	3.04741	1.44103	0.155232	0.508987	-5.27337	0	0	0.093698	0.238141	0.156649	0.876206	0.987438	-5.7485	0	0	1.31744	2.19357	4.22744	4.17346e-05	0.0105478	1.92301	1	0	0.832722	2.35665	3.24932	0.00186545	0.105372	-1.51589	0	0	1	0	0.681695	2.26861
390213	DOC2GP	double C2 domain gamma, pseudogene	1.10619	0.826086	1.6328	0.10821	0.441846	-4.7717	0	0	1.43669	-4.37348	1.3854	0.172606	0.877749	-4.61978	0	0	0.878934	-2.958	1.33699	0.183331	0.636486	-4.88684	0	0	2.40593	-0.800637	4.71815	1.38533e-05	0.00477605	2.99986	1	0	1	0	1.45694	2.26833
26986	PABPC1	poly(A) binding protein cytoplasmic 1	0.628114	10.5736	1.9926	0.0512659	0.31893	-4.64944	0	0	0.979021	9.3961	1.86018	0.0692558	0.784934	-4.57706	0	0	0.504276	10.715	2.0441	0.0427621	0.408222	-4.59306	0	0	1.01548	10.4605	3.16036	0.00243122	0.116826	-2.07057	1	0	1	0	0.781722	2.26431
11165	NUDT3	nudix hydrolase 3	1.21871	5.51768	4.19414	0.000100223	0.0134549	1.03246	1	0	0.048985	4.47984	0.0918657	0.927203	0.991902	-6.21142	0	0	0.791728	4.98279	3.13354	0.00209217	0.111101	-1.90127	0	0	0.431256	6.04482	1.6339	0.107316	0.594925	-5.32929	0	0	1	0	0.62267	2.26336
90874	ZNF697	zinc finger protein 697	1.04376	3.87023	3.30877	0.00165508	0.0565035	-1.49397	1	0	0.685273	2.23987	1.32063	0.193154	0.882258	-5.29525	0	0	0.472679	4.82994	1.72527	0.0866189	0.518114	-5.09311	0	0	0.867107	4.57672	2.68549	0.00926674	0.229329	-3.16213	0	0	1	0	0.767206	2.26004
54754	NUTM2F	NUT family member 2F	1.54187	-0.77755	3.95685	0.000219157	0.0213728	0.529862	1	0	NA	NA	NA	NA	NA	NA	NA	NA	0.030279	-3.52154	0.060527	0.95182	0.9883	-5.63759	0	0	0.940564	0.0772437	2.74916	0.00780519	0.21034	-2.58366	0	0	1	0	0.837571	2.25551
57615	ZNF492	zinc finger protein 492	1.21559	-2.29165	1.60276	0.114702	0.453002	-4.56507	0	0	-0.345849	-3.53049	-0.26831	0.789659	0.981117	-5.29846	0	0	1.93842	-2.74168	2.98805	0.0033006	0.138349	-1.83057	1	0	2.66943	-1.23396	4.68788	1.54543e-05	0.00506596	2.88628	1	0	2	0	1.3694	2.2526
2186	BPTF	bromodomain PHD finger transcription factor	0.450567	6.15208	1.96546	0.0544074	0.325873	-4.71053	0	0	1.22531	6.95387	4.11792	0.000157102	0.0782688	0.816326	1	0	0.221963	7.69188	1.35467	0.177641	0.630871	-5.76969	0	0	0.224208	8.27373	1.56857	0.121807	0.61803	-5.48703	0	0	1	0	0.530511	2.25165
56137	PCDHA12	protocadherin alpha 12	0.612659	-2.13396	0.776317	0.44088	0.760348	-5.40303	0	0	3.99891	-2.53723	4.17238	0.000132174	0.0713374	0.979675	1	0	1.58794	-0.0351884	2.02857	0.0443407	0.412713	-4.02773	1	0	1.96167	0.0884742	2.02914	0.0467153	0.448234	-4.12957	1	0	3	0	2.04029	2.2516
1746	DLX2	distal-less homeobox 2	0.997463	1.64708	1.53479	0.130557	0.475825	-4.99292	0	0	2.72848	-2.09135	2.98215	0.00456442	0.338499	-2.0416	1	0	1.30088	1.28111	1.96011	0.0519084	0.437616	-4.22875	0	0	1.54857	1.09269	2.50801	0.0147554	0.283428	-3.24583	1	0	2	0	1.64385	2.24627
101927843	LINC01687	long intergenic non-protein coding RNA 1687	1.72133	-0.803015	1.71772	0.0914602	0.411735	-4.5309	0	0	2.36344	-1.70145	1.35808	0.181058	0.879708	-4.87798	0	0	1.77735	-2.62415	2.27777	0.0242092	0.331068	-3.42703	1	0	3.41811	1.07044	3.60959	0.000611789	0.0568992	-0.533172	1	0	2	0	2.32006	2.24079
3083	HGFAC	HGF activator	1.42766	1.06056	1.83979	0.071186	0.37196	-4.48259	0	0	1.65077	-5.40425	1.79391	0.079397	0.799061	-4.11378	0	0	1.3122	-1.01016	1.81643	0.0713798	0.486362	-4.29836	0	0	2.60689	-0.821535	3.49826	0.00086946	0.0685827	-0.68674	1	0	1	0	1.74938	2.2371
653381	SORD2P	sorbitol dehydrogenase 2, pseudogene	1.99494	7.40939	3.8308	0.000329271	0.0264472	-0.0947931	1	0	0.901173	5.02976	1.48181	0.145203	0.860415	-5.18088	0	0	1.24413	5.09267	3.30067	0.0012154	0.085635	-1.43282	1	0	0.194184	5.9139	0.322337	0.748275	0.945909	-6.55956	0	0	2	0	1.0836	2.23391
64087	MCCC2	methylcrotonoyl-CoA carboxylase 2	1.3131	7.89383	2.26456	0.0274928	0.242709	-4.13066	1	0	1.36963	6.99484	1.49589	0.141507	0.858109	-5.16126	0	0	1.27184	7.7089	2.9791	0.00339267	0.13979	-2.40395	1	0	1.29793	7.51083	2.18937	0.0323184	0.385744	-4.38781	1	0	3	0	1.31313	2.23223
112840933	ZKSCAN7-AS1	ZKSCAN7 ZNF cluster antisense RNA 1	NA	NA	NA	NA	NA	NA	NA	NA	NA	NA	NA	NA	NA	NA	NA	NA	NA	NA	NA	NA	NA	NA	NA	NA	1.34066	-1.82351	2.23152	0.029248	0.371093	-3.56876	1	0	1	0	1.34066	2.23152
7802	DNALI1	dynein axonemal light intermediate chain 1	2.07823	2.10723	3.65499	0.000574807	0.0341418	-0.423975	1	0	2.05626	0.98057	2.36997	0.0220356	0.614279	-3.53683	1	0	1.26928	2.53896	2.10447	0.0370705	0.389313	-4.13673	1	0	0.52604	2.49569	0.791857	0.431444	0.837379	-5.89945	0	0	3	0	1.48245	2.23032
2827	GPR3	G protein-coupled receptor 3	0.716224	-0.339565	1.82335	0.073674	0.375233	-4.3519	0	0	2.19195	-3.41966	2.39026	0.0209851	0.609188	-3.22096	1	0	0.771463	-1.54976	1.35639	0.177092	0.63059	-4.90278	0	0	1.41314	-1.64146	3.34913	0.00137886	0.0897809	-1.0679	1	0	2	0	1.2732	2.22978
3814	KISS1	KiSS-1 metastasis suppressor	0.681099	-2.31723	0.952748	0.344877	0.692783	-5.26351	0	0	NA	NA	NA	NA	NA	NA	NA	NA	1.81396	-3.93639	3.50077	0.000617514	0.0576518	-0.463119	1	0	NA	NA	NA	NA	NA	NA	NA	NA	1	0	1.24753	2.22676
5873	RAB27A	RAB27A, member RAS oncogene family	1.03522	4.31644	2.66217	0.0101543	0.150501	-3.17361	1	0	1.65651	2.67565	2.38024	0.0214983	0.61215	-3.58592	1	0	0.993134	4.45115	2.66947	0.00846773	0.20864	-3.12166	0	0	0.536854	3.89394	1.18927	0.238838	0.732484	-5.76512	0	0	2	0	1.05543	2.22529
92737	DNER	delta/notch like EGF repeat containing	3.33586	0.690824	3.7176	0.000472055	0.0303845	-0.184775	1	0	2.08805	-3.42843	1.67829	0.100067	0.823161	-4.33757	0	0	1.78765	0.949377	2.58257	0.0108015	0.238417	-2.96877	1	0	1.0958	-0.191828	0.91613	0.363126	0.803571	-5.54735	0	0	2	0	2.07684	2.22365
440482	ANKRD20A5P	ankyrin repeat domain 20 family member A5, pseudogene	0.621796	-1.14102	0.825324	0.412745	0.742003	-5.46062	0	0	3.00703	-1.73636	2.46615	0.0174424	0.579772	-3.16392	1	0	2.06944	-3.88186	3.11282	0.00223472	0.115227	-1.51345	1	0	2.23848	0.834685	2.4737	0.0161068	0.296295	-3.33092	1	0	3	0	1.98419	2.2195
389033	PLAC9P1	placenta associated 9 pseudogene 1	NA	NA	NA	NA	NA	NA	NA	NA	NA	NA	NA	NA	NA	NA	NA	NA	1.35482	-3.30419	2.21921	0.0280331	0.348045	-3.52369	1	0	NA	NA	NA	NA	NA	NA	NA	NA	1	0	1.35482	2.21921
101927703	FOXCUT	FOXC1 upstream transcript	NA	NA	NA	NA	NA	NA	NA	NA	NA	NA	NA	NA	NA	NA	NA	NA	NA	NA	NA	NA	NA	NA	NA	NA	1.1524	-1.91364	2.21881	0.0301455	0.37487	-3.5698	1	0	1	0	1.1524	2.21881
653061	GOLGA8S	golgin A8 family member S	1.77497	-1.73419	3.77089	0.00039868	0.0287096	-0.00685434	1	0	0.189864	-3.53183	0.32699	0.745158	0.976022	-5.31802	0	0	NA	NA	NA	NA	NA	NA	NA	NA	1.0699	-1.68661	2.5578	0.0129764	0.266403	-2.91979	1	0	2	0	1.01158	2.21856
390212	GPR152	G protein-coupled receptor 152	NA	NA	NA	NA	NA	NA	NA	NA	NA	NA	NA	NA	NA	NA	NA	NA	1.14076	-3.65045	2.2183	0.0280962	0.348607	-3.51815	1	0	NA	NA	NA	NA	NA	NA	NA	NA	1	0	1.14076	2.2183
64081	PBLD	phenazine biosynthesis like protein domain containing	1.04949	3.40079	2.30164	0.0251591	0.233168	-3.87672	1	0	0.842014	2.61847	1.1184	0.269199	0.913783	-5.5569	0	0	0.946131	3.92902	2.41913	0.0168022	0.287771	-3.64075	0	0	1.46257	4.67252	3.01979	0.00366226	0.144821	-2.37435	1	0	2	0	1.07505	2.21474
10449	ACAA2	acetyl-CoA acyltransferase 2	0.878183	4.70133	1.82975	0.0726963	0.37401	-4.89892	0	0	1.23442	2.93376	1.6272	0.110521	0.832364	-4.93473	0	0	0.962821	4.72075	2.57478	0.0110366	0.240545	-3.36888	0	0	1.1701	3.70397	2.80856	0.00663539	0.197427	-2.82228	1	0	1	0	1.06138	2.21007
388931	MFSD2B	major facilitator superfamily domain containing 2B	1.33008	0.0784027	4.03364	0.000170516	0.0185251	0.761529	1	0	-0.302076	-2.84518	-0.353525	0.725309	0.973824	-5.32918	0	0	0.799956	-2.65954	1.32621	0.186863	0.638741	-4.90514	0	0	0.988407	-0.134814	3.83364	0.000296271	0.0397599	0.261425	0	0	1	0	0.704093	2.20999
10732	TCFL5	transcription factor like 5	0.029386	3.92666	0.116638	0.907571	0.97013	-6.35624	0	0	1.04279	1.90237	3.20412	0.00246123	0.267194	-1.62874	1	0	0.467527	4.30214	3.14992	0.00198556	0.108083	-1.75754	0	0	0.494845	3.39776	2.33693	0.0226669	0.338637	-3.82596	0	0	1	0	0.508638	2.2019
101927914	LOC101927914	uncharacterized LOC101927914	NA	NA	NA	NA	NA	NA	NA	NA	1.56286	-5.56943	1.60753	0.114777	0.83671	-4.33761	0	0	NA	NA	NA	NA	NA	NA	NA	NA	1.71481	-2.66352	2.79438	0.00689901	0.199354	-2.39215	1	0	1	0	1.63883	2.20095
255928	SYT14	synaptotagmin 14	NA	NA	NA	NA	NA	NA	NA	NA	0.918566	-5.28763	0.629607	0.532064	0.951749	-5.14582	0	0	1.67212	-4.49083	2.38608	0.0183258	0.297178	-3.18543	1	0	3.06682	-3.84007	3.58678	0.000657784	0.059248	-0.480572	1	0	2	0	1.88583	2.20082
643596	RNF224	ring finger protein 224	1.37623	0.790271	3.02076	0.00381742	0.0906567	-1.99379	1	0	0.62173	-3.99608	0.65079	0.518417	0.947587	-5.19155	0	0	0.240889	-0.779449	0.530882	0.596316	0.888078	-5.61809	0	0	1.61539	1.00036	4.5796	2.28005e-05	0.00694574	2.56439	1	0	2	0	0.963562	2.19551
5967	REG1A	regenerating family member 1 alpha	1.11686	-1.8818	0.929514	0.356676	0.701252	-5.34471	0	0	6.13144	-6.01596	7.08965	6.66e-09	4.31e-05	8.35663	1	0	0.357947	-4.16209	0.528012	0.598302	0.889231	-5.50578	0	0	0.25927	-3.70636	0.230771	0.818247	0.966808	-5.46228	0	0	1	0	1.96638	2.19449
142680	SLC34A3	solute carrier family 34 member 3	0.690433	0.332748	1.56221	0.123961	0.467332	-4.798	0	0	NA	NA	NA	NA	NA	NA	NA	NA	0.431212	-0.843576	0.734001	0.464139	0.835346	-5.50451	0	0	1.7895	1.21657	4.28088	6.53123e-05	0.0140429	1.59847	1	0	1	0	0.97038	2.19237
113835	ZNF257	zinc finger protein 257	2.29637	-0.23027	4.15776	0.000113143	0.014083	1.1281	1	0	-1.1387	-0.865986	-0.876747	0.385177	0.937229	-5.17068	0	0	2.0107	-0.838973	3.54245	0.000534342	0.0538656	-0.303637	1	0	1.16654	0.625255	1.92212	0.0591595	0.484023	-4.3358	0	0	2	0	1.08373	2.1864
100133172	FAM66A	family with sequence similarity 66 member A	NA	NA	NA	NA	NA	NA	NA	NA	0.0236829	-4.51961	0.0240322	0.980931	0.998122	-5.29067	0	0	0.66341	-3.74084	1.283	0.201548	0.648825	-4.92413	0	0	2.64211	-1.45131	5.24837	1.95482e-06	0.00108579	4.68396	1	0	1	0	1.10973	2.18514
692084	SNORD13	small nucleolar RNA, C/D box 13	NA	NA	NA	NA	NA	NA	NA	NA	NA	NA	NA	NA	NA	NA	NA	NA	NA	NA	NA	NA	NA	NA	NA	NA	1.86696	-2.62354	2.18222	0.0328665	0.388415	-3.62272	1	0	1	0	1.86696	2.18222
56112	PCDHGA3	protocadherin gamma subfamily A, 3	1.91436	-0.324721	3.80052	0.00036276	0.0272947	0.0957885	1	0	0.690585	-0.0868919	0.742888	0.461324	0.943515	-5.50355	0	0	1.12923	1.78622	2.26725	0.0248601	0.333775	-3.67895	1	0	0.912321	2.23688	1.918	0.0596899	0.48577	-4.51979	0	0	2	0	1.16162	2.18217
10716	TBR1	T-box, brain 1	NA	NA	NA	NA	NA	NA	NA	NA	1.25744	-4.37413	1.28403	0.205556	0.886685	-4.71561	0	0	1.02744	-3.43866	1.83945	0.0679041	0.47716	-4.18157	0	0	1.76727	-2.46436	3.42182	0.00110283	0.0787581	-0.894472	1	0	1	0	1.35072	2.18177
51700	CYB5R2	cytochrome b5 reductase 2	0.623721	2.37962	1.48332	0.143685	0.493523	-5.12482	0	0	1.48149	0.552584	2.80929	0.00726383	0.418953	-2.51313	1	0	1.00591	1.66473	2.85474	0.0049421	0.167091	-2.29923	1	0	0.56455	2.56048	1.5759	0.120105	0.616272	-5.0291	0	0	2	0	0.918918	2.18081
284521	OR2L13	olfactory receptor family 2 subfamily L member 13	NA	NA	NA	NA	NA	NA	NA	NA	0.594184	-5.48206	0.504397	0.616388	0.963643	-5.17266	0	0	2.59499	-3.48873	3.85478	0.00017383	0.0285462	0.607546	1	0	NA	NA	NA	NA	NA	NA	NA	NA	1	0	1.59459	2.17959
27023	FOXB1	forkhead box B1	NA	NA	NA	NA	NA	NA	NA	NA	NA	NA	NA	NA	NA	NA	NA	NA	0.57017	-3.75949	0.872781	0.384232	0.792053	-5.30798	0	0	2.47841	-3.31887	3.48153	0.000916128	0.0703327	-0.75002	1	0	1	0	1.52429	2.17716
730394	GTF2H2C_2	GTF2H2 family member C, copy 2	0.950746	1.26529	2.65699	0.0102934	0.151659	-2.86756	0	0	0.716646	1.34991	1.61558	0.113018	0.836202	-4.79304	0	0	1.27619	-1.03744	2.54685	0.0119177	0.248223	-2.89379	1	0	0.570111	3.09595	1.88804	0.0636729	0.495268	-4.69335	0	0	1	0	0.878423	2.17686
57717	PCDHB16	protocadherin beta 16	1.0999	1.8682	2.56879	0.0129426	0.17021	-3.12119	1	0	2.15513	0.998969	2.80536	0.00733979	0.419564	-2.59663	1	0	0.931202	3.4888	2.48654	0.0140387	0.265564	-3.43415	0	0	0.560743	2.59869	0.844059	0.401861	0.824855	-5.87616	0	0	2	0	1.18674	2.17619
56146	PCDHA2	protocadherin alpha 2	0.937603	-1.21387	1.12884	0.263853	0.622797	-5.1989	0	0	3.77012	-2.76138	3.42935	0.00128612	0.210684	-0.983373	1	0	1.48093	-0.443644	2.18477	0.0305196	0.360153	-3.68618	1	0	1.71598	-0.567809	1.93906	0.0570194	0.479663	-4.1939	0	0	2	0	1.97616	2.17051
57116	ZNF695	zinc finger protein 695	0.976882	0.433435	2.01103	0.049223	0.313184	-4.10898	0	0	1.59368	-0.548428	2.57155	0.0134193	0.530506	-2.96302	1	0	0.838295	0.806792	1.84412	0.0672164	0.475061	-4.3478	0	0	1.29728	1.15998	2.24861	0.0280784	0.364028	-3.76385	1	0	2	0	1.17653	2.16882
3589	IL11	interleukin 11	0.755226	0.525272	1.35077	0.182289	0.539917	-5.10072	0	0	1.34582	-5.28904	1.42457	0.161027	0.871478	-4.54826	0	0	1.14596	-1.78432	2.20559	0.0289941	0.353068	-3.57414	1	0	1.40695	-1.03452	3.6907	0.0004718	0.0511615	-0.146178	1	0	2	0	1.16349	2.16791
26289	AK5	adenylate kinase 5	1.75329	1.87616	2.18363	0.0332633	0.26702	-3.96776	1	0	2.46798	2.46006	3.19434	0.0025303	0.267194	-1.70545	1	0	0.651136	3.23724	0.997229	0.320322	0.749607	-5.814	0	0	1.43307	3.26733	2.29632	0.0250279	0.349237	-3.97245	1	0	3	0	1.57637	2.16788
6728	SRP19	signal recognition particle 19	1.08278	5.55547	3.74113	0.000438184	0.029642	-0.354844	1	0	0.270787	3.57709	0.962342	0.340906	0.932982	-5.74071	0	0	0.29267	5.00295	1.613	0.108929	0.555216	-5.26985	0	0	0.513844	5.33746	2.34638	0.022147	0.337837	-3.97233	0	0	1	0	0.540022	2.16571
10897	YIF1A	Yip1 interacting factor homolog A, membrane trafficking protein	0.82769	6.14333	3.44727	0.0010913	0.046092	-1.21255	0	0	1.13863	2.74565	3.47307	0.00113112	0.202272	-0.966442	1	0	0.222398	6.76756	1.14667	0.253417	0.697571	-6.01383	0	0	0.110462	4.61178	0.566082	0.573368	0.893712	-6.34942	0	0	1	0	0.574794	2.15827
1622	DBI	diazepam binding inhibitor, acyl-CoA binding protein	0.76168	7.81128	1.50556	0.137889	0.485049	-5.47054	0	0	0.90048	4.37243	1.63504	0.108862	0.831308	-4.95207	0	0	1.065	7.23517	3.18936	0.00174912	0.102505	-1.80458	1	0	0.844037	6.01951	2.29361	0.0251928	0.35014	-4.12224	0	0	1	0	0.892799	2.15589
4978	OPCML	opioid binding protein/cell adhesion molecule like	NA	NA	NA	NA	NA	NA	NA	NA	NA	NA	NA	NA	NA	NA	NA	NA	1.49282	-2.52527	2.69922	0.00778017	0.200846	-2.52497	1	0	0.908478	-1.63531	1.61149	0.112121	0.604467	-4.58588	0	0	1	0	1.20065	2.15535
10242	KCNMB2	potassium calcium-activated channel subfamily M regulatory beta subunit 2	1.80982	-1.22786	2.14869	0.0360674	0.275781	-3.77648	1	0	1.92051	-1.38397	1.62553	0.110877	0.832364	-4.54047	0	0	2.19582	-1.33409	3.24492	0.00146014	0.0926428	-1.15969	1	0	1.33001	-0.320675	1.59823	0.115044	0.609217	-4.72187	0	0	2	0	1.81404	2.15434
84900	RNFT2	ring finger protein, transmembrane 2	0.791537	1.92116	1.74601	0.0863797	0.401517	-4.6924	0	0	1.39333	0.998061	2.49744	0.0161466	0.563405	-3.22093	1	0	0.850027	2.62437	2.24585	0.0262325	0.339663	-3.80124	0	0	0.879705	2.8895	2.11904	0.0380743	0.410785	-4.24745	0	0	1	0	0.978649	2.15209
64324	NSD1	nuclear receptor binding SET domain protein 1	0.370969	6.21668	1.82862	0.0728693	0.37411	-4.95393	0	0	1.06303	6.11302	4.3403	7.72e-05	0.0556316	1.47188	1	0	0.103291	7.58108	0.713496	0.476691	0.840672	-6.42057	0	0	0.215468	7.80637	1.71623	0.0910821	0.565248	-5.24434	0	0	1	0	0.438189	2.14966
317754	POTED	POTE ankyrin domain family member D	NA	NA	NA	NA	NA	NA	NA	NA	0.200557	-4.35888	0.114451	0.909378	0.990222	-5.30003	0	0	NA	NA	NA	NA	NA	NA	NA	NA	3.63287	-2.63259	4.18041	9.23761e-05	0.0177611	1.25811	1	0	1	0	1.91671	2.14743
130589	GALM	galactose mutarotase	1.23396	3.40186	2.66493	0.0100811	0.150019	-3.09068	1	0	1.36938	-0.167508	1.76221	0.0846734	0.81048	-4.46568	0	0	1.21306	2.62705	2.67477	0.00834142	0.207047	-2.87223	1	0	0.693369	2.79215	1.48501	0.142576	0.651645	-5.25298	0	0	2	0	1.12745	2.14673
56144	PCDHA4	protocadherin alpha 4	0.321875	-0.512062	0.397453	0.692568	0.886886	-5.73971	0	0	3.27663	-0.305188	3.11481	0.00316422	0.296853	-1.82688	1	0	1.82051	0.670056	3.06683	0.00258372	0.124978	-1.71241	1	0	1.88283	1.23764	2.00588	0.0492096	0.45661	-4.25705	1	0	3	0	1.82546	2.14624
100131655	ZNF236-DT	ZNF236 divergent transcript	1.18996	0.0357202	4.3128	6.72764e-05	0.0106257	1.5809	1	0	-0.150273	-2.61654	-0.230555	0.818682	0.984804	-5.3727	0	0	1.0728	-1.21976	2.73125	0.00709682	0.193987	-2.46205	1	0	0.68157	-0.406349	1.76036	0.0832471	0.546979	-4.43168	0	0	2	0	0.698513	2.14346
103352539	LINC01410	long intergenic non-protein coding RNA 1410	0.082462	-0.220989	0.163946	0.870373	0.956434	-5.82242	0	0	0.900157	-0.386069	1.46985	0.148404	0.860469	-4.82231	0	0	0.468067	-3.24746	0.8357	0.404705	0.80299	-5.34739	0	0	2.40821	1.84106	6.09974	7.39645e-08	0.000116568	7.91071	1	0	1	0	0.964723	2.14231
84678	KDM2B	lysine demethylase 2B	0.461349	4.66517	2.2048	0.0316591	0.260791	-4.17725	0	0	1.1925	2.39059	3.38953	0.00144474	0.214285	-1.17857	1	0	0.349329	5.36935	1.67135	0.0968191	0.538122	-5.22854	0	0	0.36222	5.00178	1.30163	0.19783	0.704295	-5.74556	0	0	1	0	0.59135	2.14183
676	BRDT	bromodomain testis associated	NA	NA	NA	NA	NA	NA	NA	NA	NA	NA	NA	NA	NA	NA	NA	NA	1.40998	-4.09873	2.13698	0.0342849	0.375769	-3.66707	1	0	NA	NA	NA	NA	NA	NA	NA	NA	1	0	1.40998	2.13698
2834	PRLHR	prolactin releasing hormone receptor	NA	NA	NA	NA	NA	NA	NA	NA	1.00463	-5.64081	0.9716	0.336327	0.929655	-4.92622	0	0	0.335639	-3.96104	0.501944	0.616472	0.897162	-5.52091	0	0	3.20548	-3.65183	4.91649	6.71945e-06	0.00276681	3.3638	1	0	1	0	1.51525	2.13001
374403	TBC1D10C	TBC1 domain family member 10C	1.28218	3.0922	3.55399	0.000786933	0.0393464	-0.751034	1	0	0.813721	-0.201004	1.24469	0.219547	0.894522	-5.10341	0	0	0.504229	2.58597	1.11945	0.264807	0.706711	-5.56534	0	0	0.811588	3.85819	2.59841	0.0116717	0.256986	-3.29442	0	0	1	0	0.85293	2.12913
129684	CNTNAP5	contactin associated protein like 5	NA	NA	NA	NA	NA	NA	NA	NA	2.77685	-4.45653	2.37021	0.0220231	0.614279	-3.25604	1	0	0.23224	-3.19951	0.30894	0.757813	0.938182	-5.60953	0	0	3.23655	-3.36297	3.70609	0.000448957	0.0493261	-0.134381	1	0	2	0	2.08188	2.12841
169270	ZNF596	zinc finger protein 596	1.09615	2.66074	4.02298	0.000176586	0.0189428	0.666905	1	0	0.131902	0.33832	0.252902	0.80147	0.983256	-5.75346	0	0	0.133982	2.50223	0.448532	0.654442	0.907409	-5.99667	0	0	1.03278	2.36021	3.78364	0.000349008	0.0417891	0.0253226	1	0	2	0	0.598703	2.12701
164592	CCDC116	coiled-coil domain containing 116	1.34228	-1.01952	2.90904	0.00521768	0.106018	-2.18438	1	0	NA	NA	NA	NA	NA	NA	NA	NA	0.399329	-1.15363	0.755179	0.451372	0.829664	-5.47475	0	0	1.11731	-0.589141	2.71194	0.00863158	0.221375	-2.63724	1	0	2	0	0.952974	2.12539
7772	ZNF229	zinc finger protein 229	1.50244	2.68602	4.0631	0.000154773	0.0176288	0.774652	1	0	0.679344	1.30461	1.37799	0.174867	0.878985	-5.1075	0	0	0.617366	4.05661	1.80358	0.0733821	0.490197	-4.87902	0	0	0.7763	3.48066	1.25503	0.214147	0.715349	-5.63663	0	0	1	0	0.893863	2.12493
350	APOH	apolipoprotein H	0.832852	0.459145	0.463919	0.644532	0.864469	-5.84717	0	0	3.96505	-4.8794	2.94337	0.00507245	0.355358	-2.15426	1	0	3.27343	-1.89011	2.99206	0.00326012	0.138349	-1.83873	1	0	2.73703	-1.8893	2.10016	0.0397641	0.416625	-3.88937	1	0	3	0	2.70209	2.12487
4085	MAD2L1	mitotic arrest deficient 2 like 1	0.624325	3.20945	1.34246	0.184949	0.542465	-5.44388	0	0	1.3334	1.14128	3.12764	0.00305275	0.29076	-1.79155	1	0	0.436719	4.06733	1.4504	0.149117	0.603024	-5.39473	0	0	1.03576	2.29014	2.57721	0.0123372	0.261738	-3.23534	1	0	2	0	0.857551	2.12443
9783	RIMS3	regulating synaptic membrane exocytosis 3	0.689679	2.27174	1.9089	0.0614858	0.347467	-4.44978	0	0	0.478443	-0.426577	0.752588	0.455529	0.943407	-5.44195	0	0	0.735697	2.24957	2.33739	0.0207933	0.310887	-3.5631	0	0	1.09579	2.48543	3.49879	0.000868008	0.0685827	-0.853386	1	0	1	0	0.749901	2.12442
826	CAPNS1	calpain small subunit 1	0.429709	8.09776	1.83793	0.0714631	0.37258	-4.94289	0	0	1.19185	6.69294	3.99669	0.00023008	0.0915681	0.464278	1	0	0.30064	8.05388	1.53849	0.126118	0.570906	-5.50962	0	0	0.237522	7.17352	1.1048	0.27349	0.755605	-6.06314	0	0	1	0	0.53993	2.11948
9947	MAGEC1	MAGE family member C1	NA	NA	NA	NA	NA	NA	NA	NA	3.10324	-5.73706	3.19961	0.00249284	0.267194	-1.7154	1	0	0.712554	-4.4857	1.03655	0.30168	0.736316	-5.15632	0	0	NA	NA	NA	NA	NA	NA	NA	NA	1	0	1.9079	2.11808
57567	ZNF319	zinc finger protein 319	0.187784	3.206	0.713071	0.478809	0.782739	-6.01402	0	0	1.95162	1.16683	4.33501	7.85e-05	0.0556316	1.48097	1	0	0.393969	4.25268	2.02917	0.0442787	0.412713	-4.45751	0	0	0.29918	3.0236	1.37379	0.174422	0.68157	-5.37161	0	0	1	0	0.708138	2.11276
51491	NOP16	NOP16 nucleolar protein	0.465286	4.89702	1.78962	0.0790093	0.38611	-4.96472	0	0	1.01412	2.67544	2.7121	0.00936957	0.454806	-2.84901	1	0	0.416503	4.92347	1.9018	0.0591897	0.457911	-4.78138	0	0	0.510728	3.9196	2.04299	0.0452835	0.441917	-4.4588	0	0	1	0	0.60166	2.11163
57643	ZSWIM5	zinc finger SWIM-type containing 5	1.16652	2.47319	3.33705	0.00152127	0.0545654	-1.29094	1	0	1.14331	1.90532	3.1071	0.00323303	0.296853	-1.87709	1	0	0.830456	3.34552	2.12033	0.0356883	0.382148	-4.19445	0	0	-0.0402923	3.27252	-0.123012	0.902493	0.982181	-6.25719	0	0	2	0	0.774998	2.11037
101927040	LOC101927040	uncharacterized LOC101927040	NA	NA	NA	NA	NA	NA	NA	NA	0.549861	-3.78952	0.596318	0.553884	0.954857	-5.2232	0	0	NA	NA	NA	NA	NA	NA	NA	NA	1.77953	-1.35487	3.62428	0.0005838	0.0561234	-0.332136	1	0	1	0	1.1647	2.1103
101928694	LIPC-AS1	LIPC antisense RNA 1	NA	NA	NA	NA	NA	NA	NA	NA	NA	NA	NA	NA	NA	NA	NA	NA	NA	NA	NA	NA	NA	NA	NA	NA	1.6913	-3.52281	2.10471	0.0393506	0.415761	-3.72024	1	0	1	0	1.6913	2.10471
9317	PTER	phosphotriesterase related	1.4244	3.11387	3.77809	0.000389656	0.0284287	-0.108661	1	0	-0.589069	1.87348	-1.18437	0.242348	0.900324	-5.26623	0	0	0.753456	3.46386	2.51429	0.0130244	0.257851	-3.33854	0	0	1.12675	2.96455	3.3071	0.00156699	0.0949501	-1.43253	1	0	2	0	0.678884	2.10378
692108	SNORD67	small nucleolar RNA, C/D box 67	NA	NA	NA	NA	NA	NA	NA	NA	NA	NA	NA	NA	NA	NA	NA	NA	NA	NA	NA	NA	NA	NA	NA	NA	2.07262	-0.638226	2.10321	0.0394866	0.416222	-3.93992	1	0	1	0	2.07262	2.10321
3597	IL13RA1	interleukin 13 receptor subunit alpha 1	0.906293	5.89711	2.42012	0.0188389	0.204191	-3.7961	0	0	1.0059	3.97947	3.22392	0.00232674	0.263672	-1.63881	1	0	0.320262	5.99856	1.31158	0.191744	0.642527	-5.79015	0	0	0.420453	5.31826	1.45001	0.152065	0.660224	-5.56232	0	0	1	0	0.663226	2.10141
1896	EDA	ectodysplasin A	0.558982	4.05371	1.13412	0.261654	0.620854	-5.79864	0	0	1.6059	2.07211	1.83486	0.0729929	0.790587	-4.57618	0	0	1.23958	4.20152	3.22663	0.00154998	0.0952015	-1.57275	1	0	1.00835	3.88419	2.20945	0.030822	0.376952	-4.17476	1	0	2	0	1.1032	2.10126
101929653	LOC101929653	uncharacterized LOC101929653	NA	NA	NA	NA	NA	NA	NA	NA	2.53398	-4.87736	2.07472	0.0436302	0.722333	-3.73779	1	0	NA	NA	NA	NA	NA	NA	NA	NA	2.27472	-2.86343	2.1168	0.0382714	0.411561	-3.74769	1	0	2	0	2.40435	2.09576
254428	SLC41A1	solute carrier family 41 member 1	1.00554	5.77892	2.70704	0.00902044	0.141755	-3.14007	1	0	0.759252	4.57501	1.07299	0.28887	0.918356	-5.67024	0	0	0.672589	5.71093	1.92118	0.0566808	0.451448	-4.83398	0	0	1.13234	5.68623	2.67224	0.00960083	0.233079	-3.26548	1	0	2	0	0.892431	2.09336
105371592	LOC105371592	uncharacterized LOC105371592	0.49652	-2.31572	0.761033	0.44988	0.767302	-5.4	0	0	2.9487	-5.16748	3.81748	0.00040106	0.119638	-0.354333	1	0	NA	NA	NA	NA	NA	NA	NA	NA	1.04391	-2.61026	1.70106	0.0939107	0.569712	-4.38018	0	0	1	0	1.49638	2.09319
5653	KLK6	kallikrein related peptidase 6	NA	NA	NA	NA	NA	NA	NA	NA	NA	NA	NA	NA	NA	NA	NA	NA	1.22463	-4.70646	2.09289	0.0381088	0.391959	-3.73673	1	0	NA	NA	NA	NA	NA	NA	NA	NA	1	0	1.22463	2.09289
57626	KLHL1	kelch like family member 1	0.927957	-3.24359	0.736141	0.464766	0.775154	-5.36535	0	0	0.55035	-4.97027	0.323222	0.747991	0.976022	-5.24935	0	0	0.883884	-3.46398	0.951133	0.343127	0.767761	-5.26076	0	0	4.41539	-3.57885	6.35023	2.76257e-08	6.17899e-05	8.13126	1	0	1	0	1.69439	2.09018
100852406	POTEH-AS1	POTEH antisense RNA 1	2.96424	-1.61385	3.41286	0.00121129	0.0488545	-0.949317	1	0	1.87639	-2.00301	1.4052	0.166676	0.875511	-4.79356	0	0	1.52074	-3.3129	1.92032	0.0567895	0.451872	-4.06062	0	0	1.68812	-1.12	1.61546	0.111256	0.603535	-4.64923	0	0	1	0	2.01237	2.08846
645864	MAGEB17	MAGE family member B17	NA	NA	NA	NA	NA	NA	NA	NA	2.5882	-5.45982	3.51622	0.000995759	0.197158	-1.08531	1	0	1.29562	-2.8475	2.02466	0.0447461	0.414546	-3.88667	1	0	0.691088	-3.10006	0.717731	0.475602	0.857464	-5.33698	0	0	2	0	1.52497	2.0862
5649	RELN	reelin	0.451037	2.51263	0.585254	0.560765	0.826116	-6.0157	0	0	2.56727	1.34265	2.51563	0.0154345	0.558457	-3.27257	1	0	1.56343	2.89001	2.4006	0.0176422	0.293631	-3.60158	1	0	2.35409	3.45948	2.84066	0.00607258	0.18826	-2.77178	1	0	3	0	1.73396	2.08553
107986313	LINC02465	long intergenic non-protein coding RNA 2465	NA	NA	NA	NA	NA	NA	NA	NA	2.50818	-5.10286	2.08541	0.0426044	0.715474	-3.71461	1	0	NA	NA	NA	NA	NA	NA	NA	NA	NA	NA	NA	NA	NA	NA	NA	NA	1	0	2.50818	2.08541
338321	NLRP9	NLR family pyrin domain containing 9	NA	NA	NA	NA	NA	NA	NA	NA	NA	NA	NA	NA	NA	NA	NA	NA	1.29881	-4.50587	2.08514	0.0388174	0.395294	-3.7536	1	0	NA	NA	NA	NA	NA	NA	NA	NA	1	0	1.29881	2.08514
817	CAMK2D	calcium/calmodulin dependent protein kinase II delta	0.825542	5.37017	2.15128	0.0358525	0.275781	-4.34061	0	0	0.961997	4.26795	1.4591	0.151328	0.863803	-5.20491	0	0	0.696414	6.18586	2.05479	0.0417027	0.405584	-4.59526	0	0	1.17397	5.51812	2.67264	0.00959058	0.233079	-3.25581	1	0	1	0	0.914482	2.08445
56130	PCDHB6	protocadherin beta 6	0.704166	0.442285	1.21994	0.227682	0.587008	-5.23998	0	0	2.08266	-0.387662	2.76452	0.00817261	0.432626	-2.58492	1	0	0.731907	1.15853	1.86156	0.0646994	0.468736	-4.34598	0	0	1.60413	0.910876	2.4713	0.0162051	0.296411	-3.27601	1	0	2	0	1.28071	2.07933
29887	SNX10	sorting nexin 10	0.690304	2.79965	1.43356	0.157346	0.511204	-5.26141	0	0	1.01462	-0.173971	1.83528	0.0729299	0.790587	-4.30406	0	0	0.896118	2.36465	2.35024	0.0201151	0.306622	-3.54431	0	0	1.17156	1.56004	2.68707	0.0092278	0.228932	-2.84489	1	0	1	0	0.94315	2.07654
6184	RPN1	ribophorin I	0.679459	8.41654	2.84457	0.00622943	0.1165	-2.81171	0	0	1.04934	5.94202	3.50985	0.00101471	0.197158	-0.895751	1	0	0.471888	8.91774	2.74505	0.00681948	0.190653	-3.02635	0	0	-0.215709	7.37089	-0.796393	0.428824	0.837014	-6.34753	0	0	1	0	0.496243	2.07577
441518	RTL8B	retrotransposon Gag like 8B	1.41705	2.95193	3.85089	0.00030872	0.0253379	0.117407	1	0	0.965343	1.11932	1.35508	0.182004	0.880526	-5.14804	0	0	0.514095	3.4927	1.49246	0.137762	0.58806	-5.24909	0	0	0.630118	2.58361	1.59685	0.115353	0.609362	-5.05447	0	0	1	0	0.881653	2.07382
642345	MIR4500HG	MIR4500 host gene	NA	NA	NA	NA	NA	NA	NA	NA	1.30153	-5.28337	1.25372	0.216274	0.890519	-4.71074	0	0	0.891703	-4.82312	1.59749	0.112342	0.559386	-4.51367	0	0	3.039	-2.94305	3.36834	0.00130018	0.087243	-1.02334	1	0	1	0	1.74408	2.07318
2994	GYPB	glycophorin B (MNS blood group)	2.72734	-3.51193	3.40654	0.00123468	0.0490609	-0.988567	1	0	NA	NA	NA	NA	NA	NA	NA	NA	0.515386	-4.35608	0.733167	0.464646	0.835425	-5.39138	0	0	NA	NA	NA	NA	NA	NA	NA	NA	1	0	1.62136	2.06985
729689	FAM90A2P	family with sequence similarity 90 member A2, pseudogene	NA	NA	NA	NA	NA	NA	NA	NA	NA	NA	NA	NA	NA	NA	NA	NA	NA	NA	NA	NA	NA	NA	NA	NA	1.34444	-2.66863	2.06924	0.0426716	0.430071	-3.80438	1	0	1	0	1.34444	2.06924
6623	SNCG	synuclein gamma	1.34963	2.72876	2.51896	0.0147002	0.18237	-3.34199	1	0	0.474902	-2.48736	0.488686	0.627384	0.964554	-5.36681	0	0	1.26543	1.93616	3.01488	0.00303809	0.134019	-1.91291	1	0	1.28971	-0.0387771	2.25225	0.0278344	0.363733	-3.63519	1	0	3	0	1.09492	2.06869
339674	LINC00634	long intergenic non-protein coding RNA 634	1.00288	-0.866819	2.142	0.0366267	0.277076	-3.78253	1	0	3.0576	-5.17108	3.77271	0.000460037	0.127915	-0.444522	1	0	0.905988	-3.14844	1.70543	0.0902651	0.526817	-4.39151	0	0	0.444169	-2.50225	0.643891	0.522006	0.877677	-5.42043	0	0	2	0	1.35266	2.06601
101927351	LINC02302	long intergenic non-protein coding RNA 2302	NA	NA	NA	NA	NA	NA	NA	NA	2.29433	-5.08067	1.66169	0.103372	0.827615	-4.30359	0	0	NA	NA	NA	NA	NA	NA	NA	NA	1.9799	-3.60712	2.46451	0.016487	0.298369	-3.06822	1	0	1	0	2.13711	2.0631
285943	HOXA-AS2	HOXA cluster antisense RNA 2	1.33366	-0.0261583	3.07488	0.00327326	0.0837075	-1.82065	1	0	1.66602	-2.27637	1.87089	0.0677252	0.784934	-4.11075	0	0	0.811575	-3.56472	1.56773	0.119134	0.564846	-4.57744	0	0	0.982821	-0.108602	1.73608	0.0874851	0.556267	-4.52053	0	0	1	0	1.19852	2.0624
138046	RALYL	RALY RNA binding protein like	-0.419956	-3.4006	-0.340495	0.734778	0.904378	-5.46232	0	0	0.742648	-5.12363	0.57717	0.566637	0.955187	-5.16125	0	0	2.14379	-3.94618	3.33248	0.00109349	0.0821883	-0.929789	1	0	3.72863	-2.89425	4.67727	1.60572e-05	0.00509651	2.7672	1	0	2	0	1.54878	2.06161
58480	RHOU	ras homolog family member U	1.0285	7.0334	2.09354	0.0409148	0.29107	-4.47575	1	0	0.689925	5.83925	0.818173	0.417473	0.942079	-5.9109	0	0	1.2667	7.20488	2.95347	0.00366971	0.144205	-2.47749	1	0	1.26364	7.06862	2.36465	0.0211715	0.331436	-4.00987	1	0	3	0	1.06219	2.05746
105375556	LOC105375556	uncharacterized LOC105375556	NA	NA	NA	NA	NA	NA	NA	NA	2.14841	-5.06231	1.92435	0.0605047	0.77406	-3.94749	0	0	NA	NA	NA	NA	NA	NA	NA	NA	1.59787	-3.0036	2.18799	0.0324235	0.386198	-3.59646	1	0	1	0	1.87314	2.05617
400629	TEX19	testis expressed 19	NA	NA	NA	NA	NA	NA	NA	NA	NA	NA	NA	NA	NA	NA	NA	NA	1.22314	-3.37565	2.05343	0.0418359	0.405736	-3.8252	1	0	NA	NA	NA	NA	NA	NA	NA	NA	1	0	1.22314	2.05343
109616999	SNORA80D	small nucleolar RNA, H/ACA box 80D	NA	NA	NA	NA	NA	NA	NA	NA	NA	NA	NA	NA	NA	NA	NA	NA	NA	NA	NA	NA	NA	NA	NA	NA	1.54797	-1.0936	2.05271	0.0443003	0.43682	-3.98362	1	0	1	0	1.54797	2.05271
100996716	SEC22B2	SEC22 homolog B2	NA	NA	NA	NA	NA	NA	NA	NA	NA	NA	NA	NA	NA	NA	NA	NA	1.80739	-3.26112	3.41501	0.000828368	0.0709999	-0.697303	1	0	0.514729	-3.38683	0.688222	0.493864	0.868244	-5.3481	0	0	1	0	1.16106	2.05162
164684	WBP2NL	WBP2 N-terminal like	1.32435	1.22788	3.02948	0.00372438	0.0897666	-1.99828	1	0	0.123663	-0.567555	0.155533	0.877082	0.987438	-5.65615	0	0	1.02269	-0.158796	2.07087	0.0401517	0.400124	-3.89174	1	0	1.30779	1.76613	2.94373	0.00454985	0.164817	-2.25179	1	0	3	0	0.944624	2.0499
202181	LOC202181	SUMO interacting motifs containing 1 pseudogene	0.818321	1.56655	1.88287	0.0649988	0.356118	-4.42826	0	0	0.820212	0.962503	1.20226	0.235409	0.899863	-5.31705	0	0	0.98502	0.736299	2.13532	0.0344225	0.376012	-3.82928	0	0	1.09956	3.06448	2.96856	0.0042402	0.160376	-2.35053	1	0	1	0	0.930778	2.04725
56124	PCDHB12	protocadherin beta 12	0.200425	0.706099	0.512173	0.610576	0.848549	-5.80665	0	0	1.89198	0.46407	2.54348	0.0143987	0.538608	-3.12209	1	0	0.773497	2.0364	2.3916	0.0180633	0.295658	-3.41802	0	0	1.3143	2.01687	2.73979	0.00800614	0.212623	-2.79047	1	0	2	0	1.04505	2.04676
375686	SPATC1	spermatogenesis and centriole associated 1	0.13345	0.278474	0.234694	0.815316	0.936849	-5.86096	0	0	2.10217	-3.97641	2.47711	0.0169782	0.573822	-3.06809	1	0	0.26002	-0.128243	0.469338	0.639536	0.90296	-5.68611	0	0	1.93106	1.70766	4.99132	5.09941e-06	0.00231745	3.932	1	0	2	0	1.10668	2.04312
100874052	LINC00534	long intergenic non-protein coding RNA 534	NA	NA	NA	NA	NA	NA	NA	NA	0.623645	-4.08331	0.613918	0.542292	0.953999	-5.20302	0	0	NA	NA	NA	NA	NA	NA	NA	NA	1.99329	-1.8476	3.47054	0.000948062	0.0718085	-0.750069	1	0	1	0	1.30847	2.04223
56141	PCDHA7	protocadherin alpha 7	0.600447	-1.02023	0.840109	0.404476	0.736421	-5.45701	0	0	3.43935	-2.63211	3.40383	0.00138574	0.21369	-1.04777	1	0	0.831689	0.174196	1.31687	0.189971	0.64126	-5.06693	0	0	2.00059	0.714738	2.60471	0.0114801	0.254496	-3.02299	1	0	2	0	1.71802	2.04138
83697	SLC4A9	solute carrier family 4 member 9	NA	NA	NA	NA	NA	NA	NA	NA	1.53458	-4.20734	2.4623	0.0176082	0.579993	-3.10332	1	0	-0.335361	-3.56493	-0.654711	0.513696	0.85588	-5.44086	0	0	2.14017	-1.4917	4.30569	5.99196e-05	0.0135657	1.62693	1	0	2	0	1.11313	2.03776
109616998	SNORA50B	small nucleolar RNA, H/ACA box 50B	NA	NA	NA	NA	NA	NA	NA	NA	NA	NA	NA	NA	NA	NA	NA	NA	NA	NA	NA	NA	NA	NA	NA	NA	1.56313	-1.37702	2.03569	0.0460334	0.444249	-3.95362	1	0	1	0	1.56313	2.03569
66037	BOLL	boule homolog, RNA binding protein	NA	NA	NA	NA	NA	NA	NA	NA	0.979345	-3.44695	1.02448	0.310962	0.925409	-4.98967	0	0	NA	NA	NA	NA	NA	NA	NA	NA	1.64612	-2.33589	3.04649	0.00339094	0.138363	-1.81757	1	0	1	0	1.31273	2.03548
10534	ZNRD2	zinc ribbon domain containing 2	0.919727	3.95903	3.84417	0.000315448	0.0257681	0.0384027	0	0	1.01921	1.51508	2.99514	0.00440524	0.335662	-2.12201	1	0	0.205941	4.39397	1.28257	0.201699	0.648825	-5.65052	0	0	0.0032029	2.52827	0.0144668	0.988504	0.997718	-6.18619	0	0	1	0	0.537021	2.03409
344901	OSTN	osteocrin	NA	NA	NA	NA	NA	NA	NA	NA	2.31081	-5.73424	2.03407	0.0477305	0.734868	-3.78672	1	0	NA	NA	NA	NA	NA	NA	NA	NA	NA	NA	NA	NA	NA	NA	NA	NA	1	0	2.31081	2.03407
123169	LEO1	LEO1 homolog, Paf1/RNA polymerase II complex component	0.68668	4.42679	4.10777	0.000133552	0.0157869	0.81531	0	0	1.00019	4.16423	2.08179	0.0429493	0.717638	-4.19473	1	0	0.118741	5.38022	0.628242	0.530838	0.863175	-6.37842	0	0	0.280111	4.92591	1.31335	0.193876	0.702118	-5.70783	0	0	1	0	0.52143	2.03279
80196	RNF34	ring finger protein 34	0.212912	4.93638	0.791237	0.432197	0.754711	-6.19518	0	0	1.0881	3.22559	2.3704	0.0220132	0.614279	-3.60948	1	0	0.427901	5.21065	2.17628	0.031161	0.362355	-4.28227	0	0	0.835176	4.90433	2.78713	0.00703744	0.201166	-2.94402	0	0	1	0	0.641021	2.03126
7379	UPK2	uroplakin 2	2.00602	-2.29583	3.58951	0.000704999	0.0373735	-0.500459	1	0	2.13772	-3.53099	1.97787	0.0539474	0.758149	-3.90117	0	0	0.0756675	-2.60556	0.114818	0.908749	0.978329	-5.66207	0	0	1.23298	-2.30404	2.44225	0.0174422	0.307562	-3.132	1	0	2	0	1.3631	2.03111
4051	CYP4F3	cytochrome P450 family 4 subfamily F member 3	1.14225	0.0797231	1.14521	0.25707	0.616673	-5.32173	0	0	2.03497	-2.91365	1.77127	0.0831357	0.806552	-4.23593	0	0	0.379237	0.192686	0.449054	0.654066	0.907409	-5.73061	0	0	3.92828	-0.26612	4.74832	1.24189e-05	0.00443444	3.11571	1	0	1	0	1.87118	2.02846
65267	WNK3	WNK lysine deficient protein kinase 3	1.55562	3.11104	3.50931	0.000902966	0.0421335	-0.889889	1	0	-0.127736	4.4582	-0.148164	0.882861	0.987438	-6.19937	0	0	1.31735	4.25557	3.69082	0.000316104	0.0395981	-0.132002	1	0	0.532924	4.7534	1.06051	0.292999	0.767092	-5.97985	0	0	2	0	0.81954	2.02812
101929224	LOC101929224	uncharacterized LOC101929224	0.978828	-1.61433	1.83063	0.0725637	0.37401	-4.26399	0	0	2.26403	-3.99569	2.22532	0.0309994	0.668015	-3.50173	1	0	NA	NA	NA	NA	NA	NA	NA	NA	NA	NA	NA	NA	NA	NA	NA	NA	1	0	1.62143	2.02797
6652	SORD	sorbitol dehydrogenase	2.41545	7.30698	3.63186	0.000617906	0.0350442	-0.682742	1	0	0.902861	5.21848	1.38729	0.172032	0.877342	-5.30936	0	0	1.30712	7.71027	2.75345	0.00665556	0.189055	-3.00962	1	0	0.204233	6.94207	0.322892	0.747857	0.945577	-6.60531	0	0	2	0	1.20742	2.02388
157378	TMEM65	transmembrane protein 65	0.242694	4.49941	0.61431	0.541538	0.81615	-6.2777	0	0	1.05888	2.67682	2.04633	0.0464597	0.729914	-4.21937	1	0	0.465171	4.47589	2.09666	0.0377677	0.391018	-4.36587	0	0	0.94066	4.67197	3.33728	0.00142962	0.0908148	-1.48214	0	0	1	0	0.676851	2.02365
100506060	SMG1P7	SMG1 pseudogene 7	-0.0271511	3.24453	-0.0715976	0.943181	0.98173	-6.23831	0	0	1.38053	0.537581	3.99571	0.000230782	0.0915681	0.516383	1	0	0.671509	-1.01863	1.50807	0.133722	0.58166	-4.72841	0	0	0.58987	3.59571	2.65432	0.01007	0.238897	-3.10556	0	0	1	0	0.653689	2.02163
440084	LOC440084	uncharacterized LOC440084	NA	NA	NA	NA	NA	NA	NA	NA	0.397732	-4.69967	0.404486	0.687729	0.971066	-5.2361	0	0	NA	NA	NA	NA	NA	NA	NA	NA	2.32373	-2.18441	3.63861	0.000557673	0.0548398	-0.306828	1	0	1	0	1.36073	2.02155
100861412	FSBP	fibrinogen silencer binding protein	1.4044	1.26846	3.37744	0.00134784	0.0513848	-1.10569	1	0	0.847424	1.08132	1.37416	0.176045	0.878985	-5.10978	0	0	0.749792	-1.43012	1.29322	0.198002	0.6467	-4.98446	0	0	0.72043	2.35257	2.01447	0.0482761	0.454234	-4.32055	0	0	1	0	0.930511	2.01482
215	ABCD1	ATP binding cassette subfamily D member 1	0.889724	4.46638	3.0034	0.00400915	0.0927159	-2.34496	0	0	1.1553	0.763761	2.3495	0.0231439	0.617478	-3.49677	1	0	0.387074	4.90866	1.50966	0.133317	0.581589	-5.43856	0	0	0.371826	3.89091	1.19312	0.237339	0.732096	-5.7781	0	0	1	0	0.700982	2.01392
56140	PCDHA8	protocadherin alpha 8	0.307202	-1.82841	0.394209	0.694948	0.887937	-5.61645	0	0	3.35954	-3.05007	2.91949	0.00541101	0.360054	-2.17855	1	0	1.39327	-1.23186	1.90846	0.0583164	0.454938	-4.13826	0	0	2.20194	0.312611	2.83242	0.00621269	0.191121	-2.48012	1	0	2	0	1.81549	2.01365
151126	ZNF385B	zinc finger protein 385B	0.866382	2.46868	0.759076	0.451041	0.767349	-5.94637	0	0	3.75811	1.60567	2.50908	0.0156874	0.561392	-3.31474	1	0	2.5502	3.09026	4.29102	3.24215e-05	0.00931738	2.01559	1	0	0.515917	3.42104	0.483626	0.630345	0.913175	-6.25031	0	0	2	0	1.92265	2.0107
727909	GOLGA8Q	golgin A8 family member Q	1.55116	-0.0787998	4.30301	6.95365e-05	0.0107709	1.55423	1	0	0.235391	-1.18767	0.377446	0.707577	0.971525	-5.52618	0	0	0.60443	-0.625046	1.63736	0.103734	0.548306	-4.56304	0	0	0.704454	1.26908	1.72322	0.089801	0.561988	-4.69132	0	0	1	0	0.77386	2.01026
123904	NRN1L	neuritin 1 like	0.203998	-0.0040316	0.458112	0.648673	0.866572	-5.75986	0	0	0.302683	-4.78815	0.304869	0.76184	0.977809	-5.251	0	0	1.61463	-1.47459	3.84567	0.000179791	0.0290371	0.610886	1	0	1.33396	-1.70872	3.42328	0.00109787	0.0786843	-0.877281	1	0	2	0	0.863819	2.00798
54363	HAO1	hydroxyacid oxidase 1	0.870683	-1.58126	0.684015	0.496831	0.793503	-5.5362	0	0	2.37522	-5.51629	1.99509	0.0519726	0.750456	-3.84573	0	0	3.16714	-3.00914	3.83702	0.000185631	0.029277	0.577175	1	0	1.73138	-3.65784	1.51414	0.13504	0.64027	-4.59225	0	0	1	0	2.0361	2.00756
642484	LOC642484	uncharacterized LOC642484	NA	NA	NA	NA	NA	NA	NA	NA	NA	NA	NA	NA	NA	NA	NA	NA	NA	NA	NA	NA	NA	NA	NA	NA	1.57591	-4.2868	2.00213	0.0496223	0.457514	-3.8622	1	0	1	0	1.57591	2.00213
89780	WNT3A	Wnt family member 3A	0.570707	-1.83622	0.767184	0.446246	0.764626	-5.43822	0	0	NA	NA	NA	NA	NA	NA	NA	NA	0.613695	-2.42481	0.898476	0.370428	0.784337	-5.32721	0	0	2.84437	-1.18915	4.34031	5.31089e-05	0.0123484	1.77494	1	0	1	0	1.34292	2.00199
6907	TBL1X	transducin beta like 1 X-linked	0.57688	5.50137	2.98693	0.00419922	0.0942944	-2.43672	0	0	1.05077	4.32915	2.98586	0.00451845	0.336791	-2.23834	1	0	0.228428	5.82395	0.974585	0.331397	0.758468	-6.15303	0	0	0.284746	5.98356	1.0573	0.294453	0.767092	-6.06938	0	0	1	0	0.535206	2.00117
56145	PCDHA3	protocadherin alpha 3	0.187867	-0.68252	0.218595	0.827773	0.941808	-5.76544	0	0	3.51146	-1.29476	3.558	0.000879502	0.192008	-0.669366	1	0	1.02063	0.352645	1.62738	0.105837	0.551326	-4.67977	0	0	2.31891	0.0638916	2.59659	0.0117274	0.257411	-3.00604	1	0	2	0	1.75972	2.00014
7366	UGT2B15	UDP glucuronosyltransferase family 2 member B15	0.189105	1.64551	0.166792	0.868144	0.95569	-6.03869	0	0	3.02542	-0.650959	1.81589	0.0759035	0.793275	-4.41502	0	0	1.95588	1.74131	2.50894	0.0132146	0.260059	-3.24712	1	0	3.62142	0.434771	3.50419	0.000853455	0.0682627	-0.817147	1	0	2	0	2.19796	1.99895
677850	SNORD1C	small nucleolar RNA, C/D box 1C	0.199138	-1.03667	0.320453	0.749837	0.911419	-5.71824	0	0	1.06797	-3.06862	1.56731	0.123891	0.845609	-4.45518	0	0	0.811774	-2.07082	2.1506	0.0331727	0.372741	-3.66657	0	0	1.28416	1.34805	3.95347	0.000199188	0.0295035	0.566116	1	0	1	0	0.840759	1.99796
30968	STOML2	stomatin like 2	0.360092	6.45809	1.68438	0.0977623	0.424895	-5.19639	0	0	1.03932	3.62676	2.6151	0.0120194	0.509906	-3.09346	1	0	0.322496	6.48794	1.75771	0.0809164	0.505308	-5.14176	0	0	0.389435	4.98544	1.9058	0.0612861	0.489996	-4.80659	0	0	1	0	0.527835	1.99075
26071	RTL8A	retrotransposon Gag like 8A	0.665107	5.76574	2.73218	0.00843699	0.136466	-3.0767	0	0	1.02863	3.4719	2.19667	0.0331176	0.680878	-3.96214	1	0	0.372379	5.60227	1.72472	0.0867183	0.518211	-5.15546	0	0	0.367614	4.00704	1.30722	0.195936	0.703806	-5.62261	0	0	1	0	0.608433	1.9902
100996425	ARLNC1	androgen receptor regulated long noncoding RNA 1	2.96845	4.52912	2.85873	0.00599287	0.114004	-2.74383	1	0	0.886653	2.27395	0.498322	0.62063	0.964554	-6.0015	0	0	3.01609	0.627014	4.27961	3.39306e-05	0.00947245	2.117	1	0	0.422786	4.33131	0.323005	0.747771	0.945577	-6.43389	0	0	2	0	1.82349	1.98992
85460	ZNF518B	zinc finger protein 518B	1.03724	4.78476	3.77147	0.000397953	0.0287096	-0.239455	1	0	0.571141	4.4708	1.60218	0.115956	0.838182	-4.99917	0	0	0.426036	5.72415	1.79599	0.0745877	0.49348	-5.04647	0	0	0.256421	5.3659	0.775464	0.440995	0.842954	-6.27586	0	0	1	0	0.572711	1.98628
199964	TMEM61	transmembrane protein 61	1.31096	1.18002	2.64047	0.0107484	0.154565	-2.91748	1	0	1.75848	-1.97979	1.7816	0.0814126	0.80189	-4.26525	0	0	0.940678	0.753317	1.85867	0.0651104	0.469689	-4.32771	0	0	1.3489	-1.2237	1.65105	0.103753	0.588903	-4.60591	0	0	1	0	1.33975	1.98295
163154	PRR22	proline rich 22	1.43467	2.06147	3.81836	0.000342659	0.0268344	0.0845324	1	0	1.54797	-3.14781	2.02003	0.0492219	0.739776	-3.83781	1	0	0.608388	1.14949	1.23103	0.220314	0.668752	-5.23244	0	0	0.347357	1.41938	0.861066	0.392499	0.821134	-5.68736	0	0	2	0	0.984595	1.98262
100128398	LOC100128398	uncharacterized LOC100128398	1.38131	3.91378	3.7299	0.000454055	0.0298326	-0.318175	1	0	0.374389	2.41211	0.790912	0.433051	0.942499	-5.81	0	0	0.454564	2.63167	1.48929	0.138592	0.588831	-5.10562	0	0	0.605004	4.72557	1.90637	0.0612099	0.489996	-4.80065	0	0	1	0	0.703817	1.97912
6635	SNRPE	small nuclear ribonucleoprotein polypeptide E	0.33037	6.31237	1.23656	0.221493	0.581501	-5.82229	0	0	0.458449	2.84014	1.30067	0.199845	0.8848	-5.34472	0	0	0.376844	5.02298	1.7484	0.0825211	0.507595	-5.06288	0	0	1.10239	4.13733	3.62749	0.000577841	0.0558189	-0.614566	1	0	1	0	0.567013	1.97828
388468	POTEC	POTE ankyrin domain family member C	NA	NA	NA	NA	NA	NA	NA	NA	2.07136	-2.69742	0.976718	0.333814	0.928932	-5.11739	0	0	1.52239	-3.74854	1.78203	0.0768475	0.498262	-4.27363	0	0	3.98611	0.275895	3.16526	0.00239628	0.11632	-1.72586	1	0	1	0	2.52662	1.97467
51809	GALNT7	polypeptide N-acetylgalactosaminyltransferase 7	2.06878	6.3109	3.78824	0.000377263	0.0279395	-0.222582	1	0	0.641968	6.02637	1.15231	0.255142	0.904539	-5.59462	0	0	0.596045	7.41717	1.58144	0.115967	0.561694	-5.44476	0	0	0.456699	6.99042	1.36778	0.176288	0.683613	-5.74288	0	0	1	0	0.940873	1.97244
10089	KCNK7	potassium two pore domain channel subfamily K member 7	1.05563	-0.747835	2.55419	0.0134367	0.173093	-2.97574	1	0	NA	NA	NA	NA	NA	NA	NA	NA	0.942606	-2.80331	1.83099	0.0691639	0.480187	-4.20644	0	0	0.613286	-1.26098	1.53208	0.130559	0.635142	-4.7168	0	0	1	0	0.870507	1.97242
1638	DCT	dopachrome tautomerase	1.36371	-1.13712	2.48008	0.0162183	0.190329	-3.12244	1	0	0.513808	-4.29553	0.448947	0.655576	0.967921	-5.25095	0	0	0.708318	-2.39083	1.16913	0.24428	0.688452	-5.08256	0	0	1.99306	-1.43716	3.77933	0.000353955	0.0419718	0.0985999	1	0	2	0	1.14472	1.96937
375607	NAT16	N-acetyltransferase 16 (putative)	0.980089	-2.15501	1.16332	0.24971	0.608968	-5.0971	0	0	2.48614	-4.31156	2.29549	0.0263104	0.63621	-3.38329	1	0	0.72287	-3.59932	1.27477	0.20444	0.652129	-4.93823	0	0	2.3268	-1.74561	3.12999	0.00265864	0.122776	-1.62798	1	0	2	0	1.62898	1.96589
26084	ARHGEF26	Rho guanine nucleotide exchange factor 26	0.882825	5.54017	2.05818	0.0443128	0.299491	-4.528	0	0	1.4566	4.48759	2.18454	0.0340521	0.688484	-4.00548	1	0	1.10318	6.14162	2.9875	0.00330616	0.138349	-2.37529	1	0	0.265164	6.01541	0.620536	0.537165	0.881586	-6.43049	0	0	2	0	0.926941	1.96269
101929741	METTL14-DT	METTL14 divergent transcript	1.16099	-0.62668	2.65545	0.0103351	0.151659	-2.76788	1	0	1.66349	-1.58809	2.57285	0.0133753	0.530506	-2.90716	1	0	0.489805	-3.96337	1.1194	0.264827	0.706711	-5.08777	0	0	0.790701	0.130899	1.49434	0.140126	0.648871	-4.88903	0	0	2	0	1.02625	1.96051
23175	LPIN1	lipin 1	0.409718	5.16538	1.37907	0.173444	0.530614	-5.60126	0	0	1.07457	3.26124	2.51968	0.0152796	0.557686	-3.29533	1	0	0.215983	5.0337	1.07837	0.282669	0.722641	-5.97272	0	0	0.628694	5.44587	2.86078	0.00574268	0.185173	-2.77688	0	0	1	0	0.582242	1.95947
11283	CYP4F8	cytochrome P450 family 4 subfamily F member 8	2.16001	2.88015	1.63652	0.107428	0.440508	-5.10009	0	0	1.16887	0.359354	0.582012	0.563398	0.955187	-5.82	0	0	1.90095	2.51398	2.26124	0.0252391	0.335097	-3.90277	1	0	4.13365	2.39948	3.34817	0.0013829	0.0897809	-1.4138	1	0	2	0	2.34087	1.95699
11099	PTPN21	protein tyrosine phosphatase non-receptor type 21	0.766477	3.71967	2.44378	0.0177626	0.198247	-3.59346	0	0	0.358798	3.01089	0.654968	0.515748	0.946759	-5.95496	0	0	0.311881	4.99486	1.08739	0.278677	0.719046	-5.97545	0	0	1.08992	4.72116	3.63497	0.000564208	0.0548398	-0.623123	1	0	1	0	0.63177	1.95528
221935	SDK1	sidekick cell adhesion molecule 1	1.58974	4.26698	2.50732	0.0151405	0.184185	-3.54699	1	0	2.0917	2.51363	1.9485	0.057466	0.76607	-4.41313	0	0	1.40413	4.95269	2.2836	0.0238547	0.330382	-4.08735	1	0	1.01843	4.91973	1.08104	0.28384	0.762039	-6.02323	0	0	2	0	1.526	1.95512
100505797	LOC100505797	myosin heavy chain IB-like	NA	NA	NA	NA	NA	NA	NA	NA	1.97547	-5.01624	1.51897	0.135609	0.855863	-4.4678	0	0	NA	NA	NA	NA	NA	NA	NA	NA	1.90945	-3.57875	2.38938	0.0199121	0.320757	-3.2112	1	0	1	0	1.94246	1.95418
728723	ZBED3-AS1	ZBED3 antisense RNA 1	1.53671	2.20033	4.78114	1.33806e-05	0.00426251	3.06491	1	0	1.55079	1.15188	3.34814	0.00162925	0.224513	-1.24961	1	0	0.336453	-0.858235	0.71943	0.473039	0.839358	-5.51318	0	0	-0.39953	2.83996	-1.03448	0.304904	0.773677	-5.63714	0	0	2	0	0.756105	1.95356
9196	KCNAB3	potassium voltage-gated channel subfamily A regulatory beta subunit 3	0.754085	1.96677	1.8485	0.0698964	0.368811	-4.52721	0	0	0.659302	-1.32136	1.09908	0.277447	0.91648	-5.09023	0	0	0.903286	0.177686	1.50663	0.13409	0.58166	-4.81928	0	0	1.11405	2.18402	3.33979	0.00141875	0.0906368	-1.24814	1	0	1	0	0.857682	1.9485
283460	HNF1A-AS1	HNF1A antisense RNA 1	1.92441	-1.69764	1.72058	0.0909357	0.410867	-4.46615	0	0	2.8766	-3.20642	1.84015	0.0721979	0.78765	-4.15221	0	0	0.807353	-3.94334	1.0085	0.314901	0.745574	-5.19707	0	0	3.70226	-0.704982	3.22146	0.00202773	0.108367	-1.51386	1	0	1	0	2.32766	1.94767
102724631	POTEB3	POTE ankyrin domain family member B3	NA	NA	NA	NA	NA	NA	NA	NA	1.79087	-3.71162	1.0093	0.318109	0.92609	-5.02536	0	0	1.9815	-4.5887	3.05659	0.00266798	0.126548	-1.6599	1	0	2.00531	-2.25579	1.77467	0.0808309	0.540407	-4.33347	0	0	1	0	1.92589	1.94685
149111	CNIH3	cornichon family AMPA receptor auxiliary protein 3	0.804674	0.622446	2.61698	0.011427	0.160872	-2.90399	0	0	1.07888	-1.85209	2.4344	0.0188528	0.590517	-3.14968	1	0	0.553772	-0.148613	1.54575	0.124355	0.56998	-4.71821	0	0	0.42471	0.885654	1.18216	0.241627	0.732994	-5.32569	0	0	1	0	0.715508	1.94482
101928885	LINC02198	long intergenic non-protein coding RNA 2198	0.943881	-1.17536	1.85894	0.0683775	0.365478	-4.24783	0	0	2.15518	-4.2556	2.41521	0.0197548	0.593254	-3.17896	1	0	NA	NA	NA	NA	NA	NA	NA	NA	1.02551	-2.52937	1.55814	0.124258	0.623216	-4.58102	0	0	1	0	1.37486	1.94409
2262	GPC5	glypican 5	1.18607	-2.35218	1.79028	0.0789013	0.385984	-4.29204	0	0	1.73896	-3.8823	1.5256	0.133951	0.855333	-4.4897	0	0	1.41302	-1.55159	2.18545	0.0304688	0.359988	-3.6257	1	0	1.8839	-1.70229	2.27329	0.0264617	0.356315	-3.50626	1	0	2	0	1.55549	1.94365
90649	ZNF486	zinc finger protein 486	1.80336	1.78116	3.96592	0.000212785	0.0211603	0.520784	1	0	0.688103	0.593268	0.749362	0.457452	0.943407	-5.61854	0	0	1.07803	0.937182	2.49511	0.0137183	0.264324	-3.10309	1	0	0.332894	2.84531	0.562906	0.575516	0.895147	-6.14846	0	0	2	0	0.975597	1.94332
10650	PRELID3A	PRELI domain containing 3A	0.342334	2.78766	1.10978	0.271913	0.630783	-5.61913	0	0	1.46044	-1.71844	2.51805	0.0153415	0.557686	-3.00415	1	0	0.86864	1.68603	2.59105	0.0105506	0.236568	-2.93098	0	0	0.595233	2.26089	1.55244	0.125616	0.624691	-5.09731	0	0	1	0	0.816661	1.94283
2911	GRM1	glutamate metabotropic receptor 1	NA	NA	NA	NA	NA	NA	NA	NA	1.70364	-4.33438	1.73447	0.0895262	0.813218	-4.21488	0	0	0.740527	-2.22662	1.26991	0.206159	0.653701	-4.98091	0	0	1.91804	-2.78001	2.82339	0.00636965	0.194158	-2.3307	1	0	1	0	1.45407	1.94259
101929719	LOC101929719	uncharacterized LOC101929719	2.70758	-0.446975	3.58251	0.000720464	0.0374286	-0.513011	1	0	-0.252301	0.0635035	-0.343179	0.733026	0.974247	-5.61652	0	0	0.43152	-1.66618	0.849517	0.397001	0.799433	-5.38955	0	0	1.58976	2.45061	3.67138	0.00050207	0.0523974	-0.364953	1	0	2	0	1.11914	1.94006
56133	PCDHB2	protocadherin beta 2	0.478801	2.91048	0.935911	0.353401	0.699368	-5.81769	0	0	2.40146	2.11786	2.28223	0.0271448	0.645044	-3.78431	1	0	0.940558	4.04017	1.83167	0.0690622	0.480173	-4.85805	0	0	1.87942	2.80597	2.69974	0.00891955	0.22544	-3.04006	1	0	2	0	1.42506	1.93739
6414	SELENOP	selenoprotein P	0.625021	5.80087	1.62971	0.108865	0.443745	-5.27337	0	0	0.404299	3.45667	0.524244	0.602624	0.961685	-6.0568	0	0	1.45197	6.02375	3.70664	0.000298625	0.0382384	-0.168338	1	0	0.717437	4.44661	1.87732	0.0651515	0.498985	-4.82759	0	0	1	0	0.799682	1.93448
55871	CBWD1	COBW domain containing 1	1.0919	5.98904	4.22434	9.05938e-05	0.0125199	1.12228	1	0	0.322569	4.2106	0.660161	0.51244	0.946738	-6.00188	0	0	0.487611	2.94572	1.19686	0.233324	0.679611	-5.56367	0	0	0.460985	5.7298	1.65168	0.103624	0.588854	-5.28917	0	0	1	0	0.590766	1.93326
80759	KHDC1	KH domain containing 1	1.10607	2.15863	1.77226	0.0818771	0.391306	-4.70132	0	0	1.77776	-1.01073	1.99201	0.0523212	0.750456	-4.0296	0	0	1.41343	0.589664	2.90248	0.00428352	0.154957	-2.11454	1	0	0.561809	1.70785	1.0645	0.291202	0.76627	-5.57338	0	0	1	0	1.21477	1.93281
6323	SCN1A	sodium voltage-gated channel alpha subunit 1	NA	NA	NA	NA	NA	NA	NA	NA	4.72856	-4.00211	4.18894	0.000125389	0.0713374	0.977988	1	0	0.40303	-3.17118	0.585148	0.559362	0.87358	-5.50541	0	0	1.15112	-2.29977	1.01827	0.312482	0.776957	-5.21465	0	0	1	0	2.09424	1.93078
8999	CDKL2	cyclin dependent kinase like 2	1.69108	-1.50903	2.42121	0.0187878	0.203996	-3.23325	1	0	2.78989	-3.30883	2.57893	0.0131719	0.530506	-2.87499	1	0	1.41819	-1.67693	2.10756	0.0367978	0.387866	-3.76734	1	0	0.512961	-1.11488	0.60239	0.549097	0.887275	-5.58187	0	0	3	0	1.60303	1.92752
4636	MYL5	myosin light chain 5	0.799658	4.87084	2.59498	0.0120977	0.164436	-3.36402	0	0	-0.0518996	0.486084	-0.108642	0.913959	0.990483	-5.78407	0	0	1.19356	3.64762	5.00941	1.57209e-06	0.0010972	4.8906	1	0	0.0659307	4.07138	0.212374	0.832507	0.970247	-6.42832	0	0	1	0	0.501814	1.92703
90362	FAM110B	family with sequence similarity 110 member B	1.26858	5.25787	2.28643	0.0260942	0.236506	-4.06846	1	0	1.28839	3.54898	1.26685	0.211583	0.889806	-5.44295	0	0	1.29251	5.23289	2.25178	0.0258456	0.339432	-4.16825	1	0	1.21164	5.37943	1.8939	0.062876	0.493047	-4.89289	0	0	2	0	1.26528	1.92474
64834	ELOVL1	ELOVL fatty acid elongase 1	0.455066	6.4551	1.9528	0.0559275	0.330761	-4.7375	0	0	1.15561	3.77416	3.59096	0.000797096	0.175995	-0.666499	1	0	0.370185	6.7576	1.85449	0.0657096	0.471748	-4.98127	0	0	0.0609123	5.24578	0.279859	0.780511	0.95739	-6.53501	0	0	1	0	0.510443	1.91953
116966	WDR17	WD repeat domain 17	1.54327	-1.14581	1.79728	0.0777697	0.384074	-4.37573	0	0	2.30581	-2.22574	1.85276	0.0703343	0.784934	-4.21172	0	0	0.172805	0.22279	0.232813	0.816237	0.957031	-5.79064	0	0	2.70837	0.225321	3.79267	0.000338862	0.0414786	0.101503	1	0	1	0	1.68257	1.91888
201477	DLGAP1-AS3	DLGAP1 antisense RNA 3	NA	NA	NA	NA	NA	NA	NA	NA	1.73495	-3.3792	1.08803	0.282247	0.918356	-4.97249	0	0	NA	NA	NA	NA	NA	NA	NA	NA	2.49819	-2.01103	2.74954	0.00779714	0.21034	-2.52801	1	0	1	0	2.11657	1.91878
729375	FAM86HP	family with sequence similarity 86, member A pseudogene	1.373	0.823462	3.4409	0.00111262	0.0460948	-0.911712	1	0	0.776093	-1.79432	1.09846	0.277714	0.916509	-5.04431	0	0	0.626323	-2.75118	1.3216	0.188393	0.640039	-4.90474	0	0	0.653896	0.458269	1.80998	0.0751157	0.528878	-4.45435	0	0	1	0	0.857328	1.91774
494513	PJVK	pejvakin	0.66221	1.69536	2.07324	0.0428361	0.295064	-4.09039	0	0	0.254232	-1.26084	0.368169	0.714435	0.972695	-5.509	0	0	0.771669	-0.0312251	2.37098	0.0190616	0.299969	-3.29181	0	0	1.03355	0.487232	2.85781	0.00579028	0.185173	-2.36519	1	0	1	0	0.680416	1.91755
283177	LOC283177	uncharacterized LOC283177	3.31599	2.67204	4.33203	6.30403e-05	0.0103934	1.55628	1	0	1.16952	-0.368951	0.816184	0.418598	0.942079	-5.4963	0	0	0.182629	-0.294894	0.2281	0.819891	0.957716	-5.75224	0	0	2.42394	2.38935	2.2832	0.0258358	0.35336	-3.97848	1	0	2	0	1.77302	1.91488
10050	SLC17A4	solute carrier family 17 member 4	2.24057	-0.785397	1.84251	0.0707817	0.37086	-4.36052	0	0	2.75658	-1.55205	1.67132	0.101443	0.824011	-4.53084	0	0	2.14438	-1.91156	1.91782	0.0571084	0.452743	-4.11681	0	0	2.94452	-0.54514	2.22306	0.029843	0.373429	-3.75395	1	0	1	0	2.52151	1.91368
9290	GPR55	G protein-coupled receptor 55	NA	NA	NA	NA	NA	NA	NA	NA	NA	NA	NA	NA	NA	NA	NA	NA	1.03902	-3.01069	1.64425	0.102301	0.546967	-4.48638	0	0	1.13044	-2.48041	2.18237	0.0328554	0.388415	-3.63153	1	0	1	0	1.08473	1.91331
101928021	LOC101928021	uncharacterized LOC101928021	0.541292	-0.724434	1.37082	0.175987	0.533239	-4.95423	0	0	1.76981	-3.22252	2.84612	0.0065876	0.393339	-2.35925	1	0	NA	NA	NA	NA	NA	NA	NA	NA	0.509292	-0.499017	1.51813	0.134033	0.639266	-4.78662	0	0	1	0	0.940133	1.91169
64579	NDST4	N-deacetylase and N-sulfotransferase 4	NA	NA	NA	NA	NA	NA	NA	NA	NA	NA	NA	NA	NA	NA	NA	NA	1.133	-4.34938	2.01882	0.0453572	0.417902	-3.8695	1	0	1.42566	-4.11159	1.80128	0.0764918	0.531033	-4.17281	0	0	1	0	1.27933	1.91005
216	ALDH1A1	aldehyde dehydrogenase 1 family member A1	0.0428887	4.66605	0.0683555	0.94575	0.9827	-6.46947	0	0	2.41136	2.2938	2.35294	0.0229544	0.617478	-3.64571	1	0	2.06714	4.84896	3.54138	0.000536347	0.0538656	-0.692387	1	0	1.14941	4.43598	1.67673	0.0985992	0.579368	-5.18697	0	0	2	0	1.4177	1.90985
101929709	LOC101929709	uncharacterized LOC101929709	1.30506	5.14162	3.38693	0.0013099	0.0503468	-1.36525	1	0	0.26279	3.80597	0.489778	0.626617	0.964554	-6.08282	0	0	0.319845	1.87476	0.856881	0.392931	0.797402	-5.67188	0	0	0.953879	6.05755	2.90319	0.00510064	0.175397	-2.69812	0	0	1	0	0.710393	1.90919
60401	EDA2R	ectodysplasin A2 receptor	1.29331	0.881716	2.59786	0.0120079	0.164361	-2.98576	1	0	-1.45313	0.284609	-1.04534	0.301325	0.921272	-5.1091	0	0	1.67991	1.31115	3.20176	0.00168037	0.0998108	-1.38037	1	0	1.85316	2.02182	2.87723	0.00548533	0.180433	-2.44893	1	0	3	0	0.843316	1.90788
84733	CBX2	chromobox 2	0.69274	4.79311	1.65009	0.104612	0.436359	-5.19396	0	0	1.45684	0.823854	2.07397	0.043703	0.722333	-4.04275	1	0	0.870672	4.60874	2.71365	0.00746528	0.197742	-3.01607	0	0	0.619531	3.83091	1.19217	0.237708	0.732096	-5.78055	0	0	1	0	0.909946	1.90747
7424	VEGFC	vascular endothelial growth factor C	0.306164	3.13547	0.943993	0.349293	0.695932	-5.82479	0	0	-0.288557	-0.0483058	-0.35193	0.726497	0.973824	-5.61905	0	0	0.840245	3.0153	2.66519	0.00857093	0.208831	-2.92896	0	0	1.40475	2.33867	4.36128	4.93547e-05	0.0118903	1.79072	1	0	1	0	0.56565	1.90463
219293	ATAD3C	ATPase family AAA domain containing 3C	0.706673	3.83388	1.67354	0.0998869	0.428757	-5.04726	0	0	1.29383	-2.45819	1.50158	0.140034	0.858109	-4.59077	0	0	0.574032	1.71981	1.25763	0.210557	0.659352	-5.28957	0	0	1.19845	2.13434	3.1846	0.00226285	0.112838	-1.70433	1	0	1	0	0.943245	1.90434
932	MS4A3	membrane spanning 4-domains A3	2.65161	-3.2942	3.51069	0.000899148	0.0421335	-0.721619	1	0	NA	NA	NA	NA	NA	NA	NA	NA	0.26132	-3.84646	0.296846	0.767011	0.941633	-5.59612	0	0	NA	NA	NA	NA	NA	NA	NA	NA	1	0	1.45647	1.90377
54491	OTULINL	OTU deubiquitinase with linear linkage specificity like	0.762349	4.78488	1.42318	0.160319	0.514363	-5.53012	0	0	1.67383	3.45155	2.43921	0.0186329	0.590517	-3.47979	1	0	0.939032	4.26838	1.2707	0.205879	0.653344	-5.69718	0	0	1.35592	5.12279	2.47449	0.0160745	0.296245	-3.70023	1	0	2	0	1.18278	1.90189
1544	CYP1A2	cytochrome P450 family 1 subfamily A member 2	NA	NA	NA	NA	NA	NA	NA	NA	NA	NA	NA	NA	NA	NA	NA	NA	1.37907	-3.39797	1.46833	0.14419	0.596591	-4.72311	0	0	2.31584	-2.75899	2.3239	0.0234023	0.341149	-3.39437	1	0	1	0	1.84746	1.89611
131368	ZPLD1	zona pellucida like domain containing 1	NA	NA	NA	NA	NA	NA	NA	NA	-0.136835	-5.0296	-0.109641	0.913171	0.990483	-5.24557	0	0	2.17941	-3.33476	3.90002	0.000146911	0.0251836	0.746478	1	0	NA	NA	NA	NA	NA	NA	NA	NA	1	0	1.02129	1.89519
83756	TAS1R3	taste 1 receptor member 3	1.28749	0.707942	4.0408	0.000166554	0.0183501	0.783978	1	0	0.200962	-4.53229	0.202393	0.840502	0.986598	-5.27865	0	0	1.42808	-0.937206	1.86469	0.0642556	0.467666	-4.22843	0	0	0.489005	1.65791	1.45916	0.149536	0.660221	-5.09209	0	0	1	0	0.851385	1.89176
91608	RASL10B	RAS like family 10 member B	1.20992	1.8695	2.91977	0.00506502	0.104225	-2.31646	1	0	1.10383	-1.99485	1.21507	0.230534	0.894788	-4.92383	0	0	0.928498	1.16975	1.99414	0.0480207	0.427235	-4.12208	0	0	0.714537	0.444508	1.42601	0.15885	0.667283	-5.03056	0	0	1	0	0.989197	1.88875
448831	FRG2	FSHD region gene 2	NA	NA	NA	NA	NA	NA	NA	NA	1.14567	-4.85783	0.807336	0.423625	0.942079	-5.08027	0	0	NA	NA	NA	NA	NA	NA	NA	NA	2.33843	-3.57565	2.96966	0.00422695	0.160376	-1.99942	1	0	1	0	1.74205	1.8885
91464	ISX	intestine specific homeobox	1.6422	0.32394	1.95887	0.0551944	0.328805	-4.216	0	0	2.52939	-1.80908	2.69498	0.00979423	0.462592	-2.6633	1	0	1.13215	0.573193	1.9577	0.0521935	0.437802	-4.15291	0	0	0.682252	0.728761	0.940552	0.350562	0.796398	-5.53931	0	0	1	0	1.4965	1.88803
92565	FANK1	fibronectin type III and ankyrin repeat domains 1	0.81869	1.70262	2.17523	0.0339194	0.268804	-3.90852	0	0	0.487093	-0.947732	0.516127	0.608236	0.962586	-5.50453	0	0	1.0278	0.773999	2.7057	0.00763731	0.200333	-2.59359	1	0	1.22295	0.734314	2.1538	0.0351267	0.39931	-3.91877	1	0	2	0	0.889135	1.88771
375061	FAM89A	family with sequence similarity 89 member A	0.209405	2.09421	0.60943	0.544743	0.818225	-5.92048	0	0	1.20802	-1.56962	1.66298	0.103111	0.827615	-4.45199	0	0	1.1563	1.18047	3.29977	0.00121904	0.085635	-1.04745	1	0	0.677637	0.240977	1.97178	0.0530717	0.468507	-4.15409	0	0	1	0	0.812842	1.88599
5597	MAPK6	mitogen-activated protein kinase 6	0.912753	5.49924	2.88683	0.00554761	0.10941	-2.69471	0	0	1.20764	4.52781	2.15311	0.0365838	0.695207	-4.06523	1	0	0.432322	4.78359	1.80388	0.0733361	0.490128	-4.9493	0	0	0.242609	5.33149	0.699455	0.486868	0.863478	-6.33332	0	0	1	0	0.698832	1.88582
5042	PABPC3	poly(A) binding protein cytoplasmic 3	1.14919	1.64317	2.64748	0.010553	0.153345	-2.93627	1	0	1.28809	1.37975	2.84287	0.00664473	0.394823	-2.48897	1	0	0.646119	0.102878	1.31169	0.191706	0.642527	-5.04793	0	0	0.404748	1.4159	0.740863	0.461556	0.853247	-5.84449	0	0	2	0	0.872036	1.88573
79589	RNF128	ring finger protein 128	0.692255	-0.0506354	0.882583	0.381294	0.718332	-5.52362	0	0	2.9261	-3.18356	2.75815	0.00831002	0.432626	-2.51914	1	0	1.42693	0.972285	2.24581	0.0262351	0.339663	-3.6614	1	0	1.51783	-1.02585	1.65519	0.102908	0.588236	-4.60577	0	0	2	0	1.64078	1.88543
101929572	LOC101929572	uncharacterized LOC101929572	2.35414	1.54772	2.17278	0.0341125	0.269283	-3.98238	1	0	1.77046	0.383884	1.19446	0.238415	0.900324	-5.33899	0	0	2.62537	-1.24947	3.19441	0.00172082	0.101904	-1.30653	1	0	1.29763	1.96843	0.980044	0.330849	0.785877	-5.7264	0	0	2	0	2.0119	1.88542
7430	EZR	ezrin	1.11663	7.3826	3.63128	0.00061903	0.0350442	-0.687813	1	0	0.738093	5.81921	1.7328	0.0898262	0.81405	-4.80906	0	0	0.316844	8.13132	1.61592	0.108296	0.554323	-5.3903	0	0	0.115112	7.39364	0.54443	0.588086	0.899434	-6.52274	0	0	1	0	0.57167	1.88111
5983	RFC3	replication factor C subunit 3	0.666032	3.21103	1.59972	0.115378	0.454236	-5.0861	0	0	1.25561	2.3833	3.472	0.00113472	0.202272	-0.962056	1	0	0.37114	3.88733	1.58462	0.115241	0.561006	-5.17211	0	0	0.421687	3.25753	0.867755	0.388854	0.818562	-5.99405	0	0	1	0	0.678617	1.88102
102724058	LOC102724058	uncharacterized LOC102724058	NA	NA	NA	NA	NA	NA	NA	NA	3.98493	-5.00904	3.39653	0.00141555	0.214285	-1.17352	1	0	0.174017	-5.01456	0.308822	0.757902	0.938182	-5.56634	0	0	1.66908	-3.75029	1.93399	0.0576536	0.480524	-3.99461	0	0	1	0	1.94268	1.87978
2638	GC	GC vitamin D binding protein	0.342894	-0.0696759	0.190788	0.849392	0.949419	-5.84644	0	0	1.58821	-3.54255	0.781935	0.438256	0.9425	-5.22397	0	0	4.58556	-1.4319	4.84596	3.21539e-06	0.0019041	4.25375	1	0	2.29409	-1.53861	1.69594	0.0948811	0.571631	-4.58849	0	0	1	0	2.20269	1.87866
729475	RAD51AP2	RAD51 associated protein 2	NA	NA	NA	NA	NA	NA	NA	NA	2.22093	-5.81807	2.34451	0.0234216	0.617478	-3.31837	1	0	NA	NA	NA	NA	NA	NA	NA	NA	1.04769	-3.98852	1.41279	0.162686	0.670706	-4.67333	0	0	1	0	1.63431	1.87865
125981	ACER1	alkaline ceramidase 1	2.43349	-2.33875	3.74445	0.000433603	0.029642	-0.0839864	1	0	0.878006	-5.1973	0.77674	0.441285	0.943227	-5.06175	0	0	0.673696	-2.92133	1.11121	0.268327	0.709955	-5.12575	0	0	NA	NA	NA	NA	NA	NA	NA	NA	1	0	1.3284	1.87747
440224	CXADRP3	CXADR pseudogene 3	NA	NA	NA	NA	NA	NA	NA	NA	1.85115	-3.52727	1.05886	0.295186	0.919997	-4.98067	0	0	1.68378	-3.79167	2.07341	0.0399114	0.398543	-3.78943	1	0	3.20446	-1.48056	2.4962	0.0152087	0.287441	-3.12752	1	0	2	0	2.24646	1.87616
284312	ZSCAN1	zinc finger and SCAN domain containing 1	3.22451	-0.549791	4.19816	9.88835e-05	0.0133706	1.24977	1	0	-0.122067	-4.89366	-0.107037	0.915224	0.990541	-5.25099	0	0	1.50837	-0.933637	2.03804	0.0433719	0.409705	-3.92766	1	0	0.971765	-0.734894	1.37254	0.17481	0.682149	-4.97994	0	0	2	0	1.39564	1.87543
3362	HTR6	5-hydroxytryptamine receptor 6	1.86873	-0.875719	3.063	0.00338613	0.0853113	-1.83108	1	0	0.433443	-2.18112	0.631443	0.530874	0.951623	-5.31684	0	0	1.44145	-1.13605	2.51907	0.0128564	0.256602	-2.9523	1	0	0.460587	0.552528	1.28384	0.203944	0.708672	-5.22184	0	0	2	0	1.05105	1.87434
9215	LARGE1	LARGE xylosyl- and glucuronyltransferase 1	0.275854	3.27001	0.850915	0.398498	0.733285	-5.92537	0	0	1.53537	1.38637	3.50288	0.00103586	0.197321	-0.855281	1	0	0.321031	4.23087	1.17478	0.242016	0.687057	-5.77364	0	0	0.704344	4.01773	1.96605	0.0537457	0.469914	-4.63584	0	0	1	0	0.70915	1.87366
56131	PCDHB4	protocadherin beta 4	0.547489	1.55806	1.26535	0.211068	0.57093	-5.29457	0	0	1.73249	-0.0485553	2.6302	0.0115661	0.497195	-2.88845	1	0	0.428495	2.41466	1.16529	0.245825	0.690136	-5.4605	0	0	1.1311	1.95301	2.42796	0.0180809	0.312101	-3.47219	1	0	2	0	0.959892	1.8722
401647	GOLGA7B	golgin A7 family member B	1.36393	1.67047	1.96722	0.0541988	0.325257	-4.32189	0	0	1.65573	-3.30245	1.79507	0.079209	0.799061	-4.17653	0	0	0.548854	0.287735	0.937063	0.350291	0.772617	-5.4486	0	0	1.62155	0.852211	2.78082	0.00716007	0.202507	-2.61802	1	0	1	0	1.29752	1.87004
645249	MNX1-AS1	MNX1 antisense RNA 1 (head to head)	1.20559	1.38018	2.2038	0.0317335	0.260791	-3.84257	1	0	0.848825	-3.35152	0.766092	0.447532	0.943407	-5.16973	0	0	0.864055	-1.77727	1.36481	0.174435	0.627668	-4.88739	0	0	2.08833	-0.183755	3.14447	0.00254785	0.119897	-1.65484	1	0	2	0	1.2517	1.86979
101929294	LOC101929294	uncharacterized LOC101929294	NA	NA	NA	NA	NA	NA	NA	NA	0.340314	-4.44486	0.36513	0.716687	0.972695	-5.25634	0	0	NA	NA	NA	NA	NA	NA	NA	NA	1.85403	-2.14838	3.37376	0.00127874	0.0870258	-1.00691	1	0	1	0	1.09717	1.86945
123099	DEGS2	delta 4-desaturase, sphingolipid 2	1.37989	2.92616	2.42122	0.0187876	0.203996	-3.58465	1	0	1.42719	-0.16356	1.51607	0.136339	0.856171	-4.76652	0	0	1.0956	2.90352	2.33849	0.0207342	0.310887	-3.69753	1	0	0.549334	2.01509	1.19457	0.236776	0.731095	-5.48468	0	0	2	0	1.113	1.86759
54551	MAGEL2	MAGE family member L2	2.13037	-1.0864	3.13062	0.00278929	0.0769191	-1.66421	1	0	2.06419	-3.31936	1.90655	0.0628322	0.77547	-4.02482	0	0	0.597672	0.526121	1.01932	0.309756	0.742305	-5.39868	0	0	1.02106	-0.229333	1.4017	0.165959	0.6739	-4.98277	0	0	1	0	1.45332	1.86455
317772	HIST2H2AB	histone cluster 2 H2A family member b	-0.144506	-2.10843	-0.233852	0.815966	0.936958	-5.60912	0	0	1.48707	0.920342	2.41672	0.0196824	0.593254	-3.39456	1	0	1.64499	1.22235	2.79617	0.00587601	0.180105	-2.43154	1	0	1.0135	3.40406	2.46855	0.016319	0.296919	-3.59113	1	0	3	0	1.00026	1.8619
100132288	TEKT4P2	tektin 4 pseudogene 2	0.210774	2.68693	0.433352	0.66645	0.875695	-6.09212	0	0	1.27422	0.21398	2.05666	0.0454117	0.728612	-3.99899	1	0	1.08144	2.8682	2.91773	0.00409072	0.15169	-2.27696	1	0	0.832904	1.90969	2.03653	0.0459463	0.444249	-4.23533	0	0	2	0	0.849835	1.86107
55022	PID1	phosphotyrosine interaction domain containing 1	1.42626	2.02685	2.86137	0.00594955	0.113852	-2.47243	1	0	0.682319	-0.731146	0.712798	0.479568	0.946651	-5.44592	0	0	0.941082	2.40306	2.27075	0.024642	0.333775	-3.7629	0	0	0.931355	1.55704	1.59171	0.116504	0.610041	-4.91723	0	0	1	0	0.995253	1.85916
101928069	LOC101928069	uncharacterized LOC101928069	1.12235	2.53607	3.99083	0.00019618	0.0202593	0.579387	1	0	1.13612	-0.942691	2.46872	0.0173327	0.579462	-3.1212	1	0	0.0395463	-1.63065	0.0677734	0.94606	0.987173	-5.69807	0	0	0.277833	1.67641	0.901171	0.370963	0.80764	-5.65448	0	0	2	0	0.643964	1.85712
146456	TMED6	transmembrane p24 trafficking protein 6	1.77077	0.410122	2.52556	0.0144556	0.180664	-3.13083	1	0	0.851838	-1.51496	0.796854	0.429627	0.942499	-5.28816	0	0	2.22389	-0.344168	3.2311	0.00152755	0.0941684	-1.21564	1	0	0.584043	0.596494	0.855371	0.395619	0.823372	-5.59306	0	0	2	0	1.35764	1.85222
3763	KCNJ6	potassium voltage-gated channel subfamily J member 6	2.84948	-2.35448	3.3143	0.0016281	0.0561533	-1.19864	1	0	2.12645	-3.59908	1.71433	0.0931952	0.815686	-4.29121	0	0	0.351941	-2.3375	0.421592	0.67395	0.912643	-5.60315	0	0	1.80605	-0.476742	1.94916	0.0557748	0.475018	-4.22447	0	0	1	0	1.78348	1.84984
727	C5	complement C5	0.990231	4.11885	1.84534	0.0703623	0.369608	-4.82664	0	0	1.30087	1.92128	1.92756	0.0600932	0.772853	-4.39457	0	0	1.10038	3.78679	2.92788	0.00396692	0.14944	-2.36986	1	0	0.430688	3.76815	0.68824	0.493853	0.868244	-6.1622	0	0	1	0	0.955542	1.84725
590	BCHE	butyrylcholinesterase	0.944541	1.68032	1.5166	0.135082	0.482034	-5.02814	0	0	-2.30724	-0.434596	-1.06406	0.292853	0.919997	-4.96839	0	0	1.5321	2.15047	2.51476	0.0130078	0.257851	-3.22145	1	0	2.90537	0.56966	4.41935	4.02552e-05	0.0104538	2.02637	1	0	2	0	0.768691	1.84666
347688	TUBB8	tubulin beta 8 class VIII	0.97374	-1.86018	1.83992	0.0711671	0.37196	-4.23024	0	0	NA	NA	NA	NA	NA	NA	NA	NA	0.271062	-3.29631	0.509199	0.61139	0.895244	-5.5361	0	0	1.6121	-2.57575	3.19074	0.00222199	0.112769	-1.47133	1	0	1	0	0.952302	1.84662
84888	SPPL2A	signal peptide peptidase like 2A	1.05277	5.65303	4.6153	2.38736e-05	0.00595108	2.39135	1	0	-0.0825514	3.85379	-0.207824	0.836283	0.986273	-6.16814	0	0	0.33407	5.8788	1.95744	0.0522252	0.437802	-4.75815	0	0	0.230563	5.2242	1.0175	0.312847	0.777008	-6.07298	0	0	1	0	0.383714	1.8456
10343	PKDREJ	polycystin family receptor for egg jelly	0.60875	-1.01181	1.46039	0.149858	0.5035	-4.82373	0	0	2.31966	-2.24411	3.20451	0.00245853	0.267194	-1.53348	1	0	0.25333	-0.863731	0.538677	0.59094	0.885798	-5.60677	0	0	0.978737	0.299941	2.1778	0.0332093	0.389891	-3.81562	0	0	1	0	1.04012	1.84535
442319	ZNF727	zinc finger protein 727	0.802229	1.64516	1.11122	0.271299	0.629824	-5.50718	0	0	2.83816	0.514538	3.22985	0.00228786	0.263672	-1.56391	1	0	0.396364	0.990337	0.632221	0.528243	0.862375	-5.71493	0	0	1.44714	2.60941	2.40769	0.0190236	0.315051	-3.63915	1	0	2	0	1.37097	1.84524
101929730	LINC01352	long intergenic non-protein coding RNA 1352	NA	NA	NA	NA	NA	NA	NA	NA	0.925756	-4.30527	1.11471	0.270759	0.913783	-4.86582	0	0	NA	NA	NA	NA	NA	NA	NA	NA	1.36013	-1.8591	2.57539	0.0123958	0.261738	-2.88583	1	0	1	0	1.14294	1.84505
158297	SAXO1	stabilizer of axonemal microtubules 1	1.38969	-1.59509	2.71196	0.00890342	0.140977	-2.61296	1	0	1.39361	-2.22724	1.57545	0.122002	0.845609	-4.52609	0	0	1.06755	-1.35807	2.12237	0.0355137	0.381533	-3.74092	1	0	0.528814	0.18097	0.96619	0.337679	0.79033	-5.47864	0	0	2	0	1.09492	1.84399
390595	UBAP1L	ubiquitin associated protein 1 like	1.42966	4.01619	4.69896	1.78431e-05	0.00490599	2.71575	1	0	0.208123	0.988934	0.310343	0.757701	0.97752	-5.87221	0	0	0.294299	2.20341	0.930768	0.353528	0.7741	-5.65491	0	0	0.368274	4.64325	1.4114	0.163095	0.670781	-5.54328	0	0	1	0	0.575088	1.83787
56135	PCDHAC1	protocadherin alpha subfamily C, 1	-0.223857	-2.11009	-0.288916	0.77373	0.921953	-5.58988	0	0	4.31894	-2.2305	4.68537	2.5e-05	0.0324177	2.47747	1	0	0.778568	0.128956	1.10992	0.26888	0.710328	-5.28383	0	0	1.64865	0.333188	1.84415	0.0699102	0.512191	-4.45239	0	0	1	0	1.63057	1.83763
91409	CCDC74B	coiled-coil domain containing 74B	0.846464	3.28216	1.45465	0.151436	0.504206	-5.3214	0	0	0.667814	-0.93214	0.60206	0.550088	0.95483	-5.47067	0	0	1.57068	1.59887	3.31715	0.00115074	0.0830999	-1.04808	1	0	1.14633	2.03732	1.9724	0.0529992	0.468507	-4.46695	0	0	1	0	1.05782	1.83657
124359	CDYL2	chromodomain Y like 2	1.74323	5.3029	4.98925	6.40814e-06	0.00240882	3.6476	1	0	0.305308	4.07779	0.527736	0.600217	0.961278	-6.0737	0	0	0.607361	6.00103	1.89217	0.0604707	0.460947	-4.89616	0	0	-0.0244343	6.38465	-0.0690019	0.945209	0.988391	-6.62576	0	0	1	0	0.657867	1.83504
441027	TMEM150C	transmembrane protein 150C	1.30436	3.61059	2.99207	0.00413901	0.0936134	-2.31933	1	0	1.61104	2.68364	2.71284	0.00935172	0.454806	-2.86116	1	0	0.294351	3.64608	0.731081	0.465915	0.835785	-6.07453	0	0	0.35504	3.95975	0.89281	0.37539	0.810615	-6.05966	0	0	2	0	0.891197	1.8322
100133311	HOXA-AS3	HOXA cluster antisense RNA 3	1.13756	-0.0427514	2.06042	0.0440903	0.298992	-3.9932	1	0	1.4929	-2.1787	1.82896	0.0738876	0.790698	-4.17102	0	0	0.94129	-0.770247	1.76814	0.0791508	0.50034	-4.36871	0	0	0.96309	0.616515	1.67045	0.0998396	0.581807	-4.73823	0	0	1	0	1.13371	1.83199
285512	FAM13A-AS1	FAM13A antisense RNA 1	0.771323	3.27455	1.85587	0.0688205	0.366251	-4.68564	0	0	1.50064	3.14917	2.49309	0.0163217	0.564808	-3.35701	1	0	-0.18407	0.816031	-0.386313	0.699834	0.920395	-5.7745	0	0	1.2046	5.23182	3.35969	0.00133506	0.0883972	-1.4566	1	0	2	0	0.823125	1.83058
157285	PRAG1	PEAK1 related, kinase-activating pseudokinase 1	0.346217	2.38811	0.86704	0.389679	0.726014	-5.79551	0	0	1.19268	1.24085	2.08037	0.0430855	0.719202	-4.05797	1	0	0.51914	4.4873	1.62458	0.106435	0.55148	-5.22832	0	0	1.04274	3.50316	2.74566	0.00787966	0.21077	-2.92181	1	0	2	0	0.775194	1.82941
105371998	LOC105371998	uncharacterized LOC105371998	1.38398	-0.967348	2.79434	0.00714012	0.125222	-2.44955	1	0	1.33483	-3.49832	1.7432	0.0879748	0.813014	-4.22072	0	0	NA	NA	NA	NA	NA	NA	NA	NA	0.531542	-1.43384	0.949806	0.345876	0.795222	-5.31717	0	0	1	0	1.08345	1.82912
54661	PCDHB17P	protocadherin beta 17 pseudogene	1.05809	-1.16831	1.51942	0.134371	0.481049	-4.75206	0	0	2.09824	-2.44157	1.84916	0.0708612	0.784934	-4.15239	0	0	0.250689	-0.600056	0.420932	0.674431	0.912643	-5.67246	0	0	2.42497	0.0555975	3.51714	0.000819489	0.066657	-0.666623	1	0	1	0	1.458	1.82667
64067	NPAS3	neuronal PAS domain protein 3	1.77889	-0.523753	2.88811	0.00552819	0.10935	-2.25762	1	0	1.80376	-1.70029	2.46745	0.0173868	0.579462	-3.11397	1	0	0.905488	0.278328	1.5733	0.117838	0.563918	-4.7367	0	0	0.251432	0.461112	0.371354	0.711632	0.934757	-5.86858	0	0	2	0	1.18489	1.82505
91646	TDRD12	tudor domain containing 12	0.532275	-2.05564	0.966282	0.338123	0.687312	-5.26297	0	0	1.15891	-3.1339	1.32527	0.191622	0.882258	-4.72956	0	0	1.31302	-1.98447	2.62578	0.00957708	0.22387	-2.69634	1	0	1.08808	-0.630329	2.38185	0.0202882	0.324546	-3.32973	1	0	2	0	1.02307	1.8248
100287765	LINC00630	long intergenic non-protein coding RNA 630	1.32094	1.95683	3.66636	0.000554665	0.0337377	-0.343899	1	0	0.92131	2.58249	1.82179	0.0749875	0.793275	-4.6032	0	0	0.463997	0.23952	1.42213	0.157146	0.6113	-4.91109	0	0	0.0737503	4.71274	0.363482	0.717474	0.937074	-6.4418	0	0	1	0	0.694999	1.81844
9108	MTMR7	myotubularin related protein 7	1.18573	0.414379	3.25124	0.00196234	0.0629083	-1.38964	1	0	0.580095	-0.303652	1.40921	0.165493	0.874193	-4.83467	0	0	0.286593	0.271632	0.866919	0.387425	0.793061	-5.47647	0	0	0.669266	1.26772	1.74301	0.0862583	0.552802	-4.61561	0	0	1	0	0.680421	1.81759
26468	LHX6	LIM homeobox 6	0.408214	2.3632	1.14012	0.259166	0.618561	-5.53258	0	0	-0.230144	-0.500208	-0.331228	0.741975	0.975707	-5.55661	0	0	1.35084	2.26098	3.91375	0.000139559	0.0250058	0.813293	1	0	0.982436	1.89828	2.54603	0.0133783	0.272139	-3.21983	0	0	1	0	0.627836	1.81717
728047	GOLGA8O	golgin A8 family member O	1.25659	1.42133	4.21142	9.45963e-05	0.0129304	1.2867	1	0	-0.208415	-0.538847	-0.331832	0.741522	0.975707	-5.56647	0	0	0.538923	-0.847705	1.43551	0.153306	0.60735	-4.82501	0	0	0.70833	1.88523	1.95064	0.0555948	0.473859	-4.38913	0	0	1	0	0.573856	1.81644
219578	ZNF804B	zinc finger protein 804B	NA	NA	NA	NA	NA	NA	NA	NA	2.97817	-4.12849	2.05413	0.0456668	0.729914	-3.7878	1	0	0.0930154	-3.53914	0.130046	0.896711	0.975464	-5.63162	0	0	2.63347	-3.33851	3.26291	0.00179077	0.103606	-1.30063	1	0	2	0	1.90155	1.8157
100506013	APELA	apelin receptor early endogenous ligand	1.71139	-1.64917	1.98439	0.0521997	0.321155	-4.03533	0	0	1.35997	-1.65311	0.876268	0.385434	0.937238	-5.32035	0	0	0.929232	-3.1771	1.33664	0.183444	0.636486	-4.88195	0	0	2.89403	-1.34621	3.06357	0.00322739	0.134729	-1.8064	1	0	1	0	1.72366	1.81521
3209	HOXA13	homeobox A13	1.92585	3.55165	2.77241	0.00757505	0.130021	-2.8911	1	0	1.57829	2.78191	1.08745	0.282497	0.918356	-5.63012	0	0	1.27821	4.66083	2.3065	0.022506	0.320126	-4.01355	1	0	1.00655	4.31338	1.07678	0.285723	0.763546	-5.97821	0	0	2	0	1.44722	1.81079
392275	SMPD5	sphingomyelin phosphodiesterase 5	0.286278	0.113623	0.620511	0.537479	0.813896	-5.69844	0	0	NA	NA	NA	NA	NA	NA	NA	NA	0.237612	-1.3697	0.402638	0.68781	0.916352	-5.64236	0	0	1.71925	2.12445	4.40673	4.20833e-05	0.0107471	1.93316	1	0	1	0	0.747713	1.80996
100508046	LOC100508046	uncharacterized LOC100508046	2.43689	-0.161837	2.36466	0.0215948	0.218495	-3.44841	1	0	1.66705	0.132883	1.03196	0.307482	0.922257	-5.45971	0	0	2.5878	-0.885214	2.97338	0.00345278	0.13979	-1.90651	1	0	1.11997	1.12897	0.867144	0.389186	0.818743	-5.6799	0	0	2	0	1.95293	1.80929
100132111	C2CD4D-AS1	C2CD4D and THEM5 antisense RNA 1	2.79603	-0.644966	5.50033	1.01105e-06	0.000645917	5.32752	1	0	-0.0490739	-2.99398	-0.0547419	0.956581	0.996855	-5.38325	0	0	0.410906	-4.29451	0.71397	0.476399	0.840672	-5.40279	0	0	0.690767	-1.02246	1.07325	0.287292	0.764348	-5.25339	0	0	1	0	0.962156	1.8082
101928626	LOC101928626	uncharacterized LOC101928626	1.1962	1.99538	1.7166	0.0916663	0.412071	-4.78399	0	0	0.777141	-0.74175	1.49756	0.141073	0.858109	-4.70115	0	0	NA	NA	NA	NA	NA	NA	NA	NA	1.71138	0.192251	2.20833	0.0309043	0.377086	-3.79589	1	0	1	0	1.22824	1.8075
284307	ZIK1	zinc finger protein interacting with K protein 1	2.29981	1.48949	5.01546	5.83632e-06	0.00238464	3.83689	1	0	-0.462851	0.318316	-0.417454	0.678287	0.970984	-5.56878	0	0	0.401119	2.75485	0.870115	0.385682	0.792466	-5.79011	0	0	0.942054	1.98037	1.76009	0.0832942	0.546979	-4.71747	0	0	1	0	0.795034	1.80705
595	CCND1	cyclin D1	1.77187	6.20409	3.08654	0.00316591	0.0823004	-2.19578	1	0	0.747855	6.47981	1.13052	0.264111	0.909228	-5.61865	0	0	0.457617	8.17141	1.33769	0.1831	0.636486	-5.79042	0	0	0.631229	7.34256	1.66326	0.101276	0.585064	-5.32573	0	0	1	0	0.902143	1.80451
63947	DMRTC1	DMRT like family C1	0.448176	-1.11	0.6832	0.497342	0.793644	-5.55669	0	0	0.172227	-4.89644	0.162169	0.871883	0.987139	-5.27187	0	0	1.47527	-2.46516	2.68184	0.00817535	0.205087	-2.56546	1	0	1.9667	-1.36365	3.68969	0.000473338	0.0511615	-0.148735	1	0	2	0	1.01559	1.80423
135154	SDHAF4	succinate dehydrogenase complex assembly factor 4	0.486856	3.59036	2.15008	0.0359513	0.275781	-4.16237	0	0	0.413929	-1.20126	0.723841	0.472826	0.945234	-5.36377	0	0	1.07125	2.66969	3.63099	0.000391366	0.0441624	-0.138358	1	0	0.211961	2.6863	0.705819	0.482928	0.862594	-6.01103	0	0	1	0	0.545998	1.80268
203523	ZNF449	zinc finger protein 449	1.19361	3.03718	4.58447	2.65647e-05	0.00622866	2.40123	1	0	0.41215	1.4891	1.0911	0.280907	0.917624	-5.44592	0	0	0.36877	3.5039	1.84974	0.0663956	0.473008	-4.65796	0	0	-0.107737	3.18339	-0.314638	0.754086	0.948167	-6.1532	0	0	1	0	0.466698	1.80267
283162	OR8B4	olfactory receptor family 8 subfamily B member 4 (gene/pseudogene)	NA	NA	NA	NA	NA	NA	NA	NA	2.05748	-4.96402	1.56348	0.124788	0.846262	-4.41562	0	0	NA	NA	NA	NA	NA	NA	NA	NA	1.8241	-4.10025	2.0409	0.0454972	0.442741	-3.81043	1	0	1	0	1.94079	1.80219
100507537	STRIT1	small transmembrane regulator of ion transport 1	1.15085	-2.4041	0.943456	0.349565	0.696129	-5.28212	0	0	3.87034	-4.55143	2.82354	0.00699487	0.410605	-2.39737	1	0	1.97439	-4.63491	3.08491	0.00244092	0.121678	-1.58853	1	0	0.427962	-2.95535	0.350228	0.727347	0.939378	-5.50308	0	0	2	0	1.85588	1.80053
654254	ZNF732	zinc finger protein 732	1.15241	-0.770667	2.47089	0.0165973	0.192694	-3.1515	1	0	0.473356	-3.52578	0.476925	0.635672	0.964554	-5.28857	0	0	0.969182	-2.13584	1.87682	0.0625616	0.465349	-4.14801	0	0	1.14591	0.00173895	2.36806	0.0209936	0.330959	-3.40193	1	0	2	0	0.935213	1.79817
340348	TSPAN33	tetraspanin 33	0.58898	4.47357	2.06929	0.0432192	0.295814	-4.43066	0	0	1.10666	1.05207	2.0546	0.045619	0.729914	-4.08381	1	0	0.747667	4.16006	3.34173	0.00106025	0.0803078	-1.19306	0	0	-0.0866493	3.2533	-0.276371	0.783176	0.957628	-6.23932	0	0	1	0	0.589165	1.79731
4168	MCF2	MCF.2 cell line derived transforming sequence	0.609221	-2.76658	0.905739	0.369016	0.710985	-5.26404	0	0	2.04394	-5.12477	2.05807	0.0452707	0.728612	-3.75456	1	0	1.25641	-3.22299	2.42537	0.0165278	0.285828	-3.11413	1	0	NA	NA	NA	NA	NA	NA	NA	NA	2	0	1.30319	1.79639
284451	ODF3L2	outer dense fiber of sperm tails 3 like 2	1.56406	-0.00587875	3.14219	0.00269764	0.0756748	-1.65922	1	0	1.49192	-4.13532	1.31207	0.196001	0.882367	-4.70938	0	0	-0.291209	-1.84792	-0.540237	0.589866	0.885535	-5.5519	0	0	1.73341	-0.872802	3.26979	0.00175406	0.103159	-1.28287	1	0	2	0	1.12455	1.79595
222584	FAM83B	family with sequence similarity 83 member B	1.31876	-3.36049	1.85136	0.0694777	0.368359	-4.14637	0	0	4.63721	-4.94385	3.92569	0.000287093	0.106375	0.0770432	1	0	0.440227	-3.06623	0.560336	0.576119	0.880948	-5.52144	0	0	0.882727	-2.94519	0.846301	0.400619	0.824672	-5.27297	0	0	1	0	1.81973	1.79592
1015	CDH17	cadherin 17	NA	NA	NA	NA	NA	NA	NA	NA	3.92442	-2.99278	2.71429	0.00931656	0.454806	-2.61337	1	0	0.829338	-2.25923	0.808223	0.420292	0.812052	-5.40834	0	0	1.77345	-1.48426	1.86016	0.0675772	0.506444	-4.25289	0	0	1	0	2.17574	1.79422
404281	YY2	YY2 transcription factor	0.86735	0.754502	2.30299	0.0250779	0.233	-3.57765	0	0	1.10215	-0.0551375	2.54165	0.0144646	0.539436	-3.03198	1	0	0.813971	0.970305	2.58291	0.0107914	0.238417	-2.88989	0	0	-0.0869641	1.31698	-0.261873	0.794282	0.960723	-5.96098	0	0	1	0	0.674127	1.79142
10110	SGK2	serum/glucocorticoid regulated kinase 2	0.892054	2.3544	1.28129	0.205454	0.564439	-5.41263	0	0	1.56313	-1.15821	1.36103	0.180129	0.879467	-4.86809	0	0	1.19101	1.24185	1.8845	0.0615079	0.462837	-4.35263	0	0	1.63653	2.11888	2.63523	0.0105929	0.244309	-3.1085	1	0	1	0	1.32068	1.79051
353164	TAS2R42	taste 2 receptor member 42	NA	NA	NA	NA	NA	NA	NA	NA	0.413973	-4.46723	0.426445	0.671771	0.970564	-5.25043	0	0	NA	NA	NA	NA	NA	NA	NA	NA	1.47683	-2.41447	3.15353	0.00248068	0.118104	-1.56322	1	0	1	0	0.945403	1.78999
3960	LGALS4	galectin 4	-0.321165	1.31243	-0.380887	0.704751	0.892875	-5.88739	0	0	4.23659	-3.1586	3.8788	0.000331996	0.110649	0.109284	1	0	0.353698	-0.832675	0.454818	0.649923	0.905744	-5.65367	0	0	2.26738	-0.132042	3.20589	0.00212411	0.1096	-1.48626	1	0	2	0	1.63413	1.78966
80014	WWC2	WW and C2 domain containing 2	0.403722	3.1598	1.26727	0.210386	0.570345	-5.49142	0	0	1.71984	2.67412	4.17771	0.00012995	0.0713374	1.00269	1	0	0.183239	4.36303	0.60524	0.54597	0.869967	-6.27446	0	0	0.389055	4.66461	1.09115	0.279402	0.759535	-5.96241	0	0	1	0	0.673964	1.78534
8338	HIST2H2AC	histone cluster 2 H2A family member c	-0.219712	0.506605	-0.43937	0.662111	0.873097	-5.79262	0	0	1.28698	3.20642	2.6546	0.0108669	0.486289	-3.00046	1	0	0.777274	2.49743	1.8504	0.0662996	0.473008	-4.52266	0	0	1.06464	5.01658	3.07363	0.00313447	0.133355	-2.22521	1	0	2	0	0.727295	1.78482
56136	PCDHA13	protocadherin alpha 13	1.138	-2.32833	1.59235	0.117025	0.45642	-4.56903	0	0	2.96702	-2.95214	2.72847	0.00897937	0.443595	-2.58416	1	0	0.233708	-0.518295	0.285907	0.775359	0.943584	-5.72671	0	0	2.16242	-0.0560172	2.5275	0.0140344	0.277611	-3.14461	1	0	2	0	1.62529	1.78356
79674	VEPH1	ventricular zone expressed PH domain containing 1	0.516581	0.166286	0.599301	0.551427	0.821633	-5.73594	0	0	0.634037	-2.18991	0.471471	0.639531	0.964554	-5.39925	0	0	2.0085	-0.568947	3.53406	0.000550189	0.054302	-0.328976	1	0	1.71804	-0.535598	2.5211	0.0142676	0.279701	-3.06079	1	0	2	0	1.21929	1.78148
3149	HMGB3	high mobility group box 3	1.38658	5.17324	3.06387	0.00337767	0.0852125	-2.23831	1	0	1.12688	2.71772	1.90819	0.0626145	0.77547	-4.47172	0	0	0.369264	4.11863	1.22371	0.223055	0.671165	-5.70127	0	0	0.462635	4.21907	0.928435	0.35676	0.800647	-6.07722	0	0	1	0	0.836341	1.78105
5324	PLAG1	PLAG1 zinc finger	0.986423	-0.0931477	2.08228	0.0419707	0.292842	-3.94042	0	0	-0.82343	-1.17221	-0.843581	0.403266	0.93998	-5.16739	0	0	0.695466	0.200591	1.53427	0.127152	0.57203	-4.76791	0	0	1.81962	-0.128945	4.34838	5.16325e-05	0.0121464	1.81485	1	0	1	0	0.66952	1.78034
100506551	LOC100506551	uncharacterized LOC100506551	1.79154	-1.75658	3.44882	0.00108619	0.0460833	-0.857222	1	0	0.327334	0.505895	0.556399	0.580633	0.956524	-5.70014	0	0	1.19678	-1.93875	3.16217	0.00190914	0.105189	-1.38097	1	0	-0.0194675	2.19744	-0.0465832	0.962994	0.992463	-6.08012	0	0	2	0	0.824045	1.7802
268	AMH	anti-Mullerian hormone	0.387892	3.83824	0.711939	0.479505	0.782739	-6.12599	0	0	1.58909	-2.80322	1.58487	0.119842	0.843783	-4.46957	0	0	1.10752	1.68537	1.57113	0.118342	0.564608	-4.92579	0	0	1.59883	2.59727	3.24816	0.00187194	0.10544	-1.59964	1	0	1	0	1.17083	1.77902
400643	LINC00668	long intergenic non-protein coding RNA 668	5.20468	-0.587832	4.1732	0.000107474	0.0139717	1.16326	1	0	1.02103	-2.87438	0.570018	0.571437	0.955187	-5.34849	0	0	2.10966	-3.32576	2.31382	0.0220895	0.3182	-3.34843	1	0	0.0649059	-2.62814	0.0534974	0.957507	0.991471	-5.56122	0	0	2	0	2.10007	1.77763
29927	SEC61A1	SEC61 translocon alpha 1 subunit	0.846885	8.98065	2.94302	0.00474807	0.10027	-2.56185	0	0	1.00862	6.02911	3.46216	0.00116804	0.204843	-1.02386	1	0	0.500914	8.86475	2.52036	0.0128111	0.25642	-3.58549	0	0	-0.445583	7.93957	-1.84101	0.070375	0.512923	-5.02282	0	0	1	0	0.477709	1.77113
57415	C3orf14	chromosome 3 open reading frame 14	-1.03636	1.57771	-1.02174	0.311368	0.666169	-5.46333	0	0	3.2012	-0.383257	3.23938	0.00222665	0.259064	-1.50913	1	0	1.05686	1.00645	1.53384	0.127257	0.57203	-4.87838	0	0	2.40283	-0.0314225	3.32651	0.0014773	0.0918144	-1.20061	1	0	2	0	1.40613	1.7695
26762	HAVCR1	hepatitis A virus cellular receptor 1	NA	NA	NA	NA	NA	NA	NA	NA	0.578209	-3.80657	0.351779	0.726609	0.973824	-5.32212	0	0	1.6257	-2.5731	2.31782	0.0218642	0.317673	-3.34609	1	0	1.45574	-2.05058	2.63664	0.0105533	0.244038	-2.75332	1	0	2	0	1.21988	1.76875
105378853	LINC02609	long intergenic non-protein coding RNA 2609	0.433102	1.19355	0.841894	0.403485	0.736092	-5.66372	0	0	0.912773	-1.64158	1.36441	0.179073	0.878985	-4.79281	0	0	1.14463	-1.85614	2.14354	0.0337457	0.374358	-3.69029	1	0	1.33776	0.288239	2.71334	0.00859905	0.221011	-2.67844	1	0	2	0	0.957066	1.7658
196872	LINC00638	long intergenic non-protein coding RNA 638	0.67264	0.989312	1.73456	0.0884069	0.404974	-4.60624	0	0	0.767779	-1.34463	1.03829	0.304557	0.921272	-5.11705	0	0	0.632863	-1.33557	1.18602	0.237562	0.682834	-5.10091	0	0	1.12922	1.17007	3.09267	0.00296546	0.129576	-1.82142	1	0	1	0	0.800624	1.76289
33	ACADL	acyl-CoA dehydrogenase long chain	0.864971	4.7491	1.01363	0.315188	0.668108	-6.01081	0	0	1.27126	1.04377	0.742162	0.46176	0.943734	-5.79387	0	0	1.59866	3.48185	2.76016	0.00652728	0.189055	-2.84104	1	0	1.82595	3.35678	2.53211	0.0138684	0.276317	-3.45919	1	0	2	0	1.39021	1.76201
101929680	SCN1A-AS1	SCN1A and SCN9A antisense RNA 1	NA	NA	NA	NA	NA	NA	NA	NA	1.39468	-4.22442	1.09835	0.277762	0.916509	-4.90625	0	0	NA	NA	NA	NA	NA	NA	NA	NA	1.68236	-1.68114	2.42297	0.018309	0.313818	-3.23095	1	0	1	0	1.53852	1.76066
440910	LOC440910	uncharacterized LOC440910	1.50367	3.68876	1.63999	0.106702	0.439409	-5.13693	0	0	0.95721	0.562384	0.703644	0.485198	0.946651	-5.69965	0	0	1.63766	-0.360332	2.20517	0.0290245	0.353174	-3.65395	1	0	2.25354	4.37101	2.49066	0.0154253	0.289348	-3.66149	1	0	2	0	1.58802	1.75987
83876	MRO	maestro	0.653334	-0.379944	1.18023	0.242976	0.601202	-5.21337	0	0	1.52334	-1.01652	2.21885	0.0314665	0.673342	-3.60956	1	0	0.754294	0.0964796	1.76045	0.0804499	0.504541	-4.42914	0	0	0.880797	0.456644	1.87547	0.0654087	0.499775	-4.33979	0	0	1	0	0.952941	1.75875
150	ADRA2A	adrenoceptor alpha 2A	1.49149	3.65515	2.64858	0.0105228	0.153188	-3.16952	1	0	2.02775	1.65338	1.53506	0.131614	0.853262	-5.03135	0	0	0.850658	3.97363	1.33052	0.185446	0.637465	-5.6163	0	0	1.2354	2.56186	1.51987	0.133595	0.638454	-5.18943	0	0	1	0	1.40132	1.75851
56143	PCDHA5	protocadherin alpha 5	0.454468	-1.25814	0.527441	0.600004	0.843712	-5.61804	0	0	3.33229	-1.35821	3.10191	0.00328016	0.29782	-1.81403	1	0	0.440668	-0.63322	0.591627	0.555026	0.872061	-5.60557	0	0	2.12344	0.663359	2.8116	0.00658014	0.197427	-2.55257	1	0	2	0	1.58772	1.75814
54033	RBM11	RNA binding motif protein 11	0.913043	0.37275	1.38213	0.172508	0.529315	-5.05528	0	0	0.275839	-1.47745	0.221457	0.825716	0.985372	-5.55172	0	0	1.33358	-0.186417	2.10155	0.03733	0.389313	-3.84741	1	0	2.11952	-0.438174	3.31934	0.00150983	0.0928943	-1.17212	1	0	2	0	1.1605	1.75612
728658	RPL13AP5	ribosomal protein L13a pseudogene 5	0.376833	7.4247	1.10553	0.273733	0.6331	-5.97758	0	0	0.720947	4.1327	1.7638	0.0844011	0.810234	-4.74415	0	0	0.165208	4.48874	0.498897	0.618611	0.897981	-6.34733	0	0	1.05693	3.83111	3.65239	0.000533618	0.0540535	-0.511963	1	0	1	0	0.57998	1.75515
54584	GNB1L	G protein subunit beta 1 like	0.0206561	2.96174	0.0799746	0.936547	0.979055	-6.20463	0	0	0.536797	-1.00667	0.974114	0.335091	0.929625	-5.23133	0	0	1.02486	2.28166	4.28416	3.33205e-05	0.00943694	2.13495	1	0	0.496189	2.67571	1.68227	0.0975147	0.577987	-4.89339	0	0	1	0	0.519625	1.75513
3199	HOXA2	homeobox A2	0.740225	0.266468	1.66561	0.101464	0.431762	-4.64941	0	0	1.00017	-1.63608	1.66117	0.103476	0.827615	-4.4134	0	0	0.395176	-0.784082	0.795813	0.427447	0.816231	-5.4632	0	0	1.16421	0.0775367	2.88821	0.00531943	0.177872	-2.25956	1	0	1	0	0.824944	1.7527
196410	METTL7B	methyltransferase like 7B	0.312631	-0.0216368	0.347307	0.729683	0.902145	-5.8113	0	0	2.04192	-3.05072	1.69376	0.0970679	0.819999	-4.32267	0	0	2.10193	-0.144951	3.31315	0.00116616	0.0837658	-0.985235	1	0	1.27777	-0.949325	1.65532	0.102882	0.588236	-4.61631	0	0	1	0	1.43356	1.75238
51327	AHSP	alpha hemoglobin stabilizing protein	2.98403	-1.36262	2.89216	0.00546679	0.108728	-2.24272	1	0	NA	NA	NA	NA	NA	NA	NA	NA	0.601765	-2.00327	0.60863	0.543726	0.868238	-5.5363	0	0	NA	NA	NA	NA	NA	NA	NA	NA	1	0	1.7929	1.75039
79071	ELOVL6	ELOVL fatty acid elongase 6	1.13643	4.25938	2.92579	0.00498105	0.103285	-2.53786	1	0	1.3826	3.63479	1.89647	0.0641832	0.778938	-4.52236	0	0	0.34276	4.36489	1.03009	0.304691	0.738836	-5.95183	0	0	0.502919	4.36319	1.14161	0.257977	0.744267	-5.88188	0	0	1	0	0.841178	1.74849
23251	MINAR1	membrane integral NOTCH2 associated receptor 1	1.03867	0.739321	2.63597	0.0108753	0.155647	-2.88147	1	0	1.74174	-0.0860764	2.58883	0.0128469	0.526614	-2.97206	1	0	0.281884	1.44493	0.823425	0.411625	0.806009	-5.63116	0	0	0.609379	1.9466	0.943998	0.348812	0.795606	-5.71834	0	0	2	0	0.91792	1.74806
64946	CENPH	centromere protein H	0.146177	2.67955	0.367914	0.714346	0.897126	-6.12082	0	0	1.33172	-0.0611006	2.75329	0.0084165	0.432626	-2.5818	1	0	0.573943	2.45566	2.1044	0.0370765	0.389313	-4.03934	0	0	0.64318	1.85135	1.76077	0.0831776	0.546932	-4.69697	0	0	1	0	0.673756	1.74659
7113	TMPRSS2	transmembrane serine protease 2	1.56503	9.05535	2.7589	0.00785509	0.132349	-3.01373	1	0	0.495946	5.74635	0.437078	0.664098	0.970564	-6.143	0	0	1.14369	9.05692	2.38481	0.0183871	0.297178	-3.89135	1	0	1.0158	8.39453	1.39689	0.167397	0.674987	-5.74452	0	0	2	0	1.05512	1.74442
102724097	TTC39A-AS1	TTC39A antisense RNA 1	1.76215	-0.0771607	3.77611	0.000392118	0.0284551	0.0267484	1	0	-0.248509	-2.25017	-0.323804	0.747553	0.976022	-5.3798	0	0	1.0607	-1.19121	2.29792	0.0230032	0.325038	-3.40546	1	0	0.563566	0.554286	1.20995	0.230862	0.726779	-5.30153	0	0	2	0	0.784475	1.74004
8660	IRS2	insulin receptor substrate 2	0.910862	6.68346	1.63935	0.106836	0.439536	-5.2703	0	0	0.0730358	3.13485	0.0656993	0.947902	0.994355	-6.15343	0	0	1.25767	6.65251	2.43086	0.0162894	0.283248	-3.80303	1	0	1.59756	6.65348	2.81025	0.00660458	0.197427	-2.96327	1	0	2	0	0.959782	1.73654
6712	SPTBN2	spectrin beta, non-erythrocytic 2	1.19397	6.69832	3.53054	0.000845931	0.0407674	-0.97906	1	0	1.22776	3.85992	2.97956	0.00459682	0.33906	-2.25006	1	0	0.287821	8.24672	1.01842	0.310182	0.742381	-6.15993	0	0	-0.157133	7.88544	-0.585377	0.560406	0.891164	-6.5073	0	0	2	0	0.638104	1.73579
55003	PAK1IP1	PAK1 interacting protein 1	1.59341	4.07537	4.94689	7.45027e-06	0.00269284	3.53776	1	0	-0.235065	2.10826	-0.618211	0.539483	0.953888	-5.82786	0	0	0.40211	4.38729	1.91326	0.057695	0.453258	-4.68896	0	0	0.191975	3.30138	0.701048	0.48588	0.86347	-6.07589	0	0	1	0	0.488106	1.73575
101410545	STPG2-AS1	STPG2 antisense RNA 1	NA	NA	NA	NA	NA	NA	NA	NA	1.12569	-4.79218	1.14013	0.26013	0.908417	-4.82874	0	0	NA	NA	NA	NA	NA	NA	NA	NA	1.37577	-1.63134	2.32929	0.0230956	0.340324	-3.38365	1	0	1	0	1.25073	1.73471
101927380	CARNMT1-AS1	CARNMT1 antisense RNA 1	NA	NA	NA	NA	NA	NA	NA	NA	-0.313578	-4.89927	-0.348607	0.728974	0.973824	-5.20528	0	0	NA	NA	NA	NA	NA	NA	NA	NA	1.93077	-1.74222	3.8101	0.000320073	0.0405074	0.186738	1	0	1	0	0.808596	1.73075
1139	CHRNA7	cholinergic receptor nicotinic alpha 7 subunit	-0.670726	-0.486446	-0.90383	0.370018	0.711822	-5.37952	0	0	3.28126	-2.04988	4.59617	3.36e-05	0.0383467	2.14448	1	0	1.0859	-0.51164	1.94985	0.0531322	0.439962	-4.09302	0	0	0.796992	0.198612	1.26633	0.210101	0.71292	-5.2073	0	0	1	0	1.12336	1.72713
5737	PTGFR	prostaglandin F receptor	0.133544	-0.261291	0.15126	0.880323	0.960239	-5.82627	0	0	2.8285	0.151611	2.53068	0.0148665	0.546085	-3.18308	1	0	0.818676	1.27616	1.09946	0.273398	0.715312	-5.4331	0	0	2.76718	0.470122	3.12593	0.00269051	0.122993	-1.75413	1	0	2	0	1.63697	1.72683
200558	APLF	aprataxin and PNKP like factor	0.14068	0.706095	0.348875	0.728512	0.901437	-5.8733	0	0	1.29123	-0.0238198	2.02473	0.0487187	0.739776	-4.03255	1	0	0.775063	1.4636	2.22063	0.0279342	0.348016	-3.70162	0	0	0.857345	1.90122	2.31266	0.0240533	0.341767	-3.70056	0	0	1	0	0.766079	1.72672
8428	STK24	serine/threonine kinase 24	0.78261	5.2201	3.22286	0.00213299	0.065469	-1.81029	0	0	1.20549	2.71254	2.49425	0.0162747	0.564675	-3.33597	1	0	0.168915	5.7628	1.08904	0.277953	0.718801	-6.02911	0	0	0.0184587	5.61467	0.0870903	0.930879	0.986007	-6.58676	0	0	1	0	0.543868	1.72331
94056	SYAP1	synapse associated protein 1	1.38055	6.329	5.64141	6.02504e-07	0.000539241	5.90543	1	0	0.263881	5.02434	0.69372	0.491344	0.946651	-5.99437	0	0	0.280052	6.84939	1.55313	0.122581	0.569062	-5.47952	0	0	-0.28003	6.17161	-0.999564	0.321382	0.782205	-6.12343	0	0	1	0	0.411113	1.72217
101927746	LOC101927746	uncharacterized LOC101927746	0.850714	-0.547768	1.09078	0.280114	0.638415	-5.30457	0	0	0.286819	-2.36253	0.221356	0.825795	0.985395	-5.4295	0	0	1.29445	-1.40313	1.97566	0.0501003	0.433171	-4.00984	0	0	2.50468	-0.477896	3.5994	0.000631945	0.0577004	-0.421733	1	0	1	0	1.23417	1.7218
101928595	LOC101928595	uncharacterized LOC101928595	0.255619	0.90508	0.780194	0.438614	0.759007	-5.67161	0	0	0.804735	-2.45198	1.32166	0.192812	0.882258	-4.76132	0	0	1.40307	-4.71207	3.16189	0.00191086	0.105189	-1.39429	1	0	0.514466	0.00465959	1.60505	0.113533	0.607582	-4.69716	0	0	1	0	0.744474	1.7172
100505625	LINC02102	long intergenic non-protein coding RNA 2102	0.29385	-0.287496	0.601432	0.550018	0.820646	-5.67214	0	0	1.34542	-3.51755	1.5697	0.123334	0.845609	-4.44503	0	0	NA	NA	NA	NA	NA	NA	NA	NA	1.25894	-0.189007	2.96314	0.004306	0.161213	-2.05422	1	0	1	0	0.96607	1.71142
10257	ABCC4	ATP binding cassette subfamily C member 4	2.75341	6.1343	3.6432	0.000596395	0.0345965	-0.648347	1	0	1.56298	5.26329	1.31602	0.194684	0.882258	-5.40204	0	0	1.07955	7.33639	2.09145	0.0382392	0.392474	-4.538	1	0	-0.133193	7.24422	-0.207852	0.836021	0.9716	-6.63457	0	0	2	0	1.31569	1.71071
28996	HIPK2	homeodomain interacting protein kinase 2	1.07919	6.70348	3.63284	0.000616023	0.0350442	-0.683536	1	0	0.772751	7.30807	1.88724	0.0654421	0.780565	-4.55149	0	0	0.20676	8.29627	0.742834	0.45879	0.832932	-6.3992	0	0	0.127126	9.1282	0.567042	0.57272	0.893712	-6.54496	0	0	1	0	0.546457	1.70749
7429	VIL1	villin 1	1.00947	-1.68697	1.41257	0.163403	0.518078	-4.85116	0	0	0.698253	-3.2426	0.639869	0.525429	0.951307	-5.22842	0	0	0.795162	-2.3758	1.05984	0.290987	0.726933	-5.19367	0	0	2.36414	0.0550085	3.71219	0.000440184	0.0491113	-0.113612	1	0	1	0	1.21676	1.70612
9760	TOX	thymocyte selection associated high mobility group box	1.12613	0.662341	1.51836	0.13464	0.481412	-4.90718	0	0	2.05955	-0.0231654	2.25749	0.0287644	0.65557	-3.67382	1	0	1.47114	1.04459	2.4886	0.0139609	0.265394	-3.15006	1	0	0.50891	1.59739	0.554891	0.580953	0.896573	-5.95145	0	0	2	0	1.29143	1.70484
1948	EFNB2	ephrin B2	1.17202	5.36945	2.58644	0.0123675	0.165442	-3.41446	1	0	1.23496	3.91343	1.74036	0.0884775	0.813014	-4.78476	0	0	0.398715	5.63379	1.10727	0.270019	0.711731	-6.01328	0	0	0.642723	5.30467	1.37521	0.173984	0.681292	-5.66332	0	0	1	0	0.862103	1.70232
7272	TTK	TTK protein kinase	0.281532	2.28396	0.439518	0.662004	0.873087	-6.05412	0	0	1.29128	0.887768	2.19399	0.0333218	0.682238	-3.82575	1	0	0.810699	3.23687	2.37942	0.0186474	0.297962	-3.62689	0	0	0.869529	2.02538	1.77953	0.0800235	0.539472	-4.69057	0	0	1	0	0.813259	1.69811
100130987	LOC100130987	uncharacterized LOC100130987	1.16479	1.2482	4.26246	7.97146e-05	0.0118908	1.44403	1	0	0.535452	-1.83686	0.798904	0.428449	0.942499	-5.25361	0	0	0.569121	-0.866484	1.32155	0.18841	0.640039	-4.96727	0	0	0.142346	1.67321	0.407464	0.685062	0.926973	-6.01711	0	0	1	0	0.602927	1.69759
641364	SLC7A11-AS1	SLC7A11 antisense RNA 1	2.47188	-1.74404	3.85616	0.000303535	0.0252431	0.237876	1	0	0.877401	-1.75419	1.0166	0.314657	0.92609	-5.1156	0	0	NA	NA	NA	NA	NA	NA	NA	NA	0.138608	0.63197	0.212073	0.832741	0.970247	-5.94511	0	0	1	0	1.16263	1.69494
145226	RDH12	retinol dehydrogenase 12	2.29828	-0.385225	4.1694	0.000108841	0.0139717	1.1595	1	0	-1.95351	-1.6867	-1.3328	0.189158	0.882258	-4.66739	0	0	1.85753	-1.47586	2.26941	0.0247253	0.333775	-3.48083	1	0	1.0722	-0.444368	1.67301	0.0993333	0.58102	-4.6394	0	0	2	0	0.818625	1.69476
163223	ZNF676	zinc finger protein 676	2.04974	0.144373	2.60907	0.011664	0.162158	-2.93799	1	0	-0.722432	-1.57501	-0.435972	0.664895	0.970564	-5.36546	0	0	1.77788	-1.63716	2.88918	0.00445846	0.158991	-2.0842	1	0	1.0186	0.199486	1.71324	0.0916334	0.56628	-4.63958	0	0	2	0	1.03095	1.69388
414332	LCN10	lipocalin 10	0.273696	0.346949	0.394626	0.694641	0.887749	-5.82546	0	0	NA	NA	NA	NA	NA	NA	NA	NA	0.0954637	-2.35621	0.137082	0.891157	0.974556	-5.66798	0	0	2.68819	-1.73061	4.54862	2.54661e-05	0.00738001	2.40377	1	0	1	0	1.01912	1.69344
50511	SYCP3	synaptonemal complex protein 3	0.307023	-0.431602	0.586443	0.559971	0.825564	-5.67049	0	0	1.27676	1.37335	2.55203	0.0140938	0.53675	-3.14335	1	0	0.540552	-0.865864	0.864806	0.38858	0.794314	-5.41013	0	0	0.872663	3.29377	2.77027	0.00736938	0.205234	-2.83555	0	0	1	0	0.749248	1.69339
680	BRS3	bombesin receptor subtype 3	NA	NA	NA	NA	NA	NA	NA	NA	2.86341	-4.66236	3.60206	0.000771047	0.1722	-0.778734	1	0	-0.113586	-3.92089	-0.215674	0.829546	0.960395	-5.60399	0	0	NA	NA	NA	NA	NA	NA	NA	NA	1	0	1.37491	1.69319
84915	FAM222A	family with sequence similarity 222 member A	0.190228	3.56447	0.481693	0.631931	0.857803	-6.20873	0	0	1.68957	1.29342	2.77085	0.00803811	0.432626	-2.66493	1	0	1.31293	3.43035	2.72258	0.00727607	0.195827	-2.89191	1	0	0.365361	3.09866	0.794813	0.429735	0.837014	-6.0263	0	0	2	0	0.889522	1.69248
283897	C16orf54	chromosome 16 open reading frame 54	1.36359	-0.618669	2.54939	0.0136029	0.174064	-3.00259	1	0	0.0190693	-1.80222	0.0172984	0.986273	0.998688	-5.48226	0	0	1.38544	0.124256	1.85075	0.0662491	0.473008	-4.32565	0	0	1.23438	1.54958	2.34509	0.0222172	0.337837	-3.61327	1	0	2	0	1.00062	1.69063
338596	ST8SIA6	ST8 alpha-N-acetyl-neuraminide alpha-2,8-sialyltransferase 6	1.55813	1.2018	2.08242	0.0419578	0.292842	-4.07389	1	0	0.582902	-0.641258	0.551665	0.583846	0.95731	-5.52331	0	0	1.39246	1.19296	2.37665	0.0187825	0.299294	-3.41169	1	0	1.15519	1.17061	1.75088	0.0848809	0.551057	-4.63929	0	0	2	0	1.17217	1.69041
55088	CCDC186	coiled-coil domain containing 186	1.1298	5.02438	3.92596	0.000242291	0.0224328	0.214195	1	0	-0.265916	5.46614	-0.522839	0.603594	0.962008	-6.09567	0	0	0.619042	6.13556	2.88218	0.00455308	0.160607	-2.65423	0	0	0.132865	6.22723	0.473128	0.637773	0.916077	-6.51307	0	0	1	0	0.403947	1.68961
171169	SPACA4	sperm acrosome associated 4	0.0384113	-1.6552	0.0486151	0.961402	0.987765	-5.68691	0	0	NA	NA	NA	NA	NA	NA	NA	NA	1.73771	-3.54526	3.06722	0.00258056	0.124978	-1.63039	1	0	1.40521	-2.00292	1.95204	0.055425	0.473518	-4.04704	0	0	1	0	1.06044	1.68929
192286	HIGD2A	HIG1 hypoxia inducible domain family member 2A	0.435933	6.07377	1.8606	0.0681376	0.365064	-4.89642	0	0	1.11123	4.03254	2.92148	0.00538201	0.360054	-2.39159	1	0	0.127307	5.78669	0.50083	0.617254	0.897338	-6.487	0	0	0.433556	4.51312	1.47398	0.145515	0.654898	-5.45977	0	0	1	0	0.527006	1.68922
100128386	LOC100128386	uncharacterized LOC100128386	1.4949	-2.46913	2.34599	0.0226006	0.222749	-3.33356	1	0	2.44477	-5.10273	2.9995	0.0043529	0.334296	-2.11703	1	0	NA	NA	NA	NA	NA	NA	NA	NA	-0.227374	-3.03752	-0.279623	0.780691	0.957418	-5.47132	0	0	2	0	1.23743	1.68862
26525	IL36RN	interleukin 36 receptor antagonist	0.463232	-2.50647	0.498362	0.620212	0.852809	-5.51958	0	0	2.6969	-3.50554	2.2488	0.0293535	0.661646	-3.47187	1	0	2.1578	-1.92685	2.74081	0.00690361	0.191091	-2.44424	1	0	1.18105	-3.03163	1.25904	0.212706	0.713781	-4.91391	0	0	2	0	1.62475	1.68675
101410534	DLGAP1-AS4	DLGAP1 antisense RNA 4	NA	NA	NA	NA	NA	NA	NA	NA	1.08925	-4.71664	0.905912	0.3697	0.934632	-5.00738	0	0	NA	NA	NA	NA	NA	NA	NA	NA	1.98715	-2.27753	2.46398	0.0165093	0.298369	-3.11484	1	0	1	0	1.5382	1.68495
3221	HOXC4	homeobox C4	1.67197	2.56313	3.07668	0.00325647	0.0836137	-2.0119	1	0	1.19166	1.00771	1.52102	0.135094	0.855863	-4.92242	0	0	0.278738	2.9187	0.611439	0.541871	0.867585	-6.01837	0	0	1.01651	3.38931	1.52387	0.132593	0.637042	-5.29474	0	0	1	0	1.03972	1.68325
91947	ARRDC4	arrestin domain containing 4	1.42546	4.55816	4.00174	0.000189307	0.0197361	0.460492	1	0	0.480218	2.46746	1.03584	0.305688	0.921272	-5.60092	0	0	0.16806	4.90633	0.678949	0.498257	0.849988	-6.29857	0	0	0.332276	4.70119	1.01583	0.313633	0.777659	-6.03391	0	0	1	0	0.601504	1.68309
57582	KCNT1	potassium sodium-activated channel subfamily T member 1	0.944862	-0.0647806	1.45132	0.152357	0.504947	-4.92949	0	0	1.95832	-4.02916	2.12802	0.038721	0.704747	-3.65706	1	0	0.555818	-1.39988	0.917205	0.360565	0.779463	-5.34907	0	0	0.934932	0.816351	2.22616	0.0296234	0.371424	-3.76663	0	0	1	0	1.09848	1.68068
79898	ZNF613	zinc finger protein 613	1.08717	3.95983	2.33686	0.0231073	0.224678	-3.86537	1	0	0.926328	3.53915	1.72055	0.0920493	0.815686	-4.80374	0	0	0.574722	5.12577	2.04051	0.0431225	0.409243	-4.55898	0	0	0.252063	4.97843	0.620462	0.537214	0.881586	-6.33023	0	0	1	0	0.710072	1.67959
80108	ZFP2	ZFP2 zinc finger protein	0.630465	1.70198	1.68251	0.0981272	0.425935	-4.74969	0	0	-0.0670594	-0.913178	-0.095843	0.924061	0.991561	-5.56528	0	0	0.44257	1.45144	1.5275	0.128824	0.57514	-4.87506	0	0	1.07723	1.42444	3.56161	0.00071237	0.0619118	-0.569677	1	0	1	0	0.520801	1.66894
26873	OPLAH	5-oxoprolinase, ATP-hydrolysing	0.941788	5.66578	1.98885	0.0516904	0.319538	-4.66193	0	0	0.491476	-0.0198445	0.787815	0.434843	0.942499	-5.47524	0	0	0.247196	6.09954	0.75522	0.451347	0.829664	-6.35651	0	0	1.14727	5.21817	3.14238	0.00256358	0.12005	-2.0564	1	0	1	0	0.706933	1.66857
9245	GCNT3	glucosaminyl (N-acetyl) transferase 3, mucin type	0.838896	-0.511271	1.14846	0.255739	0.615285	-5.24491	0	0	0.803652	-3.87418	0.744685	0.460247	0.943407	-5.14522	0	0	2.15124	-2.35332	3.24546	0.00145758	0.0926428	-1.15621	1	0	1.25143	-1.5493	1.52523	0.132255	0.636851	-4.70655	0	0	1	0	1.26131	1.66596
316	AOX1	aldehyde oxidase 1	-0.365548	2.69456	-0.42747	0.670702	0.877872	-6.04981	0	0	4.05996	-1.4766	5.12567	5.75e-06	0.0148494	3.82102	1	0	0.177448	2.05402	0.249646	0.803216	0.953438	-6.00389	0	0	1.41158	1.66145	1.71565	0.0911886	0.565248	-4.81943	0	0	1	0	1.32086	1.66587
9687	GREB1	growth regulating estrogen receptor binding 1	1.12433	5.87121	1.56951	0.122252	0.464374	-5.37053	0	0	0.290578	4.49256	0.289312	0.773642	0.979389	-6.18001	0	0	1.86122	6.44152	3.35053	0.0010295	0.07952	-1.31772	1	0	1.34554	6.55952	1.44831	0.152536	0.660394	-5.64152	0	0	1	0	1.15541	1.66442
80063	ATF7IP2	activating transcription factor 7 interacting protein 2	2.03597	1.90852	5.65873	5.65289e-07	0.00053123	6.01021	1	0	-1.21122	0.491459	-1.12951	0.264534	0.909716	-5.07634	0	0	1.6828	1.27471	3.36551	0.000979054	0.0775151	-0.89584	1	0	-0.655642	2.55296	-1.24214	0.218833	0.718949	-5.36545	0	0	2	0	0.462975	1.66315
4635	MYL4	myosin light chain 4	1.22366	-0.989075	2.30777	0.0247908	0.231735	-3.46658	1	0	NA	NA	NA	NA	NA	NA	NA	NA	0.665911	-1.04686	1.0182	0.310286	0.742381	-5.2794	0	0	NA	NA	NA	NA	NA	NA	NA	NA	1	0	0.944785	1.66299
9611	NCOR1	nuclear receptor corepressor 1	1.03553	7.09757	3.62544	0.000630415	0.0353691	-0.705322	1	0	0.271548	6.38785	0.543816	0.589192	0.958759	-6.0932	0	0	0.389937	7.92057	1.89045	0.0607019	0.461571	-4.92399	0	0	0.180978	8.35402	0.59164	0.556229	0.889768	-6.5195	0	0	1	0	0.469499	1.66284
90557	CCDC74A	coiled-coil domain containing 74A	0.159724	4.15252	0.265021	0.791981	0.929866	-6.37369	0	0	0.943189	0.619359	0.98956	0.327562	0.928741	-5.46855	0	0	1.35973	3.36054	3.04619	0.00275612	0.128238	-2.02689	1	0	1.32687	3.08177	2.34839	0.022038	0.33747	-3.87973	1	0	2	0	0.947379	1.66229
51752	ERAP1	endoplasmic reticulum aminopeptidase 1	0.623057	4.21113	2.7056	0.00905496	0.141942	-3.04555	0	0	1.03509	3.34299	2.87104	0.00616358	0.387568	-2.49916	1	0	0.148814	5.36428	0.530391	0.596656	0.888253	-6.44	0	0	0.146278	5.08473	0.542076	0.589697	0.90009	-6.41427	0	0	1	0	0.488308	1.66228
647309	GMNC	geminin coiled-coil domain containing	0.870828	-2.12881	0.887113	0.378872	0.717221	-5.34458	0	0	2.45361	-2.06994	2.03079	0.0480756	0.736229	-3.91471	1	0	2.36908	-1.58818	3.24328	0.00146799	0.09284	-1.16308	1	0	0.556357	-1.08365	0.482051	0.631457	0.913515	-5.65372	0	0	2	0	1.56247	1.66081
23732	FRRS1L	ferric chelate reductase 1 like	2.90868	-1.06057	3.09303	0.00310765	0.0820183	-1.77191	1	0	2.96424	-0.641165	2.38178	0.0214186	0.612119	-3.43335	1	0	-0.558345	-0.415536	-0.543522	0.587609	0.884537	-5.59317	0	0	1.71676	1.74138	1.70878	0.0924628	0.567666	-4.90382	0	0	2	0	1.75783	1.66002
8420	SNHG3	small nucleolar RNA host gene 3	0.128489	6.44965	0.383774	0.702622	0.891921	-6.50203	0	0	1.04491	5.64481	1.87393	0.0672951	0.784934	-4.57598	0	0	0.573918	4.00146	1.62369	0.106625	0.55167	-5.14015	0	0	1.14279	5.89457	2.75564	0.00766883	0.208068	-3.07321	1	0	1	0	0.722528	1.65926
100652770	DSG2-AS1	DSG2 antisense RNA 1	1.4273	-2.13591	3.18229	0.00240141	0.0698677	-1.52488	1	0	0.891969	-2.31707	1.4277	0.160129	0.870968	-4.66217	0	0	0.51239	-4.53762	1.03997	0.300091	0.734749	-5.15013	0	0	0.494208	-1.41111	0.981909	0.329937	0.785313	-5.28015	0	0	1	0	0.831466	1.65797
221584	ZSCAN12P1	zinc finger and SCAN domain containing 12 pseudogene 1	1.33094	-0.729325	3.32873	0.00155955	0.0550973	-1.16655	1	0	0.696158	-1.06716	0.905621	0.369852	0.934632	-5.29684	0	0	0.511365	-0.484737	1.43232	0.154215	0.608472	-4.84718	0	0	0.389821	0.0334408	0.962462	0.339533	0.791098	-5.45869	0	0	1	0	0.73207	1.65728
114770	PGLYRP2	peptidoglycan recognition protein 2	1.90338	-0.837117	2.21889	0.0306296	0.256657	-3.67288	1	0	1.21913	-5.3669	1.1197	0.268651	0.913037	-4.8294	0	0	0.917039	-1.49028	1.11036	0.268689	0.710186	-5.17845	0	0	1.93285	-2.10615	2.17997	0.0330407	0.389324	-3.67397	1	0	2	0	1.4931	1.65723
283856	LOC283856	uncharacterized LOC283856	0.665361	-3.14471	1.01345	0.315273	0.668108	-5.14198	0	0	1.36146	-4.86971	1.49381	0.142049	0.858109	-4.48285	0	0	NA	NA	NA	NA	NA	NA	NA	NA	1.53647	-2.16316	2.45637	0.0168309	0.300223	-3.11908	1	0	1	0	1.18776	1.65454
653653	LOC653653	adaptor related protein complex 1 sigma 2 subunit pseudogene	0.404177	-0.774002	0.93762	0.35253	0.698629	-5.40042	0	0	1.21205	-2.94244	2.24724	0.0294602	0.662295	-3.46631	1	0	0.867043	-2.01417	2.13274	0.0346382	0.377098	-3.70122	0	0	0.5884	-1.51782	1.28937	0.202027	0.706977	-4.96756	0	0	1	0	0.767918	1.65174
1191	CLU	clusterin	0.747466	7.09233	1.1345	0.261496	0.620557	-5.94569	0	0	1.38825	3.05937	1.72434	0.0913571	0.815686	-4.79289	0	0	0.816482	7.22426	1.60778	0.110068	0.555944	-5.40377	0	0	1.45977	5.44765	2.13877	0.0363755	0.405895	-4.43508	1	0	1	0	1.10299	1.65135
440519	ZNF724	zinc finger protein 724	0.894905	-0.345044	1.89286	0.0636315	0.352666	-4.24874	0	0	1.16	1.12219	2.22622	0.0309347	0.668015	-3.77685	1	0	0.448896	0.359035	0.907729	0.365534	0.781541	-5.46424	0	0	0.544918	2.40367	1.57263	0.120861	0.616442	-5.04725	0	0	1	0	0.762179	1.64986
389705	LOC389705	histone PARylation factor 1 pseudogene	0.391427	-1.12257	0.714717	0.4778	0.782472	-5.53106	0	0	-0.754723	-5.13018	-0.668693	0.507031	0.946651	-5.05745	0	0	1.52559	-4.18445	3.20494	0.00166312	0.0996432	-1.27774	1	0	2.0177	-3.01742	3.34632	0.00139074	0.0899977	-1.09154	1	0	2	0	0.794999	1.64932
285800	PRR18	proline rich 18	2.31919	-0.913955	3.89917	0.000264234	0.0232505	0.371621	1	0	1.31706	-4.41369	1.08084	0.285396	0.918356	-4.90264	0	0	0.686474	-1.73181	1.14828	0.252753	0.69705	-5.12535	0	0	0.408285	-1.50437	0.464646	0.643802	0.918025	-5.62406	0	0	1	0	1.18275	1.64824
100506504	PRKCZ-AS1	PRKCZ antisense RNA 1	0.910316	2.0442	2.56491	0.0130722	0.171095	-3.13771	0	0	1.30114	-1.14345	2.56921	0.0134984	0.531715	-2.92126	1	0	0.188345	-0.883111	0.269907	0.787617	0.947935	-5.7041	0	0	0.39274	1.42023	1.18589	0.240161	0.732771	-5.3765	0	0	1	0	0.698136	1.64748
8835	SOCS2	suppressor of cytokine signaling 2	1.67715	6.08773	3.20063	0.00227637	0.067804	-1.89247	1	0	0.0890262	3.38912	0.0867505	0.931246	0.992799	-6.16837	0	0	0.474781	5.90529	1.1859	0.237612	0.682834	-5.9462	0	0	1.25945	5.00866	2.11526	0.0384077	0.411576	-4.45544	1	0	2	0	0.875102	1.64713
219858	OR8B12	olfactory receptor family 8 subfamily B member 12	NA	NA	NA	NA	NA	NA	NA	NA	0.9729	-5.70397	0.904125	0.370637	0.934632	-4.96231	0	0	NA	NA	NA	NA	NA	NA	NA	NA	1.93538	-4.4294	2.38917	0.0199224	0.320757	-3.19833	1	0	1	0	1.45414	1.64665
100130370	LOC100130370	uncharacterized LOC100130370	1.84196	0.241646	3.42884	0.00115411	0.0472582	-0.93104	1	0	0.347018	-2.94765	0.394427	0.695088	0.971409	-5.35121	0	0	0.503031	-2.93136	0.922506	0.357804	0.777544	-5.29222	0	0	0.977534	0.338967	1.83475	0.0713107	0.514823	-4.40662	0	0	1	0	0.917386	1.64513
222553	SLC35F1	solute carrier family 35 member F1	0.458304	-0.775071	0.647583	0.519943	0.805002	-5.60945	0	0	2.28826	-2.27776	2.92231	0.00536993	0.360054	-2.17088	1	0	0.592981	-0.296909	1.09249	0.276436	0.71867	-5.25243	0	0	1.33111	-0.29314	1.91204	0.0604657	0.487913	-4.25757	0	0	1	0	1.16766	1.64361
660	BMX	BMX non-receptor tyrosine kinase	1.00857	0.0690393	1.50664	0.137614	0.484973	-4.86997	0	0	-0.272504	-1.77701	-0.198504	0.843525	0.986985	-5.43202	0	0	1.67719	0.311286	3.00874	0.0030964	0.135567	-1.82787	1	0	1.58834	-0.473302	2.25187	0.0278595	0.363733	-3.65453	1	0	2	0	1.0004	1.64219
101927067	LINC01607	long intergenic non-protein coding RNA 1607	1.58665	-0.191227	3.30849	0.00165648	0.0565035	-1.23092	1	0	0.477203	-1.50371	0.676507	0.502104	0.946651	-5.36341	0	0	0.226259	-3.83628	0.459298	0.646711	0.90482	-5.54182	0	0	1.18174	-0.570878	2.12084	0.0379163	0.410425	-3.83366	1	0	2	0	0.867962	1.64128
23097	CDK19	cyclin dependent kinase 19	1.69691	6.68806	3.97193	0.000208659	0.0208603	0.332258	1	0	-0.536029	5.83371	-0.983732	0.33039	0.928932	-5.7606	0	0	0.922464	6.93793	2.48862	0.0139602	0.265394	-3.66836	0	0	0.556144	6.91539	1.08613	0.281601	0.761048	-6.08358	0	0	1	0	0.659872	1.64074
9211	LGI1	leucine rich glioma inactivated 1	1.06325	-2.37935	1.25667	0.214171	0.574159	-4.98486	0	0	2.02344	-3.75989	1.21318	0.231249	0.895483	-4.87199	0	0	0.658336	-2.29726	0.874294	0.383411	0.791295	-5.35273	0	0	2.58425	-2.52662	3.2129	0.00208021	0.108605	-1.4134	1	0	1	0	1.58232	1.63926
10857	PGRMC1	progesterone receptor membrane component 1	0.542725	6.63346	2.0891	0.0413285	0.29169	-4.4834	0	0	1.05488	4.28703	2.20849	0.0322285	0.675176	-3.95466	1	0	0.371406	6.73436	1.58052	0.116177	0.561694	-5.43717	0	0	0.219475	5.06781	0.678564	0.499923	0.870995	-6.3404	0	0	1	0	0.547122	1.63917
115572	TENT5B	terminal nucleotidyltransferase 5B	-0.682383	-0.665167	-1.23846	0.220794	0.580638	-5.05053	0	0	3.24078	-4.76136	4.50468	4.53e-05	0.0399983	1.38175	1	0	-0.0944103	-1.02279	-0.157202	0.875305	0.970943	-5.708	0	0	1.43973	-1.39253	3.43242	0.00106727	0.0773912	-0.85058	1	0	2	0	0.975928	1.63536
56605	ERO1B	endoplasmic reticulum oxidoreductase 1 beta	0.968341	4.95519	2.06101	0.0440321	0.298767	-4.49903	0	0	1.39029	3.01466	2.50272	0.015937	0.563405	-3.33082	1	0	0.571406	4.70671	1.47776	0.141651	0.593279	-5.4738	0	0	0.257112	4.51239	0.472592	0.638153	0.916077	-6.37396	0	0	1	0	0.796788	1.62852
2895	GRID2	glutamate ionotropic receptor delta type subunit 2	1.83903	-3.6614	2.41901	0.0188906	0.204286	-3.16854	1	0	1.16324	-5.02336	0.892357	0.376843	0.935537	-5.01336	0	0	0.945722	-3.08632	1.29886	0.196063	0.645863	-4.92802	0	0	2.32622	-1.63962	1.89513	0.0627108	0.49233	-4.20603	0	0	1	0	1.56855	1.62634
391267	ANKRD20A11P	ankyrin repeat domain 20 family member A11, pseudogene	NA	NA	NA	NA	NA	NA	NA	NA	1.0882	-5.02902	0.836553	0.407166	0.941308	-5.0496	0	0	NA	NA	NA	NA	NA	NA	NA	NA	1.99297	-2.42469	2.41485	0.0186858	0.314345	-3.20274	1	0	1	0	1.54059	1.6257
7762	ZNF215	zinc finger protein 215	1.36705	-0.681736	2.247	0.0286637	0.248953	-3.60761	1	0	1.19834	-2.60794	0.981954	0.331255	0.928932	-5.10608	0	0	1.36674	-0.66452	2.66861	0.00848843	0.20864	-2.62746	1	0	0.436062	-0.111811	0.600331	0.55046	0.887403	-5.74084	0	0	2	0	1.09205	1.62447
9951	HS3ST4	heparan sulfate-glucosamine 3-sulfotransferase 4	0.532082	-1.55476	0.39375	0.695285	0.888246	-5.64957	0	0	3.55674	-1.56354	3.03035	0.00399941	0.322863	-1.96899	1	0	1.82706	0.372204	2.42957	0.0163451	0.28382	-3.26373	1	0	0.801949	0.0336315	0.642724	0.522758	0.877914	-5.79	0	0	2	0	1.67946	1.6241
101929328	KCNMA1-AS1	KCNMA1 antisense RNA 1	1.48685	-2.10979	2.75269	0.00798694	0.133673	-2.51192	1	0	1.50388	-1.47262	1.60503	0.115327	0.83671	-4.5571	0	0	0.503303	-3.4357	0.902248	0.368428	0.783312	-5.29278	0	0	0.64922	0.849096	1.22769	0.224175	0.720675	-5.31103	0	0	1	0	1.03581	1.62191
101927278	LOC101927278	uncharacterized LOC101927278	NA	NA	NA	NA	NA	NA	NA	NA	0.899102	-5.17181	0.990212	0.327247	0.928741	-4.92471	0	0	NA	NA	NA	NA	NA	NA	NA	NA	1.35728	-2.39339	2.25295	0.027788	0.363733	-3.50335	1	0	1	0	1.12819	1.62158
100316868	HOTTIP	HOXA distal transcript antisense RNA	1.94876	1.92854	2.64113	0.0107297	0.154523	-3.03557	1	0	1.58453	1.03684	1.2291	0.22528	0.894671	-5.3604	0	0	1.0546	-0.586578	1.35695	0.176914	0.63054	-4.96509	0	0	1.27783	2.0424	1.2584	0.212937	0.713781	-5.50218	0	0	1	0	1.46643	1.6214
112495	GTF3C6	general transcription factor IIIC subunit 6	1.17239	6.17887	3.98482	0.000200062	0.0203253	0.373087	1	0	-0.380253	3.06317	-0.60591	0.547551	0.954564	-5.93318	0	0	0.661771	5.38831	2.75543	0.00661738	0.189055	-2.95726	0	0	0.123419	4.77028	0.350363	0.727246	0.939378	-6.47308	0	0	1	0	0.394333	1.62118
420	ART4	ADP-ribosyltransferase 4 (Dombrock blood group)	0.391094	1.18668	0.540868	0.590778	0.839589	-5.86051	0	0	1.74369	-0.435279	1.74705	0.0872978	0.813014	-4.44087	0	0	1.35608	0.76202	1.83008	0.0693007	0.480525	-4.41947	0	0	1.64466	1.54379	2.35902	0.0214677	0.333961	-3.60369	1	0	1	0	1.28388	1.61926
5352	PLOD2	procollagen-lysine,2-oxoglutarate 5-dioxygenase 2	0.99122	5.93215	1.6037	0.114496	0.452661	-5.31917	0	0	1.87568	3.34588	1.80253	0.0780113	0.798188	-4.68171	0	0	1.27272	5.97156	2.51799	0.0128939	0.256602	-3.59033	1	0	0.374622	4.68057	0.545604	0.587283	0.8991	-6.38663	0	0	1	0	1.12856	1.61746
64288	ZSCAN31	zinc finger and SCAN domain containing 31	1.18944	3.65212	2.76877	0.00764961	0.13082	-2.87313	1	0	0.770613	1.70695	1.29984	0.200127	0.885122	-5.26179	0	0	0.4959	3.6961	1.59166	0.113649	0.560851	-5.14383	0	0	0.401212	3.52509	0.790279	0.432358	0.837848	-6.08111	0	0	1	0	0.71429	1.61264
9918	NCAPD2	non-SMC condensin I complex subunit D2	0.488112	5.46972	1.80054	0.0772467	0.383071	-4.98287	0	0	1.22708	3.13871	3.18435	0.00260278	0.271892	-1.72841	1	0	0.119518	6.19697	0.585491	0.559132	0.87358	-6.46841	0	0	0.246957	5.72672	0.865446	0.390109	0.819062	-6.24095	0	0	1	0	0.520418	1.60896
130940	CCDC148	coiled-coil domain containing 148	0.292517	-0.490727	0.753795	0.45418	0.769524	-5.56121	0	0	0.974156	-1.37902	1.31739	0.194227	0.882258	-4.86348	0	0	0.626848	0.247045	1.80992	0.0723893	0.488247	-4.34765	0	0	1.25931	0.435468	2.5541	0.0131014	0.268064	-3.07263	1	0	1	0	0.788208	1.6088
118425	PCAT4	prostate cancer associated transcript 4	2.60582	-0.411352	2.14984	0.0359718	0.275781	-3.85238	1	0	-1.04358	-1.58854	-0.399327	0.691499	0.971147	-5.38204	0	0	3.15536	-3.31629	3.39842	0.000876258	0.0722525	-0.732902	1	0	2.10263	-0.852323	1.28533	0.203429	0.708371	-5.13126	0	0	2	0	1.70506	1.60857
51764	GNG13	G protein subunit gamma 13	0.41981	-1.91622	0.529553	0.598548	0.842865	-5.56629	0	0	2.18171	-3.86068	2.21773	0.031548	0.673441	-3.5145	1	0	1.39257	-2.13031	1.96531	0.0512975	0.436746	-4.00912	0	0	0.985706	-1.32829	1.71024	0.09219	0.567559	-4.47748	0	0	1	0	1.24495	1.60571
2208	FCER2	Fc fragment of IgE receptor II	1.49367	-2.84742	2.16355	0.0348504	0.271677	-3.65771	1	0	NA	NA	NA	NA	NA	NA	NA	NA	-0.255235	-3.55117	-0.299144	0.765261	0.941081	-5.59259	0	0	2.17448	-2.75994	2.95077	0.00445991	0.164093	-2.04071	1	0	2	0	1.13764	1.60506
7368	UGT8	UDP glycosyltransferase 8	-0.184466	0.650372	-0.222583	0.824683	0.940586	-5.88187	0	0	3.63627	-2.16817	3.01121	0.00421543	0.328939	-1.98895	1	0	0.599618	-0.370908	0.72207	0.47142	0.838539	-5.55534	0	0	2.59756	-1.23201	2.89744	0.00518366	0.176434	-2.23783	1	0	2	0	1.66224	1.60203
1501	CTNND2	catenin delta 2	1.16877	2.6161	2.02889	0.0473101	0.307466	-4.31727	1	0	1.34723	2.50824	1.73113	0.0901266	0.815251	-4.76091	0	0	0.341545	4.82282	0.802687	0.423475	0.815276	-6.22106	0	0	0.922232	4.7034	1.84334	0.0700306	0.512191	-4.93058	0	0	1	0	0.944944	1.60151
101928287	LINC01285	long intergenic non-protein coding RNA 1285	1.06434	-0.531796	1.45303	0.151885	0.504321	-4.89426	0	0	4.62425	-3.87812	5.41382	2.16e-06	0.00962812	4.23564	1	0	-0.0490386	-4.06754	-0.081022	0.935537	0.985645	-5.62007	0	0	-0.308134	-0.799741	-0.386207	0.700657	0.931365	-5.66076	0	0	1	0	1.33285	1.59991
400946	LINC00954	long intergenic non-protein coding RNA 954	0.42306	-0.967619	0.922736	0.360166	0.704066	-5.39236	0	0	1.27316	-1.62828	1.72789	0.0907124	0.815686	-4.3544	0	0	-0.379402	-3.89624	-0.736201	0.462803	0.834646	-5.38351	0	0	1.60963	1.50249	4.48305	3.21476e-05	0.00887076	2.24411	1	0	1	0	0.731612	1.59937
643699	GOLGA8N	golgin A8 family member N	1.19433	1.82664	3.51785	0.0008796	0.04179	-0.745265	1	0	-0.182824	-0.265351	-0.291	0.772358	0.979367	-5.61608	0	0	0.479315	-0.122844	1.40417	0.162415	0.616893	-4.90325	0	0	0.539635	2.26939	1.7617	0.0830192	0.546429	-4.73881	0	0	1	0	0.507613	1.59818
56128	PCDHB8	protocadherin beta 8	0.573373	0.618034	1.06726	0.290506	0.647455	-5.41207	0	0	2.46155	0.448347	2.64094	0.0112535	0.493579	-2.9404	1	0	0.439636	2.69686	0.742513	0.458983	0.832932	-5.93742	0	0	1.23416	2.41661	1.92748	0.0584753	0.482005	-4.53828	0	0	1	0	1.17718	1.59455
91614	DEPDC7	DEP domain containing 7	1.01932	-0.540491	1.65388	0.103836	0.435568	-4.61413	0	0	2.62561	-2.73942	2.9743	0.00466323	0.33935	-2.05976	1	0	0.0737361	-0.369263	0.125196	0.900542	0.975737	-5.75243	0	0	1.04239	-0.811002	1.61009	0.112426	0.604784	-4.67317	0	0	1	0	1.19027	1.59087
7367	UGT2B17	UDP glucuronosyltransferase family 2 member B17	-0.437505	-1.58614	-0.389628	0.698313	0.889946	-5.60035	0	0	2.24993	-3.19778	1.46216	0.150492	0.863803	-4.61162	0	0	1.08364	-1.542	1.30595	0.193646	0.64398	-4.97445	0	0	3.22295	-2.47794	3.98071	0.00018184	0.0277197	0.661939	1	0	1	0	1.52975	1.5898
6197	RPS6KA3	ribosomal protein S6 kinase A3	0.363746	5.47936	0.874669	0.385549	0.722859	-6.1719	0	0	1.08764	4.75716	2.71045	0.00940979	0.454806	-2.89262	1	0	0.258893	6.22735	1.13617	0.25777	0.701164	-6.00721	0	0	0.518631	5.71764	1.633	0.107505	0.595023	-5.3113	0	0	1	0	0.557227	1.58857
56139	PCDHA10	protocadherin alpha 10	0.075605	1.06295	0.0970668	0.923025	0.975616	-5.95641	0	0	3.03299	0.0608126	2.90454	0.00563357	0.369795	-2.34739	1	0	0.463909	1.64178	0.672653	0.502244	0.851989	-5.81302	0	0	1.97	2.43328	2.67955	0.00941535	0.232145	-3.06237	1	0	2	0	1.38563	1.58845
6441	SFTPD	surfactant protein D	0.35417	-0.152837	0.527569	0.599915	0.843652	-5.72147	0	0	-0.0153113	-3.79982	-0.0163103	0.987057	0.998854	-5.33704	0	0	1.89782	-0.407324	4.38438	2.22718e-05	0.00690851	2.47398	1	0	0.956345	-1.14106	1.45226	0.15144	0.660224	-4.82649	0	0	1	0	0.798257	1.58698
56663	VTRNA1-2	vault RNA 1-2	NA	NA	NA	NA	NA	NA	NA	NA	-1.78815	-4.64926	-1.23257	0.223994	0.894671	-4.67347	0	0	NA	NA	NA	NA	NA	NA	NA	NA	3.11855	-3.48528	4.40395	4.24959e-05	0.0107471	1.79669	1	0	1	0	0.665198	1.58569
9319	TRIP13	thyroid hormone receptor interactor 13	0.0199938	3.33797	0.0548806	0.956432	0.986291	-6.26759	0	0	1.41422	1.27689	3.21771	0.00236816	0.264445	-1.58052	1	0	0.409774	3.68593	1.39502	0.165152	0.619699	-5.40395	0	0	0.71422	3.02631	1.67278	0.0993775	0.581039	-5.02326	0	0	1	0	0.639551	1.5851
84684	INSM2	INSM transcriptional repressor 2	NA	NA	NA	NA	NA	NA	NA	NA	3.27088	-4.82997	4.22744	0.000110895	0.0673341	0.676713	1	0	-0.99567	-2.51751	-1.06784	0.287376	0.725864	-5.14269	0	0	1.08563	-0.875282	1.59436	0.115909	0.610041	-4.66431	0	0	1	0	1.12028	1.58466
57673	BEND3	BEN domain containing 3	1.14785	2.72251	3.53093	0.000844913	0.0407674	-0.778947	1	0	0.750303	2.29195	1.80717	0.0772743	0.795535	-4.59575	0	0	0.0825414	4.56787	0.298843	0.76549	0.941118	-6.41905	0	0	0.275707	4.22504	0.699903	0.486589	0.863478	-6.24218	0	0	1	0	0.5641	1.58421
9931	HELZ	helicase with zinc finger	0.18132	5.50728	0.767653	0.445969	0.764499	-6.25346	0	0	1.02357	5.8704	3.91624	0.000295637	0.106375	0.233114	1	0	0.184889	6.78957	1.27222	0.20534	0.652693	-5.86446	0	0	0.0640707	7.12603	0.372935	0.710461	0.934642	-6.59013	0	0	1	0	0.363462	1.58226
59345	GNB4	G protein subunit beta 4	-0.0110814	4.04681	-0.0233487	0.981456	0.993923	-6.38056	0	0	0.844405	2.14817	1.81716	0.075705	0.793275	-4.57921	0	0	0.434829	3.80858	1.19196	0.235233	0.681292	-5.70244	0	0	1.05217	4.8008	3.34265	0.0014064	0.0901359	-1.49033	1	0	1	0	0.58008	1.58211
257144	GCSAM	germinal center associated signaling and motility	1.42793	-0.407035	3.63698	0.000608115	0.0348416	-0.355369	1	0	0.420306	-0.971467	0.553589	0.582539	0.957268	-5.47051	0	0	0.721363	-0.395118	1.69467	0.0922948	0.529938	-4.49677	0	0	0.23641	0.962207	0.441775	0.660179	0.920984	-5.88092	0	0	1	0	0.701502	1.58175
286365	OR13D1	olfactory receptor family 13 subfamily D member 1	NA	NA	NA	NA	NA	NA	NA	NA	0.374054	-5.12539	0.36665	0.71556	0.972695	-5.22318	0	0	NA	NA	NA	NA	NA	NA	NA	NA	1.42844	-1.8635	2.79381	0.00690965	0.199373	-2.40291	1	0	1	0	0.901245	1.58023
56138	PCDHA11	protocadherin alpha 11	0.109613	-1.2882	0.124522	0.901355	0.96757	-5.71317	0	0	3.56609	-1.28817	3.48211	0.00110138	0.202272	-0.867423	1	0	0.595949	0.429219	0.688492	0.492248	0.848104	-5.64481	0	0	1.97163	0.823692	2.0212	0.0475548	0.452167	-4.19666	1	0	2	0	1.56082	1.57908
7388	UQCRH	ubiquinol-cytochrome c reductase hinge protein	-0.0805523	7.7469	-0.363516	0.71761	0.897848	-6.51537	0	0	1.07778	4.53074	2.79885	0.00746693	0.424218	-2.68689	1	0	0.26376	7.07093	1.23137	0.220185	0.668752	-5.92115	0	0	0.564329	5.84957	2.6461	0.0102921	0.240952	-3.31914	0	0	1	0	0.45633	1.5782
113130	CDCA5	cell division cycle associated 5	0.165097	3.59592	0.368504	0.713909	0.89692	-6.26403	0	0	1.49184	1.37877	2.98871	0.00448337	0.33634	-2.15344	1	0	0.9386	3.04187	1.88987	0.0607809	0.461991	-4.59011	0	0	0.552882	2.91519	1.05731	0.294448	0.767092	-5.77834	0	0	1	0	0.787104	1.5761
653247	PRB2	proline rich protein BstNI subfamily 2	NA	NA	NA	NA	NA	NA	NA	NA	NA	NA	NA	NA	NA	NA	NA	NA	0.037744	-4.06837	0.0598199	0.952382	0.9883	-5.62239	0	0	1.89946	-0.836762	3.09189	0.00297221	0.129576	-1.74908	1	0	1	0	0.968603	1.57586
4107	MAGEA8	MAGE family member A8	NA	NA	NA	NA	NA	NA	NA	NA	2.20156	-4.25284	2.4279	0.019154	0.590517	-3.15644	1	0	-0.43201	-3.5572	-0.610668	0.54238	0.867648	-5.46421	0	0	1.77201	-2.52565	2.9086	0.00502385	0.175317	-2.1371	1	0	2	0	1.18052	1.57528
101927498	LINC01361	long intergenic non-protein coding RNA 1361	NA	NA	NA	NA	NA	NA	NA	NA	0.478267	-4.53722	0.433861	0.666416	0.970564	-5.23473	0	0	NA	NA	NA	NA	NA	NA	NA	NA	1.74561	-3.27489	2.71607	0.00853622	0.220249	-2.55799	1	0	1	0	1.11194	1.57496
1146	CHRNG	cholinergic receptor nicotinic gamma subunit	0.58749	-2.37171	1.03699	0.304266	0.658834	-5.17973	0	0	0.168768	-2.06387	0.276267	0.78358	0.980573	-5.43939	0	0	0.702662	-2.4826	1.04737	0.296679	0.731389	-5.19928	0	0	1.17325	1.87184	3.93665	0.000210685	0.0309276	0.501994	1	0	1	0	0.658042	1.57432
80852	GRIP2	glutamate receptor interacting protein 2	1.04958	-0.00892513	1.30615	0.196924	0.554275	-5.11965	0	0	2.21232	-2.02292	3.25123	0.00215264	0.2566	-1.42419	1	0	0.101026	0.13644	0.176472	0.860171	0.967874	-5.78669	0	0	0.738925	1.63549	1.55665	0.124611	0.623505	-4.97677	0	0	1	0	1.02546	1.57263
3042	HBM	hemoglobin subunit mu	2.45729	-1.84977	2.54214	0.0138572	0.176088	-2.98788	1	0	NA	NA	NA	NA	NA	NA	NA	NA	0.567423	-1.93319	0.598615	0.550368	0.871363	-5.54337	0	0	NA	NA	NA	NA	NA	NA	NA	NA	1	0	1.51236	1.57038
57692	MAGEE1	MAGE family member E1	0.554263	1.06379	0.954729	0.343883	0.691704	-5.56439	0	0	2.08206	-2.27757	2.24268	0.0297747	0.665733	-3.52067	1	0	0.759449	2.73361	1.73347	0.0851474	0.514518	-4.78197	0	0	0.863826	1.52731	1.34894	0.182233	0.689749	-5.25364	0	0	1	0	1.0649	1.56995
54942	ABITRAM	actin binding transcription modulator	1.00684	4.74706	4.53667	3.13332e-05	0.00654342	2.1578	1	0	-0.153371	2.57744	-0.434551	0.665919	0.970564	-5.98251	0	0	0.385409	4.05605	2.12255	0.0354988	0.381533	-4.23827	0	0	0.0161234	3.48986	0.0527691	0.958084	0.991471	-6.32215	0	0	1	0	0.31375	1.56936
441355	MIR2052HG	MIR2052 host gene	1.38648	0.122636	1.51457	0.135596	0.482583	-4.88399	0	0	1.38941	-0.944887	0.821521	0.415584	0.942079	-5.42605	0	0	1.80369	-2.71132	2.46588	0.0148394	0.273319	-3.04169	1	0	1.85374	0.249869	1.47292	0.145801	0.655374	-5.01793	0	0	1	0	1.60833	1.56872
84236	RHBDD1	rhomboid domain containing 1	1.07957	5.02007	5.00601	6.03649e-06	0.00240882	3.71407	1	0	0.130467	3.20602	0.516646	0.607877	0.962499	-6.03152	0	0	0.0285566	4.99036	0.138489	0.890047	0.974167	-6.51148	0	0	0.136211	4.79371	0.611157	0.543316	0.885109	-6.34535	0	0	1	0	0.343702	1.56808
100533955	SENP3-EIF4A1	SENP3-EIF4A1 readthrough (NMD candidate)	0.314863	-2.29316	0.626459	0.5336	0.810839	-5.47552	0	0	0.48986	-2.43699	0.7687	0.445997	0.943407	-5.21326	0	0	1.07214	-2.88689	2.53815	0.012205	0.251858	-2.87759	1	0	0.966194	-1.57407	2.33817	0.0225984	0.338637	-3.36687	0	0	1	0	0.710765	1.56787
6189	RPS3A	ribosomal protein S3A	0.0573018	10.6771	0.188739	0.85099	0.949844	-6.54604	0	0	0.51752	7.83334	1.11107	0.272308	0.913783	-5.63541	0	0	0.374065	8.34915	1.35388	0.177889	0.630908	-5.76828	0	0	1.0495	8.66981	3.61154	0.000607989	0.0568104	-0.787945	1	0	1	0	0.499596	1.56631
140894	CNBD2	cyclic nucleotide binding domain containing 2	0.942506	-1.2131	2.10869	0.0395297	0.286413	-3.81968	0	0	-0.338738	-4.48849	-0.324923	0.746712	0.976022	-5.23661	0	0	1.23194	-2.44111	2.7937	0.00591875	0.180443	-2.30375	1	0	0.790835	-1.52668	1.68577	0.0968345	0.576006	-4.4751	0	0	1	0	0.656636	1.56581
10678	B3GNT2	UDP-GlcNAc:betaGal beta-1,3-N-acetylglucosaminyltransferase 2	1.13331	2.94776	3.57178	0.000744819	0.0382779	-0.681251	1	0	0.573345	0.814874	1.53666	0.131223	0.853262	-4.82097	0	0	0.0878934	4.50793	0.372197	0.710292	0.925183	-6.37885	0	0	0.180308	3.19329	0.776978	0.440108	0.842461	-6.01767	0	0	1	0	0.493715	1.5644
284581	LOC284581	uncharacterized LOC284581	4.17807	1.53617	5.56528	7.96952e-07	0.00063044	5.69548	1	0	-0.0351254	-0.191911	-0.0249787	0.98018	0.998122	-5.71987	0	0	-0.351117	-0.530033	-0.437883	0.662126	0.909323	-5.64715	0	0	1.29431	2.38247	1.15373	0.253011	0.741501	-5.65817	0	0	1	0	1.27153	1.56404
91120	ZNF682	zinc finger protein 682	1.17087	3.4379	2.38735	0.0204263	0.213306	-3.70588	1	0	0.327202	1.6751	0.658504	0.513495	0.946738	-5.80466	0	0	0.526092	3.52669	2.14161	0.0339032	0.374574	-4.13556	0	0	0.417259	3.56227	1.06013	0.293172	0.767092	-5.84855	0	0	1	0	0.610357	1.5619
101928509	LINC02268	long intergenic non-protein coding RNA 2268	-0.612444	-3.50583	-0.755916	0.452918	0.768839	-5.25636	0	0	NA	NA	NA	NA	NA	NA	NA	NA	NA	NA	NA	NA	NA	NA	NA	NA	2.45618	-3.69062	3.87707	0.000256756	0.0356534	0.258436	1	0	1	0	0.92187	1.56057
3205	HOXA9	homeobox A9	1.37836	3.85696	1.89696	0.0630774	0.350936	-4.7333	0	0	1.08797	-0.0799912	1.11713	0.269734	0.913783	-5.27448	0	0	1.11213	3.27642	1.99167	0.0482941	0.427235	-4.4696	1	0	1.14853	2.46956	1.2195	0.227244	0.723517	-5.57444	0	0	1	0	1.18175	1.55632
9752	PCDHA9	protocadherin alpha 9	-0.469289	-2.10952	-0.574555	0.56793	0.829074	-5.47096	0	0	2.19523	-1.75419	1.93049	0.0597196	0.769974	-4.1309	0	0	1.23792	-1.05239	1.77316	0.0783114	0.498523	-4.36358	0	0	2.31508	0.975398	3.09101	0.00297986	0.129576	-1.91017	1	0	1	0	1.31974	1.55503
317649	EIF4E3	eukaryotic translation initiation factor 4E family member 3	1.07559	4.17488	3.72745	0.000457575	0.0298326	-0.332212	1	0	0.148786	3.31002	0.335309	0.738915	0.975037	-6.1142	0	0	0.364873	4.17398	1.47596	0.142134	0.593888	-5.37722	0	0	0.235628	4.19404	0.674322	0.502597	0.871714	-6.24389	0	0	1	0	0.456218	1.55326
8140	SLC7A5	solute carrier family 7 member 5	1.06224	4.99745	2.43933	0.0179605	0.199391	-3.72769	1	0	1.27479	0.941928	1.49706	0.141203	0.858109	-4.92787	0	0	0.673711	4.47533	1.49097	0.138152	0.588163	-5.43899	0	0	0.365546	4.22853	0.779769	0.438475	0.841467	-6.20345	0	0	1	0	0.844073	1.55178
5734	PTGER4	prostaglandin E receptor 4	1.0435	2.81286	2.24637	0.0287065	0.249043	-3.91826	1	0	-0.370985	0.69228	-0.449048	0.655504	0.967888	-5.65916	0	0	0.838052	3.75333	2.12767	0.0350636	0.379109	-4.23025	0	0	0.71476	3.1586	2.27783	0.0261734	0.355545	-3.93707	0	0	1	0	0.556331	1.55071
7069	THRSP	thyroid hormone responsive	2.15515	-1.85136	2.89956	0.00535624	0.107365	-2.19995	1	0	0.541664	-3.9415	0.453507	0.652314	0.96712	-5.28293	0	0	0.98796	-1.32735	1.20873	0.228741	0.67602	-5.0921	0	0	0.998543	-0.528913	1.63806	0.106444	0.593642	-4.63713	0	0	1	0	1.17083	1.54997
154043	CNKSR3	CNKSR family member 3	1.20093	4.88189	2.81956	0.0066686	0.12145	-2.84224	1	0	-0.970031	2.76034	-1.10567	0.274615	0.913971	-5.42703	0	0	0.59797	4.69853	1.5964	0.112586	0.559404	-5.29103	0	0	1.5443	5.40388	2.87658	0.00549528	0.180433	-2.76729	1	0	2	0	0.593293	1.54672
2155	F7	coagulation factor VII	0.532759	-0.713829	0.576925	0.566339	0.827967	-5.66022	0	0	2.76794	-4.24492	3.04744	0.00381527	0.318157	-1.9457	1	0	-0.227071	-2.45252	-0.296213	0.767493	0.941812	-5.62455	0	0	2.05445	-1.36877	2.85681	0.00580633	0.185173	-2.29271	1	0	2	0	1.28202	1.54624
84657	LINC00852	long intergenic non-protein coding RNA 852	1.65722	0.171939	4.35924	5.7487e-05	0.00982245	1.73214	1	0	0.121987	1.05045	0.212559	0.832609	0.985956	-5.87656	0	0	0.725666	-1.74602	1.68964	0.0932556	0.532243	-4.44613	0	0	-0.0286284	2.52528	-0.0835137	0.93371	0.986911	-6.13213	0	0	1	0	0.619062	1.54448
6854	SYN2	synapsin II	0.806199	-0.764608	0.915373	0.363983	0.706271	-5.43391	0	0	1.61681	-4.12495	1.2893	0.203736	0.885547	-4.75321	0	0	1.5234	-1.93682	2.09563	0.0378612	0.391266	-3.78423	1	0	1.74314	-1.4293	1.87593	0.0653446	0.499605	-4.27203	0	0	1	0	1.42239	1.54406
1129	CHRM2	cholinergic receptor muscarinic 2	1.77582	-3.08152	2.09913	0.0403989	0.288855	-3.76556	1	0	1.33494	-5.4666	1.13377	0.262759	0.908784	-4.81103	0	0	1.7006	-3.937	2.28042	0.0240474	0.330531	-3.40143	1	0	0.720646	-3.12701	0.654403	0.515257	0.874314	-5.37117	0	0	2	0	1.383	1.54193
57619	SHROOM3	shroom family member 3	0.932522	6.16915	2.4456	0.0176819	0.197816	-3.74396	0	0	1.05809	5.11858	2.0433	0.0467707	0.729914	-4.27407	1	0	0.330169	7.75573	1.06913	0.286796	0.725864	-6.10931	0	0	0.201157	7.08174	0.607982	0.545406	0.885797	-6.47799	0	0	1	0	0.630485	1.5415
54457	TAF7L	TATA-box binding protein associated factor 7 like	1.87713	-2.2155	2.96543	0.00446009	0.0967237	-2.03679	1	0	0.786291	-4.61035	0.764569	0.44843	0.943407	-5.09876	0	0	-0.317781	-2.85686	-0.606819	0.544924	0.869341	-5.48594	0	0	1.59567	-1.9213	3.04077	0.00344745	0.139545	-1.83492	1	0	2	0	0.985327	1.54099
1511	CTSG	cathepsin G	2.57512	-2.11701	3.49252	0.000950631	0.04322	-0.743389	1	0	0.735787	-4.13924	0.518832	0.606363	0.962168	-5.24532	0	0	1.22055	-1.08113	1.28168	0.20201	0.649293	-5.03299	0	0	0.712472	-2.6185	0.862316	0.391816	0.820364	-5.35342	0	0	1	0	1.31098	1.53884
83890	SPATA9	spermatogenesis associated 9	0.937397	-0.437137	2.85536	0.00604832	0.11448	-2.32076	0	0	1.20839	-1.21364	2.40006	0.0204937	0.606078	-3.24416	1	0	0.538249	-1.50969	1.24737	0.214282	0.663943	-5.02402	0	0	-0.144144	-0.416158	-0.352242	0.725844	0.939303	-5.72695	0	0	1	0	0.634972	1.53764
117247	SLC16A10	solute carrier family 16 member 10	-0.0450377	2.58897	-0.101927	0.919184	0.974178	-6.15276	0	0	0.960798	0.278839	1.25281	0.216601	0.890519	-5.16328	0	0	1.47689	1.72666	3.62643	0.000397738	0.0441624	-0.104864	1	0	0.687731	1.62909	1.37137	0.175172	0.682354	-5.27277	0	0	1	0	0.770096	1.53717
91694	LONRF1	LON peptidase N-terminal domain and ring finger 1	-0.00540431	3.9868	-0.013854	0.988996	0.997434	-6.3621	0	0	0.136537	2.17337	0.228346	0.820389	0.984804	-6.04314	0	0	0.50287	4.20292	1.93611	0.0548085	0.44587	-4.64395	0	0	1.34794	3.4508	3.97884	0.000182987	0.0277197	0.50364	1	0	1	0	0.495485	1.53236
993	CDC25A	cell division cycle 25A	0.566297	2.92596	1.49012	0.141893	0.491661	-5.19307	0	0	1.14901	0.504875	2.37423	0.0218112	0.614191	-3.42592	1	0	0.305292	2.9532	0.964781	0.336268	0.761895	-5.74465	0	0	0.581254	2.80843	1.29502	0.200084	0.705883	-5.49138	0	0	1	0	0.650463	1.53104
8821	INPP4B	inositol polyphosphate-4-phosphatase type II B	0.00416696	3.6448	0.00741225	0.994113	0.998679	-6.31439	0	0	0.691358	3.34277	0.933453	0.355457	0.934301	-5.7714	0	0	0.875436	4.53523	2.66642	0.0085412	0.20864	-3.12678	0	0	1.24898	4.66627	2.51484	0.0144989	0.281887	-3.56373	1	0	1	0	0.704985	1.53053
109729161	LNCSRLR	lncRNA sorafenib resistance in renal cell carcinoma associated	0.143899	-2.02055	0.243602	0.808443	0.93452	-5.63645	0	0	2.85448	-4.47484	3.63637	0.000695591	0.162835	-0.692118	1	0	NA	NA	NA	NA	NA	NA	NA	NA	0.535476	-1.22105	0.709403	0.480717	0.860904	-5.50283	0	0	1	0	1.17795	1.52979
202020	TAPT1-AS1	TAPT1 antisense RNA 1 (head to head)	0.0257234	2.00712	0.074836	0.940616	0.980233	-6.07576	0	0	0.236819	0.837239	0.423249	0.674085	0.970662	-5.79193	0	0	0.590115	0.91617	2.44285	0.0157792	0.280105	-3.18544	0	0	1.00365	2.61759	3.17372	0.00233705	0.115102	-1.73436	1	0	1	0	0.464077	1.52866
201305	SPNS3	sphingolipid transporter 3 (putative)	0.755569	-2.47594	1.31824	0.192876	0.551094	-4.89073	0	0	NA	NA	NA	NA	NA	NA	NA	NA	0.212157	-2.39278	0.324523	0.746012	0.935539	-5.63107	0	0	1.8095	-2.49887	2.93648	0.00464412	0.167322	-2.08128	1	0	1	0	0.925743	1.52641
56704	JPH1	junctophilin 1	0.793011	3.35675	1.75351	0.0850739	0.398256	-4.87222	0	0	0.0399822	1.28777	0.047817	0.962069	0.997843	-5.92482	0	0	0.889636	3.58813	2.16766	0.0318238	0.36518	-4.14702	0	0	1.23054	2.97782	2.1356	0.0366441	0.407075	-4.23789	1	0	1	0	0.738292	1.52615
8115	TCL1A	T cell leukemia/lymphoma 1A	NA	NA	NA	NA	NA	NA	NA	NA	0.512834	-5.85805	0.501834	0.618176	0.964144	-5.14842	0	0	0.607374	-2.65107	0.751095	0.453818	0.831319	-5.4294	0	0	2.43636	-3.37295	3.32427	0.00148741	0.0918144	-1.14854	1	0	1	0	1.18552	1.52573
57010	CABP4	calcium binding protein 4	1.25815	2.79741	3.73517	0.000446535	0.029642	-0.206282	1	0	0.930139	0.299691	1.33021	0.190002	0.882258	-5.08532	0	0	0.46294	1.47031	0.906609	0.366125	0.781948	-5.59753	0	0	0.055002	2.16529	0.129816	0.89713	0.981723	-6.16021	0	0	1	0	0.676558	1.52545
6322	SCML1	Scm polycomb group protein like 1	1.06845	4.16306	2.84713	0.006186	0.116266	-2.72349	1	0	1.05189	2.38898	1.54608	0.128932	0.85232	-5.01929	0	0	0.915907	3.97906	2.66739	0.00851765	0.20864	-3.05177	0	0	-0.427654	3.74748	-0.964505	0.338516	0.79086	-5.86101	0	0	1	0	0.652148	1.52403
9514	GAL3ST1	galactose-3-O-sulfotransferase 1	-0.0684694	0.659318	-0.132908	0.89475	0.965699	-5.90119	0	0	2.71632	-4.77341	2.78214	0.00780307	0.432626	-2.51781	1	0	1.18309	-0.499454	1.75985	0.0805512	0.504626	-4.40672	0	0	1.10986	-1.29213	1.68333	0.0973091	0.577702	-4.49663	0	0	1	0	1.2352	1.5231
7425	VGF	VGF nerve growth factor inducible	0.65143	0.773819	0.834422	0.407645	0.739188	-5.64814	0	0	3.06734	-4.10103	3.07939	0.00349225	0.307033	-1.86751	1	0	0.996107	0.702922	1.30817	0.192896	0.643646	-5.12924	0	0	0.782196	1.34771	0.865656	0.389995	0.819062	-5.74326	0	0	1	0	1.37427	1.52191
140578	CHODL	chondrolectin	NA	NA	NA	NA	NA	NA	NA	NA	0.78547	-5.16427	0.759006	0.451718	0.943407	-5.0713	0	0	1.23634	-2.75829	1.97724	0.049919	0.43241	-3.96946	1	0	1.42696	-2.94268	1.82708	0.0724713	0.519042	-4.21919	0	0	1	0	1.14959	1.52111
285796	PACRG-AS1	PACRG antisense RNA 1	1.78437	-3.29545	2.6872	0.00950674	0.14515	-2.63702	1	0	0.996641	-4.44988	0.821897	0.415372	0.942079	-5.07658	0	0	NA	NA	NA	NA	NA	NA	NA	NA	0.946149	-2.37338	1.05348	0.296185	0.767227	-5.17452	0	0	1	0	1.24239	1.52086
63951	DMRTA1	DMRT like family A1	1.31228	0.292285	1.61378	0.112286	0.448642	-4.74853	0	0	2.03511	-2.08814	1.63607	0.108644	0.831308	-4.47279	0	0	1.77404	1.45959	2.97044	0.00348405	0.13979	-2.03269	1	0	-0.138537	0.103276	-0.152	0.879678	0.979365	-5.809	0	0	1	0	1.24572	1.51707
147700	KLC3	kinesin light chain 3	0.952344	1.0089	2.23325	0.0296111	0.252858	-3.73845	0	0	0.735106	-2.49371	0.6814	0.499032	0.946651	-5.26767	0	0	0.550673	0.602547	1.06605	0.288179	0.725864	-5.34895	0	0	1.01934	0.190477	2.0741	0.0422024	0.428103	-4.0175	1	0	1	0	0.814365	1.5137
253012	HEPACAM2	HEPACAM family member 2	2.05429	-1.63387	2.56777	0.0129766	0.170422	-2.93446	1	0	-0.623332	-2.38601	-0.327865	0.744501	0.976022	-5.35724	0	0	1.28342	0.0117102	1.41023	0.160624	0.615424	-4.93496	0	0	2.34974	-1.33424	2.40322	0.0192372	0.315619	-3.3243	1	0	2	0	1.26603	1.51334
105416157	NKILA	NF-kappaB interacting lncRNA	0.433114	3.39062	0.844996	0.401766	0.73507	-5.95757	0	0	1.9236	0.49858	2.98931	0.00447605	0.33634	-2.11428	1	0	0.499149	2.23323	1.07729	0.283148	0.722641	-5.51531	0	0	0.542458	3.88098	1.14166	0.257957	0.744267	-5.81677	0	0	1	0	0.849581	1.51331
2893	GRIA4	glutamate ionotropic receptor AMPA type subunit 4	2.89807	-2.10406	3.33163	0.00154611	0.0550243	-1.15518	1	0	1.8306	-4.56357	1.47454	0.147144	0.860453	-4.51754	0	0	0.338237	-2.44578	0.473451	0.636607	0.902619	-5.58002	0	0	0.86907	-1.09187	0.773055	0.442409	0.844122	-5.49913	0	0	1	0	1.48399	1.51317
4171	MCM2	minichromosome maintenance complex component 2	0.463216	5.12538	1.20454	0.233528	0.59209	-5.81984	0	0	1.20441	2.42799	2.84606	0.00658855	0.393339	-2.53533	1	0	0.482257	6.056	1.98886	0.0486073	0.428455	-4.71397	0	0	0.00288613	4.63914	0.00726371	0.994228	0.999174	-6.51723	0	0	1	0	0.538191	1.51168
445582	POTEE	POTE ankyrin domain family member E	0.207752	0.511015	0.228252	0.820295	0.938715	-5.88446	0	0	0.837288	1.88956	0.702431	0.485948	0.946651	-5.86274	0	0	2.00312	1.45305	2.76633	0.00641116	0.188118	-2.57273	1	0	1.87862	5.27323	2.33201	0.0229424	0.339603	-4.0378	1	0	2	0	1.23169	1.50725
7639	ZNF85	zinc finger protein 85	1.18708	2.18565	2.83788	0.00634412	0.117629	-2.54017	1	0	0.639477	1.92139	1.53185	0.132402	0.853686	-4.97007	0	0	0.522353	2.48688	2.16926	0.0317	0.364441	-3.91121	0	0	-0.173056	3.00626	-0.510769	0.611315	0.906564	-6.07835	0	0	1	0	0.543963	1.50706
383	ARG1	arginase 1	1.52378	1.5426	1.54842	0.127244	0.470752	-5.00118	0	0	0.233857	-1.54121	0.310896	0.757283	0.97752	-5.49173	0	0	1.81869	-1.96548	1.95745	0.0522234	0.437802	-4.03873	0	0	1.50106	0.0527096	2.20756	0.0309607	0.377086	-3.77963	1	0	1	0	1.26935	1.50608
728361	OVOL3	ovo like zinc finger 3	NA	NA	NA	NA	NA	NA	NA	NA	NA	NA	NA	NA	NA	NA	NA	NA	0.266178	-3.91652	0.496693	0.620161	0.898228	-5.52343	0	0	1.04156	-1.64212	2.51331	0.014556	0.281887	-3.003	1	0	1	0	0.653868	1.505
112399	EGLN3	egl-9 family hypoxia inducible factor 3	0.653141	3.95045	1.13647	0.260676	0.619346	-5.79123	0	0	3.02888	-0.412125	3.73014	0.000523793	0.137531	-0.214841	1	0	0.412458	3.16429	0.812897	0.417616	0.810627	-5.93501	0	0	0.226008	1.89307	0.338511	0.736114	0.942873	-6.07566	0	0	1	0	1.08012	1.5045
100130418	CECR7	cat eye syndrome chromosome region, candidate 7	0.354916	1.67283	0.463545	0.644799	0.864469	-5.95949	0	0	1.05444	-0.104871	0.846313	0.401756	0.93998	-5.52695	0	0	1.58106	0.174101	2.48246	0.0141938	0.266941	-3.09898	1	0	1.53097	2.50692	2.2211	0.0299822	0.374283	-4.03397	1	0	2	0	1.13035	1.50335
101929286	KCNMA1-AS3	KCNMA1 antisense RNA 3	NA	NA	NA	NA	NA	NA	NA	NA	1.13346	-4.55591	0.998675	0.323173	0.928602	-4.95759	0	0	NA	NA	NA	NA	NA	NA	NA	NA	1.30562	-2.27813	2.00449	0.0493626	0.456919	-3.93435	1	0	1	0	1.21954	1.50158
283600	SLC25A47	solute carrier family 25 member 47	1.15981	-1.16516	0.925571	0.358703	0.703031	-5.41294	0	0	NA	NA	NA	NA	NA	NA	NA	NA	1.12641	-3.73922	1.3416	0.181831	0.634639	-4.86522	0	0	1.97406	-2.98174	2.23444	0.0290455	0.370168	-3.51843	1	0	1	0	1.42009	1.50054
9508	ADAMTS3	ADAM metallopeptidase with thrombospondin type 1 motif 3	0.481027	0.927815	0.770629	0.444217	0.763168	-5.7029	0	0	0.269735	-0.525684	0.238512	0.812543	0.984394	-5.69351	0	0	1.58426	1.66972	3.34699	0.00104177	0.0798365	-0.966074	1	0	1.01972	1.72646	1.64515	0.104968	0.590915	-4.89511	0	0	1	0	0.838687	1.50032
90381	TICRR	TOPBP1 interacting checkpoint and replication regulator	-0.398442	2.9678	-0.823304	0.413883	0.742505	-5.84684	0	0	2.09426	1.7214	4.33791	7.78e-05	0.0556316	1.48217	1	0	0.470467	2.93968	1.1836	0.238517	0.683646	-5.52871	0	0	0.512381	3.97687	1.30262	0.197492	0.704295	-5.64746	0	0	1	0	0.669667	1.5002
100507008	LINC00844	long intergenic non-protein coding RNA 844	1.21964	0.386995	1.28348	0.204692	0.563692	-5.1836	0	0	0.325235	-3.47285	0.251955	0.802197	0.983256	-5.34127	0	0	1.73559	-3.79839	2.76562	0.00642446	0.188226	-2.36535	1	0	1.40149	-1.32072	1.69834	0.0944266	0.570736	-4.50448	0	0	1	0	1.17049	1.49985
101928243	DARS-AS1	DARS antisense RNA 1	0.983078	1.65352	2.76712	0.00768355	0.13082	-2.64667	0	0	0.913456	-0.554459	1.73839	0.0888279	0.813014	-4.39861	0	0	1.39658	-2.34822	2.23888	0.0266937	0.341664	-3.50217	1	0	-0.371255	1.56513	-0.753945	0.453718	0.850001	-5.7046	0	0	1	0	0.730464	1.49761
100132708	CYP4F30P	cytochrome P450 family 4 subfamily F member 30, pseudogene	1.79769	3.77525	1.75024	0.0856418	0.399712	-4.98369	0	0	-0.356749	1.24756	-0.192913	0.847875	0.986985	-5.84175	0	0	1.63156	0.825313	2.16916	0.0317082	0.364441	-3.82891	1	0	2.43565	5.45091	2.26078	0.0272706	0.360777	-4.21498	1	0	2	0	1.37704	1.49681
101928376	IL12A-AS1	IL12A antisense RNA 1	NA	NA	NA	NA	NA	NA	NA	NA	0.157593	-4.30564	0.14256	0.88726	0.987438	-5.30626	0	0	0.537071	-4.626	0.949594	0.343906	0.767807	-5.22671	0	0	2.08723	-2.1222	3.39707	0.00119036	0.082935	-0.944012	1	0	1	0	0.927297	1.49641
22836	RHOBTB3	Rho related BTB domain containing 3	1.40496	5.69394	3.46654	0.00102913	0.0453016	-1.1546	1	0	0.969629	4.53285	1.47343	0.147441	0.860453	-5.18869	0	0	0.33866	5.98609	0.996053	0.320891	0.750013	-6.14552	0	0	0.0194175	5.34962	0.0483866	0.961563	0.992128	-6.56543	0	0	1	0	0.683167	1.4961
53342	IL17D	interleukin 17D	0.460645	2.66663	1.1301	0.263329	0.622628	-5.59121	0	0	1.32276	0.772145	3.10798	0.00322514	0.296853	-1.81578	1	0	0.292715	1.91461	0.74155	0.459565	0.833487	-5.75092	0	0	0.355631	2.21169	0.993157	0.324469	0.783302	-5.69601	0	0	1	0	0.607938	1.4932
26085	KLK13	kallikrein related peptidase 13	2.53574	-0.82247	2.84518	0.00621906	0.1165	-2.36958	1	0	1.58846	-3.2324	1.15363	0.254605	0.904539	-4.92942	0	0	0.867607	-2.37569	1.04418	0.29815	0.732748	-5.20904	0	0	0.934334	-1.98239	0.916975	0.362686	0.803469	-5.31962	0	0	1	0	1.48154	1.48999
257407	C2orf72	chromosome 2 open reading frame 72	1.21146	4.32545	1.47041	0.147136	0.499625	-5.44492	0	0	0.757683	0.483566	0.509589	0.612774	0.963643	-5.72588	0	0	1.29162	2.12186	1.76571	0.0795584	0.501364	-4.68875	0	0	1.65611	2.8247	2.21138	0.0306815	0.376437	-4.09629	1	0	1	0	1.22922	1.48927
400512	NSMCE1-DT	NSMCE1 divergent transcript	1.00731	-0.101396	2.20327	0.0317727	0.260791	-3.71775	1	0	0.148934	-3.05037	0.193092	0.847736	0.986985	-5.37704	0	0	0.751414	-3.39274	1.89993	0.0594369	0.459287	-4.08013	0	0	0.800173	-0.217062	1.65211	0.103537	0.588854	-4.61626	0	0	1	0	0.676958	1.4871
3770	KCNJ14	potassium voltage-gated channel subfamily J member 14	-0.164729	2.44416	-0.531829	0.596981	0.842299	-5.98171	0	0	0.770531	-1.97515	1.26565	0.212006	0.889806	-4.85551	0	0	0.228208	1.36684	0.632359	0.528153	0.862375	-5.72737	0	0	1.0778	2.2388	4.57558	2.31311e-05	0.00694574	2.53121	1	0	1	0	0.477953	1.48544
8644	AKR1C3	aldo-keto reductase family 1 member C3	0.392194	3.88649	0.571385	0.570061	0.829521	-6.22249	0	0	1.23373	0.413056	0.999101	0.322969	0.928602	-5.44733	0	0	0.837531	3.1999	1.46602	0.144817	0.59731	-5.29698	0	0	1.93112	2.36465	2.89109	0.00527667	0.177872	-2.53527	1	0	1	0	1.09864	1.4819
284402	SCGB2B2	secretoglobin family 2B member 2	1.25577	-1.14815	2.91952	0.00506845	0.104225	-2.15574	1	0	-0.0746774	-1.28788	-0.107857	0.914578	0.990483	-5.51796	0	0	0.637839	-2.36722	1.36024	0.175875	0.62988	-4.86991	0	0	0.62526	0.471754	1.72897	0.08876	0.559236	-4.60166	0	0	1	0	0.611047	1.47522
5013	OTX1	orthodenticle homeobox 1	0.4585	1.57396	1.0501	0.298253	0.654291	-5.52912	0	0	0.182266	0.743844	0.234558	0.815592	0.984476	-5.81842	0	0	0.907702	2.12629	1.81611	0.0714287	0.486362	-4.53953	0	0	1.28947	2.02257	2.7998	0.00679707	0.198371	-2.62233	1	0	1	0	0.709483	1.47514
126410	CYP4F22	cytochrome P450 family 4 subfamily F member 22	0.463364	0.414338	0.382517	0.703549	0.892485	-5.85111	0	0	2.64292	-4.47721	2.57283	0.0133759	0.530506	-2.89288	1	0	0.489867	-0.772777	0.638427	0.524207	0.861409	-5.56743	0	0	2.05134	-1.14856	2.29809	0.0249208	0.348473	-3.55846	1	0	2	0	1.41187	1.47297
3866	KRT15	keratin 15	0.389161	0.795853	0.34442	0.731841	0.903208	-5.89712	0	0	3.16103	-4.38116	2.69264	0.00985374	0.462592	-2.66166	1	0	-0.739768	-0.560287	-0.730258	0.466416	0.835864	-5.47882	0	0	2.77332	-0.239673	3.57637	0.000679864	0.0599824	-0.507489	1	0	2	0	1.39594	1.47079
9971	NR1H4	nuclear receptor subfamily 1 group H member 4	1.07063	-1.25511	0.857608	0.394822	0.729722	-5.45853	0	0	1.94043	-4.56324	1.32971	0.190165	0.882258	-4.68802	0	0	1.89349	-2.55503	2.18124	0.0307847	0.360957	-3.61648	1	0	1.60233	-2.17778	1.51413	0.135043	0.64027	-4.72494	0	0	1	0	1.62672	1.47067
158835	AWAT2	acyl-CoA wax alcohol acyltransferase 2	NA	NA	NA	NA	NA	NA	NA	NA	0.854185	-4.8097	0.871954	0.387759	0.938086	-5.02451	0	0	NA	NA	NA	NA	NA	NA	NA	NA	1.23807	-2.47224	2.06781	0.0428109	0.43017	-3.81829	1	0	1	0	1.04613	1.46988
4952	OCRL	OCRL inositol polyphosphate-5-phosphatase	0.628549	6.163	2.3684	0.021398	0.217745	-3.91022	0	0	1.03098	4.79436	2.89187	0.00582884	0.373763	-2.46853	1	0	0.165922	6.73728	0.637154	0.525034	0.86172	-6.45882	0	0	-0.00552744	6.28019	-0.0195461	0.984468	0.996901	-6.62511	0	0	1	0	0.454981	1.46947
81693	AMN	amnion associated transmembrane protein	0.367314	-0.0955873	0.619132	0.53838	0.814408	-5.68336	0	0	0.785814	-4.66513	0.986885	0.328858	0.928741	-4.94348	0	0	0.339883	-2.1976	0.502694	0.615945	0.897068	-5.57444	0	0	1.52766	0.263495	3.76047	0.00037639	0.0442723	0.0391503	1	0	1	0	0.755168	1.46729
152024	LINC00691	long intergenic non-protein coding RNA 691	NA	NA	NA	NA	NA	NA	NA	NA	0.566366	-4.14462	0.556708	0.580423	0.9565	-5.21339	0	0	NA	NA	NA	NA	NA	NA	NA	NA	1.32698	-1.84402	2.37656	0.0205565	0.327529	-3.27969	1	0	1	0	0.946674	1.46663
84708	LNX1	ligand of numb-protein X 1	1.12513	2.26582	2.14782	0.0361399	0.275781	-4.04723	1	0	0.81334	1.07528	0.914607	0.365164	0.934301	-5.58302	0	0	0.891918	2.9638	1.86094	0.0647864	0.468736	-4.6209	0	0	0.729678	2.59116	0.941093	0.350286	0.796127	-5.82496	0	0	1	0	0.890017	1.46611
56142	PCDHA6	protocadherin alpha 6	-0.312469	-0.910898	-0.342588	0.733211	0.903965	-5.67812	0	0	2.39041	-1.42209	2.00012	0.0514076	0.748202	-4.05615	0	0	1.06704	0.829985	1.45971	0.146543	0.600748	-4.97084	0	0	2.12552	0.528502	2.73874	0.00802888	0.212623	-2.725	1	0	1	0	1.31763	1.46399
100132923	FAM66D	family with sequence similarity 66 member D	1.05036	0.79243	2.17765	0.0337289	0.268511	-3.82778	1	0	0.379975	-0.89582	0.388579	0.699379	0.971409	-5.56525	0	0	0.674978	-1.37295	1.10225	0.272189	0.714447	-5.18862	0	0	1.08428	1.83042	2.18743	0.0324664	0.386198	-3.93713	1	0	2	0	0.797398	1.46398
26768	SNORA73B	small nucleolar RNA, H/ACA box 73B	0.337066	1.16422	0.589894	0.557672	0.824595	-5.82413	0	0	1.16818	-2.10503	1.79839	0.0786737	0.799061	-4.21581	0	0	0.637837	2.87124	0.638658	0.524058	0.861323	-6.00359	0	0	1.85665	6.89816	2.80751	0.00665462	0.197427	-2.9856	1	0	1	0	0.999933	1.45861
56110	PCDHGA5	protocadherin gamma subfamily A, 5	1.6648	1.08972	3.73305	0.000449538	0.0296459	-0.117902	1	0	1.30054	2.46152	1.47781	0.146268	0.860453	-5.12988	0	0	-0.377385	4.09996	-0.581532	0.561789	0.874362	-6.17733	0	0	0.693402	4.28494	1.20238	0.23376	0.729669	-5.79995	0	0	1	0	0.82034	1.45793
7182	NR2C2	nuclear receptor subfamily 2 group C member 2	1.08518	5.83685	3.03915	0.00362369	0.088529	-2.31543	1	0	0.447989	5.13424	1.68438	0.0988782	0.821617	-4.8808	0	0	0.106496	5.45745	0.562016	0.574976	0.880183	-6.42515	0	0	0.0766404	6.88235	0.529819	0.598117	0.902026	-6.51233	0	0	1	0	0.429076	1.45384
347051	SLC10A5	solute carrier family 10 member 5	-0.087341	0.621004	-0.153484	0.878577	0.95966	-5.89325	0	0	0.460141	0.842387	0.34669	0.730404	0.974172	-5.85273	0	0	2.10455	1.63682	4.82316	3.54853e-06	0.00198129	4.18623	1	0	0.627683	1.62674	0.785483	0.435143	0.840119	-5.79133	0	0	1	0	0.776258	1.45046
79173	C19orf57	chromosome 19 open reading frame 57	0.0920252	1.73091	0.188318	0.851319	0.949844	-6.03479	0	0	0.552274	-2.71518	0.61646	0.540628	0.953999	-5.27975	0	0	1.0617	1.53734	3.00827	0.00310094	0.135567	-1.87768	1	0	0.8836	1.45072	1.98111	0.0519909	0.463659	-4.29139	0	0	1	0	0.647399	1.44854
55613	MTMR8	myotubularin related protein 8	0.492476	-1.34013	0.696976	0.488747	0.789388	-5.52843	0	0	0.624179	-3.6213	0.491985	0.625068	0.964554	-5.27594	0	0	1.45404	-1.59905	2.43881	0.0159496	0.281053	-3.11489	1	0	1.30513	-0.635783	2.14286	0.036032	0.403942	-3.81722	1	0	2	0	0.968956	1.44266
3760	KCNJ3	potassium voltage-gated channel subfamily J member 3	1.96673	-0.721124	1.7242	0.0902759	0.409444	-4.53957	0	0	1.64403	-1.166	0.809269	0.422524	0.942079	-5.39279	0	0	2.04008	0.817617	2.3227	0.0215926	0.315682	-3.52531	1	0	1.42792	1.00069	0.908956	0.366871	0.805639	-5.65687	0	0	1	0	1.76969	1.44128
9891	NUAK1	NUAK family kinase 1	-0.211307	3.51421	-0.596462	0.553308	0.822535	-6.09446	0	0	1.02323	1.44442	2.1114	0.0401975	0.707547	-4.01179	1	0	0.554294	4.12554	1.93749	0.0546379	0.445818	-4.63231	0	0	0.63505	3.98177	2.30625	0.0244312	0.343506	-3.95686	0	0	1	0	0.500316	1.43967
3101	HK3	hexokinase 3	1.00548	1.85199	1.81832	0.0744505	0.376125	-4.58043	0	0	1.36279	-3.50376	1.48583	0.144142	0.859967	-4.54259	0	0	0.254061	1.93545	0.377662	0.706237	0.923409	-5.95201	0	0	1.05136	1.20092	2.07387	0.0422247	0.428103	-4.13548	1	0	1	0	0.918424	1.43892
643854	CTAGE9	CTAGE family member 9	1.08192	3.02366	3.44564	0.00109674	0.0460931	-1.03482	1	0	-0.124775	0.784642	-0.22336	0.824244	0.98521	-5.81036	0	0	0.920254	-1.70228	1.44001	0.152029	0.606067	-4.79803	0	0	0.489973	2.61037	1.09263	0.278757	0.759506	-5.63645	0	0	1	0	0.591843	1.43873
60680	CELF5	CUGBP Elav-like family member 5	-0.106094	0.985723	-0.122364	0.903056	0.968108	-5.93786	0	0	2.16469	-2.24326	1.87796	0.0667302	0.784934	-4.12923	0	0	0.704819	-0.20506	0.958072	0.339629	0.764898	-5.39657	0	0	2.44589	0.280744	3.04125	0.00344264	0.139545	-1.96337	1	0	1	0	1.30233	1.43873
2159	F10	coagulation factor X	-0.670469	2.16482	-1.04783	0.299289	0.654582	-5.51221	0	0	2.96529	-2.71436	4.21537	0.000115255	0.0678608	0.966375	1	0	0.816429	0.781677	1.47244	0.14308	0.595534	-4.91165	0	0	0.713821	0.298785	1.11475	0.269233	0.753371	-5.35731	0	0	1	0	0.956267	1.43868
100874010	NLGN1-AS1	NLGN1 antisense RNA 1	NA	NA	NA	NA	NA	NA	NA	NA	0.00178023	-4.13105	0.00123987	0.999016	0.999903	-5.31946	0	0	NA	NA	NA	NA	NA	NA	NA	NA	2.35732	-3.14833	2.86767	0.00563355	0.183237	-2.22882	1	0	1	0	1.17955	1.43445
2591	GALNT3	polypeptide N-acetylgalactosaminyltransferase 3	1.30778	4.40091	2.87732	0.00569475	0.111047	-2.67526	1	0	-0.099684	4.09642	-0.129128	0.897819	0.989071	-6.18983	0	0	0.935482	6.21973	2.50601	0.0133198	0.260446	-3.61765	0	0	0.234566	5.00674	0.463587	0.644557	0.918565	-6.44917	0	0	1	0	0.594535	1.42945
563	AZGP1	alpha-2-glycoprotein 1, zinc-binding	0.928446	8.67084	0.936912	0.352891	0.69897	-6.13979	0	0	1.64159	3.17634	0.818062	0.417537	0.942079	-5.88727	0	0	1.72006	6.27628	1.78028	0.0771334	0.498262	-5.11772	0	0	2.47646	4.56045	2.1802	0.0330231	0.389324	-4.34853	1	0	1	0	1.69164	1.42886
2624	GATA2	GATA binding protein 2	1.01084	6.79625	2.55288	0.0134818	0.173134	-3.50724	1	0	-0.571173	4.68014	-1.06294	0.293353	0.919997	-5.6584	0	0	0.767062	7.59391	2.45941	0.0150982	0.277041	-3.73765	0	0	0.687522	7.00488	1.76274	0.0828417	0.546078	-5.15834	0	0	1	0	0.473563	1.42802
56123	PCDHB13	protocadherin beta 13	0.152229	1.55727	0.407185	0.685449	0.884155	-5.94392	0	0	2.1786	2.17814	2.56235	0.0137332	0.535631	-3.19551	1	0	0.605891	3.39335	1.7327	0.0852844	0.515045	-4.87608	0	0	0.527198	3.39152	1.00255	0.31995	0.781639	-5.86635	0	0	1	0	0.865978	1.4262
101059918	GOLGA8R	golgin A8 family member R	1.51059	-0.0722855	3.13758	0.00273385	0.0762509	-1.66603	1	0	-0.00685774	-0.925207	-0.0134705	0.989311	0.998854	-5.58474	0	0	0.0955235	-0.871522	0.226224	0.821347	0.958221	-5.7101	0	0	0.982443	1.85628	2.34872	0.0220198	0.33747	-3.63827	0	0	1	0	0.645424	1.42476
6926	TBX3	T-box 3	1.04865	7.22367	2.47998	0.0162228	0.190329	-3.67116	1	0	0.173663	4.91695	0.3342	0.739746	0.975212	-6.17227	0	0	0.509978	7.6391	1.60946	0.1097	0.555944	-5.40133	0	0	0.492273	7.75152	1.2737	0.207493	0.711877	-5.8878	0	0	1	0	0.556141	1.42434
100132103	FAM66E	family with sequence similarity 66 member E	0.768406	-2.23464	1.43443	0.157098	0.51084	-4.76917	0	0	0.641091	-3.29472	0.794465	0.431001	0.942499	-5.15078	0	0	0.202743	-3.73415	0.441303	0.659654	0.909239	-5.55133	0	0	1.41302	-0.912954	3.01805	0.00368058	0.145161	-1.90153	1	0	1	0	0.756315	1.42206
2290	FOXG1	forkhead box G1	1.19053	-1.41497	1.03497	0.305203	0.660406	-5.30807	0	0	2.13659	-4.32395	1.51454	0.136724	0.856622	-4.50127	0	0	-0.161337	-2.2627	-0.169121	0.865938	0.968905	-5.65812	0	0	2.9865	-2.74756	3.30342	0.00158457	0.0957254	-1.18512	1	0	1	0	1.53807	1.42095
440387	CTRB2	chymotrypsinogen B2	NA	NA	NA	NA	NA	NA	NA	NA	NA	NA	NA	NA	NA	NA	NA	NA	0.0528737	-4.33847	0.0991711	0.92114	0.982008	-5.61439	0	0	1.67934	-2.85176	2.73992	0.00800326	0.212623	-2.50811	1	0	1	0	0.866108	1.41955
84215	ZNF541	zinc finger protein 541	0.258058	0.128654	0.414293	0.680267	0.88213	-5.79993	0	0	0.593719	-3.82331	0.559134	0.578781	0.955728	-5.23166	0	0	1.28357	0.559058	2.4528	0.0153667	0.278152	-3.17472	1	0	1.73665	0.541614	2.2453	0.0283016	0.36511	-3.76905	1	0	2	0	0.967999	1.41788
9607	CARTPT	CART prepropeptide	1.26793	0.285647	1.33507	0.187342	0.545407	-5.12976	0	0	0.90612	-4.57766	0.69741	0.489054	0.946651	-5.14872	0	0	1.43619	-2.70185	2.01452	0.0458129	0.419529	-3.91058	1	0	1.60605	-1.69935	1.62216	0.109812	0.599615	-4.6157	0	0	1	0	1.30407	1.41729
114821	ZBED9	zinc finger BED-type containing 9	1.42876	2.22267	3.04682	0.00354558	0.0872239	-2.04437	1	0	0.563157	1.74329	1.08399	0.284014	0.918356	-5.50297	0	0	0.510757	3.49461	0.993383	0.322186	0.751312	-5.80129	0	0	0.231934	3.01612	0.542351	0.589509	0.90009	-6.11643	0	0	1	0	0.683651	1.41664
5718	PSMD12	proteasome 26S subunit, non-ATPase 12	0.261758	5.43767	1.27235	0.208589	0.568012	-5.74925	0	0	1.06263	4.19811	2.63274	0.0114915	0.497195	-3.06381	1	0	0.181208	5.55492	1.25711	0.210744	0.659352	-5.81732	0	0	0.0961274	5.16206	0.501386	0.617864	0.908709	-6.43258	0	0	1	0	0.400431	1.4159
5223	PGAM1	phosphoglycerate mutase 1	0.172219	6.54951	0.627634	0.532835	0.810839	-6.38118	0	0	1.21083	3.64573	2.60436	0.0123516	0.514476	-3.12019	1	0	0.430017	5.63162	2.22744	0.0274659	0.344283	-4.20798	0	0	0.0674809	5.31858	0.199399	0.842599	0.973089	-6.55727	0	0	1	0	0.470136	1.41471
222	ALDH3B2	aldehyde dehydrogenase 3 family member B2	2.21306	4.21692	3.36082	0.00141683	0.0526271	-1.41046	1	0	0.357996	1.50893	0.290324	0.772872	0.979367	-5.96505	0	0	0.520806	4.42524	0.742554	0.458958	0.832932	-6.22694	0	0	0.965039	2.99065	1.26299	0.211292	0.713493	-5.63114	0	0	1	0	1.01422	1.41417
100507588	TGFBR3L	transforming growth factor beta receptor 3 like	0.75484	-0.590204	1.34525	0.184053	0.541847	-5.0075	0	0	-0.687217	-4.90096	-0.598246	0.552608	0.95483	-5.10545	0	0	0.824154	-2.30832	1.32597	0.186944	0.638864	-4.91524	0	0	2.07463	-1.05819	3.57963	0.000672869	0.0599824	-0.459502	1	0	1	0	0.741603	1.41315
399909	PCNX3	pecanex 3	1.03017	6.12182	4.68932	1.84535e-05	0.00495477	2.63182	1	0	0.61254	4.15892	1.85966	0.0693308	0.784934	-4.5843	0	0	0.0329419	7.46192	0.155485	0.876656	0.971035	-6.65908	0	0	-0.251505	6.53147	-1.06192	0.292364	0.767092	-6.07683	0	0	1	0	0.356036	1.41064
646802	CYP4F62P	cytochrome P450 family 4 subfamily F member 62, pseudogene	1.58549	3.05385	1.51274	0.136059	0.482637	-5.24601	0	0	-1.14595	0.446363	-0.523734	0.602976	0.961685	-5.50373	0	0	1.97358	-0.410597	2.44923	0.0155138	0.278649	-3.16166	1	0	2.29331	4.55695	2.20117	0.0314316	0.380221	-4.30316	1	0	2	0	1.17661	1.40985
9032	TM4SF5	transmembrane 4 L six family member 5	-0.352522	-2.25368	-0.248203	0.804899	0.933832	-5.59117	0	0	2.45028	-6.18437	2.63376	0.0114617	0.497195	-2.84514	1	0	1.1248	-4.58245	1.48114	0.14075	0.59213	-4.67585	0	0	1.64626	-4.03008	1.76636	0.0822267	0.54445	-4.23291	0	0	1	0	1.2172	1.40826
115557	ARHGEF25	Rho guanine nucleotide exchange factor 25	0.0711105	3.90253	0.19692	0.844614	0.948356	-6.34013	0	0	1.40343	-1.29466	2.44385	0.0184228	0.588742	-3.16235	1	0	0.542215	3.14316	1.25791	0.210457	0.659352	-5.54192	0	0	0.580761	3.21459	1.72708	0.0891016	0.56017	-4.94603	0	0	1	0	0.64938	1.40644
199777	ZNF626	zinc finger protein 626	1.15834	3.49097	2.51933	0.0146862	0.182317	-3.4277	1	0	0.269739	2.65228	0.270721	0.787816	0.981117	-6.09509	0	0	0.792587	3.75412	2.01685	0.0455657	0.418049	-4.45563	0	0	0.473745	4.50372	0.818595	0.416133	0.83185	-6.2258	0	0	1	0	0.673602	1.40637
340307	CTAGE6	CTAGE family member 6	1.26473	0.947927	3.44756	0.00109035	0.046092	-0.895018	1	0	0.394997	0.253813	0.687702	0.495091	0.946651	-5.6055	0	0	0.139703	-1.74352	0.28907	0.772943	0.942874	-5.66144	0	0	0.493341	1.49134	1.19466	0.236741	0.731095	-5.37878	0	0	1	0	0.573192	1.40475
109729184	SLC12A5-AS1	SLC12A5 and MMP9 antisense RNA 1	0.394907	-2.59998	0.520775	0.604609	0.845335	-5.50116	0	0	2.97869	-3.59486	4.04045	0.000200576	0.0885726	0.412165	1	0	-0.829014	-2.27814	-1.08967	0.277675	0.718801	-5.13035	0	0	1.58586	-2.11925	2.14456	0.0358903	0.403635	-3.72404	1	0	2	0	1.03261	1.40403
440300	LOC440300	chondroitin sulfate proteoglycan 4 pseudogene	0.974848	-1.46953	1.70671	0.0935047	0.41548	-4.46063	0	0	1.73287	-1.79662	2.76893	0.00807855	0.432626	-2.50007	1	0	0.727079	-0.161059	1.56253	0.120352	0.567959	-4.70315	0	0	-0.216889	0.696284	-0.440617	0.661013	0.920984	-5.82153	0	0	1	0	0.804477	1.39939
113457	TUBA3D	tubulin alpha 3d	1.58621	3.00535	2.52687	0.0144074	0.180405	-3.37315	1	0	0.346558	-0.787765	0.374995	0.709387	0.971905	-5.56366	0	0	0.940315	0.447003	1.3833	0.168709	0.621003	-5.01206	0	0	0.62628	1.37916	1.30394	0.197045	0.704075	-5.24859	0	0	1	0	0.874841	1.39728
254552	NUDT8	nudix hydrolase 8	1.43837	4.14589	2.47335	0.0164952	0.192258	-3.60947	1	0	-0.338227	0.361949	-0.33561	0.73869	0.975037	-5.67618	0	0	0.648499	4.11031	1.13467	0.258394	0.7017	-5.83059	0	0	1.31966	2.2933	2.31505	0.0239133	0.341767	-3.83939	1	0	2	0	0.767075	1.39687
5596	MAPK4	mitogen-activated protein kinase 4	0.356645	1.73719	0.433801	0.666126	0.875452	-5.96356	0	0	0.746063	0.515434	0.786864	0.435394	0.942499	-5.63444	0	0	1.8853	2.19766	3.69357	0.000312994	0.0394614	0.0399965	1	0	0.593743	2.22712	0.66293	0.509817	0.87285	-5.96707	0	0	1	0	0.895439	1.39429
55840	EAF2	ELL associated factor 2	0.493226	1.39665	0.980214	0.331263	0.680968	-5.57469	0	0	2.03446	0.202209	3.1755	0.00266865	0.276153	-1.65926	1	0	0.463862	2.62642	1.16862	0.244482	0.688717	-5.48551	0	0	0.107262	2.05772	0.246841	0.805842	0.964317	-6.10325	0	0	1	0	0.774704	1.39279
647946	MIR924HG	MIR924 host gene	-0.391839	-0.644215	-0.496821	0.621291	0.853167	-5.65092	0	0	1.69584	-1.45996	1.84809	0.0710198	0.784934	-4.21201	0	0	1.0571	-3.07788	1.91262	0.0577779	0.453258	-4.06984	0	0	1.56969	0.627674	2.30597	0.0244481	0.343506	-3.64787	1	0	1	0	0.982698	1.39246
113219467	MIR12136	microRNA 12136	0.766746	4.39938	0.812811	0.419823	0.74573	-6.1546	0	0	0.580112	-2.63048	0.946888	0.34864	0.934041	-5.07702	0	0	NA	NA	NA	NA	NA	NA	NA	NA	2.75685	1.86909	2.41405	0.0187232	0.314345	-3.63074	1	0	1	0	1.3679	1.39125
155382	VPS37D	VPS37D subunit of ESCRT-I	0.428403	2.76103	0.957	0.342746	0.690895	-5.76985	0	0	0.726886	-2.71976	0.969227	0.337497	0.929887	-5.06396	0	0	0.541838	1.00441	0.810882	0.418769	0.811219	-5.59103	0	0	1.35784	0.836294	2.82587	0.0063261	0.193716	-2.49855	1	0	1	0	0.763741	1.39075
53615	MBD3	methyl-CpG binding domain protein 3	0.147214	7.08354	0.551687	0.583393	0.836162	-6.42923	0	0	1.00409	1.86016	2.60167	0.0124361	0.514476	-3.0493	1	0	0.2773	6.51371	1.19775	0.232979	0.67949	-5.94922	0	0	0.32612	5.93987	1.20395	0.233156	0.728808	-5.91301	0	0	1	0	0.43868	1.38876
8916	HERC3	HECT and RLD domain containing E3 ubiquitin protein ligase 3	0.534192	4.88283	1.20598	0.232977	0.591606	-5.80234	0	0	1.4009	4.63752	2.21757	0.03156	0.673441	-3.94177	1	0	0.280313	6.05185	0.859616	0.391426	0.796069	-6.27306	0	0	0.505186	6.30034	1.27159	0.208239	0.712575	-5.84385	0	0	1	0	0.680148	1.38869
3248	HPGD	15-hydroxyprostaglandin dehydrogenase	-0.705736	5.04906	-0.671605	0.50464	0.797606	-6.23681	0	0	4.27395	2.31558	2.22073	0.0313306	0.672656	-3.92324	1	0	0.802979	3.94942	0.900393	0.369411	0.783314	-6.03709	0	0	3.10962	3.68738	3.10192	0.00288646	0.127977	-2.13947	1	0	2	0	1.8702	1.38786
650655	ABCA17P	ATP binding cassette subfamily A member 17, pseudogene	-0.308945	0.126941	-0.629856	0.531391	0.810592	-5.66089	0	0	2.09085	-3.44949	3.0643	0.00364149	0.311692	-1.90648	1	0	0.00954878	-2.10641	0.0189467	0.98491	0.996176	-5.68159	0	0	1.1331	0.34219	3.09105	0.00297952	0.129576	-1.78704	1	0	2	0	0.731138	1.38611
100129961	CCNT2-AS1	CCNT2 antisense RNA 1	1.12169	1.44174	3.52496	0.000860593	0.0411574	-0.702858	1	0	0.956293	-0.397006	2.11679	0.0397133	0.707547	-3.80569	0	0	0.631989	1.21285	1.91341	0.0576751	0.453258	-4.25089	0	0	-0.778447	1.74538	-2.01528	0.0481884	0.454234	-4.08122	0	0	1	0	0.482881	1.38497
79000	AUNIP	aurora kinase A and ninein interacting protein	0.303575	0.592716	0.776266	0.44091	0.760348	-5.64906	0	0	1.21154	-0.813936	2.03679	0.0474458	0.731644	-3.92518	1	0	0.341863	0.925772	0.915701	0.361351	0.779463	-5.4989	0	0	0.727869	1.36897	1.80794	0.0754358	0.529641	-4.55644	0	0	1	0	0.646213	1.38417
1870	E2F2	E2F transcription factor 2	0.603298	2.12521	1.13683	0.260526	0.619273	-5.52856	0	0	1.37824	0.185904	2.44646	0.0183056	0.588742	-3.25943	1	0	0.207149	2.5987	0.593414	0.553833	0.871868	-5.94251	0	0	0.704705	2.35355	1.35689	0.179704	0.68799	-5.37847	0	0	1	0	0.723348	1.3834
5657	PRTN3	proteinase 3	3.17799	-1.96423	3.46512	0.0010336	0.0453016	-0.812472	1	0	NA	NA	NA	NA	NA	NA	NA	NA	-0.702583	-2.69543	-0.698902	0.485738	0.844574	-5.42928	0	0	NA	NA	NA	NA	NA	NA	NA	NA	1	0	1.2377	1.38311
106146148	LINC01297	long intergenic non-protein coding RNA 1297	1.29031	-0.313376	1.29628	0.20028	0.557833	-5.11777	0	0	0.8795	-2.28071	0.609419	0.545243	0.95441	-5.3505	0	0	1.47869	-3.91991	2.36437	0.0193923	0.302552	-3.23296	1	0	1.51694	-0.482136	1.25654	0.213605	0.71451	-5.17245	0	0	1	0	1.29136	1.38165
1302	COL11A2	collagen type XI alpha 2 chain	0.601731	3.14061	1.18678	0.240404	0.598868	-5.59784	0	0	-0.743905	-1.75009	-0.519821	0.605679	0.962168	-5.34227	0	0	0.621654	2.18315	0.924073	0.35699	0.776698	-5.7312	0	0	1.96045	2.82152	3.93274	0.000213443	0.0309276	0.354806	1	0	1	0	0.609984	1.38094
26047	CNTNAP2	contactin associated protein like 2	0.0489402	4.03609	0.0587197	0.953388	0.985097	-6.36743	0	0	1.52284	3.56573	1.42765	0.160142	0.870968	-5.24342	0	0	0.506271	4.43404	0.813388	0.417335	0.810627	-6.17499	0	0	1.98936	5.09088	3.21987	0.00203734	0.108367	-1.85772	1	0	1	0	1.01685	1.37991
10020	GNE	glucosamine (UDP-N-acetyl)-2-epimerase/N-acetylmannosamine kinase	1.38026	4.62476	4.58146	2.68434e-05	0.00622866	2.30272	1	0	0.515158	3.20489	1.10258	0.275941	0.914617	-5.59331	0	0	-0.34589	5.29571	-0.904233	0.367379	0.782542	-6.12898	0	0	0.324462	4.95143	0.738663	0.462881	0.85346	-6.28997	0	0	1	0	0.468498	1.37962
4544	MTNR1B	melatonin receptor 1B	NA	NA	NA	NA	NA	NA	NA	NA	1.97595	-5.18511	2.1836	0.034126	0.688566	-3.56428	1	0	0.315428	-4.44867	0.574344	0.566629	0.876658	-5.47571	0	0	NA	NA	NA	NA	NA	NA	NA	NA	1	0	1.14569	1.37897
2330	FMO5	flavin containing monooxygenase 5	0.916448	3.22876	1.82821	0.0729307	0.37411	-4.74005	0	0	0.488847	0.911418	0.614563	0.541869	0.953999	-5.79102	0	0	0.438233	2.63848	0.828038	0.409016	0.805201	-5.81551	0	0	1.045	3.37421	2.241	0.028594	0.36703	-4.04779	1	0	1	0	0.722133	1.37795
6853	SYN1	synapsin I	0.528416	-0.180152	0.658835	0.512745	0.802017	-5.66123	0	0	2.65896	-2.58544	3.32641	0.00173486	0.229457	-1.25008	1	0	0.717937	-0.534569	1.17048	0.243738	0.687755	-5.16339	0	0	0.16114	0.863409	0.350916	0.726834	0.939378	-5.93088	0	0	1	0	1.01661	1.37666
57491	AHRR	aryl-hydrocarbon receptor repressor	1.21099	1.05542	2.93018	0.00492074	0.102388	-2.22606	1	0	0.884803	-2.21601	1.20104	0.23588	0.900032	-4.91023	0	0	0.178933	1.24633	0.527035	0.598978	0.88928	-5.78841	0	0	0.454671	1.31296	0.844592	0.401565	0.824855	-5.72413	0	0	1	0	0.68235	1.37571
80078	LCAL1	lung cancer associated lncRNA 1	-0.764444	-1.49433	-0.814684	0.418759	0.745152	-5.3623	0	0	3.57747	-3.71507	3.48361	0.00109652	0.202272	-0.936997	1	0	0.28437	-4.06909	0.463291	0.643853	0.904046	-5.53464	0	0	1.40561	-1.22395	2.36467	0.0211703	0.331436	-3.34381	1	0	2	0	1.12575	1.37422
135138	PACRG	parkin coregulated	1.51615	0.223404	1.88517	0.0646814	0.355659	-4.33471	0	0	-0.21094	-2.11292	-0.146399	0.884246	0.987438	-5.41659	0	0	1.53963	0.425054	2.4551	0.0152728	0.277659	-3.18185	1	0	1.01799	0.0730531	1.29949	0.198556	0.704295	-5.18006	0	0	1	0	0.965708	1.37334
57670	KIAA1549	KIAA1549	0.633461	4.78897	2.07432	0.0427322	0.294626	-4.45267	0	0	1.28302	4.14359	2.31052	0.0253927	0.633351	-3.75179	1	0	0.317287	5.76777	1.05296	0.294121	0.729311	-6.07775	0	0	0.0173168	5.94467	0.0495066	0.960674	0.991893	-6.60792	0	0	1	0	0.562771	1.37182
2774	GNAL	G protein subunit alpha L	0.392444	2.31339	1.02766	0.308598	0.663423	-5.63786	0	0	1.14494	-0.46367	2.12455	0.0390252	0.70475	-3.81655	1	0	0.555051	1.0848	1.60557	0.110555	0.556034	-4.74049	0	0	0.23615	1.84371	0.720878	0.473677	0.857275	-5.91769	0	0	1	0	0.582146	1.36966
81606	LBH	LBH regulator of WNT signaling pathway	0.87102	6.0825	1.71146	0.0926178	0.413677	-5.15098	0	0	0.399543	3.08971	0.471972	0.639176	0.964554	-6.06263	0	0	0.330794	6.39646	0.822276	0.412276	0.806234	-6.31925	0	0	1.22342	5.95295	2.47275	0.0161459	0.296411	-3.73507	1	0	1	0	0.706195	1.36961
574406	ADAMTSL4-AS1	ADAMTSL4 antisense RNA 1	-0.108157	-1.39769	-0.173909	0.862574	0.953932	-5.69272	0	0	0.92262	-1.78479	2.08986	0.0421834	0.715064	-3.7564	0	0	0.184521	-3.19788	0.28916	0.772874	0.942849	-5.61264	0	0	1.1303	1.47778	3.26573	0.00177565	0.103606	-1.40069	1	0	1	0	0.532322	1.36771
101927322	LOC101927322	uncharacterized LOC101927322	0.22077	-0.270689	0.279004	0.781286	0.924527	-5.80237	0	0	2.65396	-3.25028	2.69341	0.00983406	0.462592	-2.65003	1	0	1.17048	-3.04281	2.45198	0.0154003	0.278152	-3.05984	1	0	0.024632	-2.12907	0.03611	0.97131	0.993804	-5.6059	0	0	2	0	1.01746	1.36513
101929637	NTM-AS1	NTM antisense RNA 1	NA	NA	NA	NA	NA	NA	NA	NA	0.811692	-5.32449	0.587299	0.559873	0.955187	-5.15768	0	0	NA	NA	NA	NA	NA	NA	NA	NA	1.91084	-3.79536	2.13954	0.036311	0.405855	-3.65867	1	0	1	0	1.36127	1.36342
641515	MGAT4EP	MGAT4 family member E, pseudogene	0.147694	-2.445	0.24902	0.804271	0.933676	-5.59772	0	0	0.823271	-4.93631	0.825986	0.413072	0.942079	-5.04108	0	0	NA	NA	NA	NA	NA	NA	NA	NA	1.5521	-2.05405	3.01304	0.00373396	0.146688	-1.89701	1	0	1	0	0.841021	1.36268
22874	PLEKHA6	pleckstrin homology domain containing A6	0.939899	5.24974	1.98094	0.0525952	0.322101	-4.66248	0	0	1.1972	2.75338	1.67349	0.101013	0.824011	-4.85337	0	0	-0.225822	5.30212	-0.517135	0.605853	0.892334	-6.41292	0	0	1.26559	5.1135	2.31162	0.0241142	0.342163	-4.06218	1	0	1	0	0.794217	1.36223
642280	ZNF876P	zinc finger protein 876, pseudogene	1.55405	0.138712	3.39732	0.00126952	0.0497451	-1.00732	1	0	0.480331	-1.14225	0.562388	0.57658	0.955728	-5.45694	0	0	0.270866	-0.278989	0.700436	0.484783	0.84405	-5.55422	0	0	0.361424	1.81191	0.787196	0.434147	0.839267	-5.809	0	0	1	0	0.666667	1.36183
51384	WNT16	Wnt family member 16	NA	NA	NA	NA	NA	NA	NA	NA	-1.30776	-4.39157	-1.44439	0.155401	0.866909	-4.48586	0	0	1.70097	-2.89191	2.5559	0.0116256	0.246145	-2.84341	1	0	1.64517	-2.31807	2.97341	0.00418207	0.159285	-1.98897	1	0	2	0	0.679456	1.36164
163732	CITED4	Cbp/p300 interacting transactivator with Glu/Asp rich carboxy-terminal domain 4	1.62345	3.71448	3.62801	0.000625386	0.035192	-0.604772	1	0	-0.347167	-1.26444	-0.368752	0.714003	0.972678	-5.43694	0	0	0.11179	2.32741	0.229023	0.819175	0.957622	-6.02912	0	0	0.797465	1.86886	1.94391	0.0564189	0.478436	-4.40208	0	0	1	0	0.546385	1.35805
347853	TBX10	T-box 10	2.98905	-0.164481	3.09173	0.00311922	0.0820183	-1.82353	1	0	-1.16965	-3.2929	-0.681103	0.499218	0.946651	-5.12276	0	0	-0.00461058	-1.17065	-0.00477187	0.996199	0.998568	-5.71743	0	0	2.3062	-1.80274	3.01956	0.00366469	0.144821	-1.8928	1	0	2	0	1.03025	1.35635
55024	BANK1	B cell scaffold protein with ankyrin repeats 1	2.33407	2.41334	2.70724	0.00901565	0.141755	-2.94641	1	0	-0.742375	1.71148	-0.502885	0.617443	0.964144	-5.79321	0	0	1.48084	3.51848	2.1738	0.0313505	0.363038	-4.17556	1	0	0.94635	3.35308	1.04441	0.300326	0.770309	-5.79883	0	0	2	0	1.00472	1.35564
63976	PRDM16	PR/SET domain 16	1.44898	0.0286575	2.15958	0.0351719	0.273051	-3.82428	1	0	-0.0457379	-2.32091	-0.0366419	0.970929	0.998122	-5.42459	0	0	0.177913	0.986417	0.359211	0.719962	0.928392	-5.83783	0	0	1.43164	0.881141	2.93725	0.00463402	0.16726	-2.24456	1	0	2	0	0.7532	1.35485
284215	DLGAP1-AS5	DLGAP1 antisense RNA 5	NA	NA	NA	NA	NA	NA	NA	NA	0.830806	-3.04241	0.538922	0.592538	0.959505	-5.3016	0	0	0.737041	-4.66542	1.43133	0.154496	0.608664	-4.73101	0	0	2.29848	-0.589494	2.09027	0.0406745	0.420375	-3.94802	1	0	1	0	1.28878	1.35351
10983	CCNI	cyclin I	0.390925	8.4889	1.69725	0.0952885	0.419033	-5.17617	0	0	1.02003	7.77382	2.77699	0.00790942	0.432626	-2.73756	1	0	0.148749	8.90461	0.797548	0.426443	0.816231	-6.35275	0	0	0.0300814	7.84228	0.14169	0.887781	0.981197	-6.67169	0	0	1	0	0.397446	1.35337
80097	MZT2B	mitotic spindle organizing protein 2B	0.306188	6.64195	0.885831	0.379556	0.717527	-6.18974	0	0	0.392467	2.51658	0.789609	0.433805	0.942499	-5.81731	0	0	1.02242	5.3982	2.67307	0.00838178	0.207338	-3.18311	1	0	0.273224	4.86773	1.06332	0.291733	0.766658	-5.99777	0	0	1	0	0.498574	1.35296
8560	DEGS1	delta 4-desaturase, sphingolipid 1	1.06805	6.18522	3.22611	0.0021128	0.0654202	-1.82438	1	0	0.56676	6.01046	0.923613	0.360504	0.934301	-5.82233	0	0	0.283448	7.55085	0.8193	0.413966	0.808014	-6.34115	0	0	0.237597	6.5586	0.442384	0.659741	0.92089	-6.55289	0	0	1	0	0.538965	1.35285
6594	SMARCA1	SWI/SNF related, matrix associated, actin dependent regulator of chromatin, subfamily a, member 1	1.1807	5.23955	3.5167	0.000882715	0.04179	-1.00118	1	0	1.04469	4.52648	1.82044	0.0751962	0.793275	-4.66042	0	0	0.0692154	6.63774	0.210882	0.833276	0.961718	-6.63202	0	0	-0.0714897	5.75119	-0.145066	0.885126	0.981097	-6.56134	0	0	1	0	0.555778	1.35074
390940	PINLYP	phospholipase A2 inhibitor and LY6/PLAUR domain containing	-0.243809	0.68006	-0.645765	0.521111	0.805522	-5.70392	0	0	1.04849	-1.59854	1.78135	0.081453	0.80189	-4.24917	0	0	-0.0414447	-0.118761	-0.110829	0.911906	0.97929	-5.76585	0	0	1.04379	1.03177	4.37523	4.70026e-05	0.0114618	1.90557	1	0	1	0	0.451755	1.35
53834	FGFRL1	fibroblast growth factor receptor like 1	1.17872	5.6471	2.75874	0.00785854	0.132349	-3.01456	1	0	-0.116571	4.67544	-0.178548	0.859076	0.986985	-6.20123	0	0	1.16075	6.43588	2.7589	0.00655106	0.189055	-2.99543	1	0	0.0428777	6.12419	0.0608212	0.951696	0.990244	-6.63108	0	0	2	0	0.566443	1.34998
930	CD19	CD19 molecule	1.93849	-1.20927	2.45214	0.0173957	0.19625	-3.19312	1	0	NA	NA	NA	NA	NA	NA	NA	NA	0.257869	-1.81901	0.311826	0.755623	0.937972	-5.6548	0	0	0.95924	-1.31977	1.28595	0.203212	0.707889	-5.02761	0	0	1	0	1.05187	1.34997
2649	NR6A1	nuclear receptor subfamily 6 group A member 1	-0.370308	2.59451	-0.936237	0.353235	0.699367	-5.70382	0	0	0.242923	0.861441	0.307365	0.759952	0.977775	-5.82538	0	0	0.489465	1.87322	1.33383	0.184359	0.637108	-5.1956	0	0	1.55666	2.74918	4.6922	1.52151e-05	0.00506596	2.87068	1	0	1	0	0.479685	1.34929
60526	LDAH	lipid droplet associated hydrolase	1.11428	2.74479	2.22682	0.0300632	0.255211	-3.95487	1	0	0.28351	-0.533903	0.342454	0.733568	0.974247	-5.61967	0	0	0.976626	2.15409	2.46977	0.0146856	0.272283	-3.29643	0	0	0.202242	1.81623	0.353072	0.725224	0.939303	-6.00232	0	0	1	0	0.644164	1.34803
3177	SLC29A2	solute carrier family 29 member 2	0.852068	5.10061	1.98223	0.052447	0.321817	-4.65114	0	0	1.482	2.07322	3.07216	0.00356296	0.309055	-1.98323	1	0	0.168908	4.16654	0.452526	0.65157	0.906391	-6.30508	0	0	-0.0437667	4.39946	-0.118339	0.906179	0.983087	-6.44713	0	0	1	0	0.614801	1.34715
399668	SMIM10L2A	small integral membrane protein 10 like 2A	0.496615	2.46056	0.872827	0.386544	0.723365	-5.80262	0	0	0.861494	-1.20879	0.953212	0.345461	0.933952	-5.24873	0	0	0.505587	0.587661	1.05556	0.292934	0.727939	-5.35575	0	0	1.41486	1.97889	2.499	0.0151002	0.286563	-3.36243	1	0	1	0	0.819638	1.34515
6382	SDC1	syndecan 1	1.02541	7.3521	2.20298	0.0317944	0.260791	-4.25901	1	0	0.589496	4.23394	0.781781	0.438346	0.9425	-5.92225	0	0	0.299041	7.56634	0.77749	0.438142	0.821706	-6.37421	0	0	0.845456	6.5357	1.61769	0.110774	0.60273	-5.382	0	0	1	0	0.689851	1.34499
100750225	PCAT1	prostate cancer associated transcript 1	0.913472	3.48018	1.06523	0.291413	0.648333	-5.82727	0	0	-1.51342	1.72321	-1.15657	0.253417	0.903687	-5.18389	0	0	2.38498	0.221863	4.7053	5.87859e-06	0.00273522	3.70321	1	0	0.592413	4.09007	0.763008	0.448334	0.847502	-6.23467	0	0	1	0	0.594361	1.34424
100533970	P2RX5-TAX1BP3	P2RX5-TAX1BP3 readthrough (NMD candidate)	0.487276	0.787099	1.50044	0.139207	0.486591	-4.91548	0	0	1.36913	-1.60625	2.27215	0.0277947	0.646767	-3.47952	1	0	0.591269	-0.635859	1.95228	0.0528402	0.439744	-4.0595	0	0	-0.139933	1.41082	-0.368898	0.713453	0.935834	-5.89593	0	0	1	0	0.576935	1.33899
1993	ELAVL2	ELAV like RNA binding protein 2	0.542714	-0.451449	0.71952	0.47486	0.780977	-5.60129	0	0	2.86779	-1.25162	2.7375	0.00877073	0.44058	-2.65017	1	0	1.05146	0.520687	1.65855	0.0993788	0.542046	-4.63687	0	0	0.275934	0.489367	0.231326	0.817819	0.966808	-5.91142	0	0	1	0	1.18447	1.33672
728554	LOC728554	THO complex 3 pseudogene	0.0108959	4.52572	0.0438704	0.965166	0.988734	-6.44339	0	0	1.24684	2.01938	3.05212	0.00376626	0.318023	-2.02591	1	0	0.115838	3.01909	0.545514	0.586242	0.884033	-6.02833	0	0	0.465751	3.52821	1.70182	0.0937675	0.569712	-4.99982	0	0	1	0	0.459832	1.33583
101927974	LOC101927974	uncharacterized LOC101927974	0.301363	2.37446	0.764691	0.447717	0.76582	-5.87323	0	0	0.483723	-0.938879	0.844666	0.402666	0.93998	-5.32415	0	0	0.0422177	-0.975547	0.0921918	0.926673	0.983129	-5.72145	0	0	1.03816	0.47426	3.63713	0.000560317	0.0548398	-0.314936	1	0	1	0	0.466366	1.33467
440556	PRDM16-DT	PRDM16 divergent transcript	1.21626	-1.44485	1.71721	0.091555	0.411767	-4.45777	0	0	NA	NA	NA	NA	NA	NA	NA	NA	-0.00120158	-1.95124	-0.00212374	0.998308	0.999485	-5.68774	0	0	1.34032	-1.1974	2.28228	0.0258936	0.353908	-3.5266	1	0	1	0	0.851793	1.33246
283349	RASSF3	Ras association domain family member 3	-0.300285	5.77621	-0.814712	0.418743	0.745152	-6.21372	0	0	0.7032	4.72113	1.17574	0.245745	0.900324	-5.56133	0	0	0.835689	6.39136	2.70613	0.00762789	0.200333	-3.12703	0	0	1.03181	6.52411	2.26137	0.0272319	0.360616	-4.21427	1	0	1	0	0.567604	1.33213
100996930	LINC00621	long intergenic non-protein coding RNA 621	NA	NA	NA	NA	NA	NA	NA	NA	NA	NA	NA	NA	NA	NA	NA	NA	0.0898981	-4.56941	0.149006	0.881757	0.97242	-5.60497	0	0	1.55665	-1.92684	2.51421	0.0145225	0.281887	-3.00673	1	0	1	0	0.823272	1.33161
102724064	LOC102724064	uncharacterized LOC102724064	0.191102	0.924486	0.567243	0.572852	0.831153	-5.8053	0	0	1.63999	-2.6806	2.83227	0.0068347	0.403642	-2.37194	1	0	0.12033	-1.35239	0.31469	0.753452	0.937712	-5.6689	0	0	0.454935	1.95244	1.61163	0.112089	0.60446	-4.92848	0	0	1	0	0.60159	1.33146
25834	MGAT4C	MGAT4 family member C	NA	NA	NA	NA	NA	NA	NA	NA	0.755243	-4.78991	0.65035	0.518699	0.947876	-5.14697	0	0	0.28742	-3.60164	0.458768	0.647091	0.904834	-5.54845	0	0	2.44638	-2.76003	2.88326	0.00539369	0.179598	-2.19691	1	0	1	0	1.16301	1.33079
55586	MIOX	myo-inositol oxygenase	0.820577	0.654453	1.65968	0.102659	0.433005	-4.68951	0	0	-0.401137	-4.96444	-0.391766	0.697039	0.971409	-5.18293	0	0	1.14269	-2.69933	1.89254	0.0604209	0.460947	-4.11259	0	0	1.16261	-1.10121	2.15247	0.0352355	0.399701	-3.74997	1	0	1	0	0.681186	1.32823
54659	UGT1A3	UDP glucuronosyltransferase family 1 member A3	0.636714	-2.56399	0.599665	0.551186	0.821546	-5.48118	0	0	0.676941	-2.43634	0.319108	0.751089	0.97603	-5.41166	0	0	1.98829	-2.77086	2.03189	0.0439996	0.411407	-3.88779	1	0	2.55783	-1.7048	2.35971	0.0214316	0.333758	-3.40516	1	0	2	0	1.46494	1.32759
101243555	PTENP1-AS	PTENP1 antisense RNA	1.53645	-2.31201	2.11672	0.038812	0.28329	-3.76173	1	0	0.127064	-2.86632	0.0864585	0.931477	0.992799	-5.40807	0	0	1.03138	-3.32881	1.84581	0.0669687	0.474339	-4.17446	0	0	0.97701	-0.54419	1.26029	0.212259	0.713781	-5.11826	0	0	1	0	0.917976	1.32732
285489	DOK7	docking protein 7	0.378473	-0.30023	0.735532	0.465134	0.775154	-5.59	0	0	0.999891	-3.73527	0.970199	0.337018	0.929655	-5.01366	0	0	-0.0678757	-0.731927	-0.142873	0.88659	0.973674	-5.72249	0	0	1.39779	1.3088	3.74562	0.000395005	0.0457146	-0.0501336	1	0	1	0	0.67707	1.32712
1581	CYP7A1	cytochrome P450 family 7 subfamily A member 1	NA	NA	NA	NA	NA	NA	NA	NA	-0.488199	-4.39593	-0.296815	0.767943	0.979041	-5.23941	0	0	1.97101	-3.24379	2.68283	0.00815232	0.204772	-2.55992	1	0	1.26918	-3.36755	1.59398	0.115993	0.610041	-4.50003	0	0	1	0	0.91733	1.32667
658	BMPR1B	bone morphogenetic protein receptor type 1B	1.31939	6.09477	2.45068	0.0174592	0.196534	-3.73278	1	0	1.09237	5.28141	1.08198	0.284898	0.918356	-5.66846	0	0	1.54675	6.21153	2.81273	0.00559681	0.176693	-2.85458	1	0	-0.706584	7.07132	-1.03977	0.30246	0.772359	-6.09506	0	0	2	0	0.812983	1.3264
728485	LOC728485	uncharacterized LOC728485	1.04918	-1.76519	1.90769	0.0616453	0.347622	-4.13611	0	0	-0.308802	-4.33283	-0.27375	0.785501	0.980761	-5.25707	0	0	0.256925	-3.44273	0.464525	0.642971	0.903984	-5.54998	0	0	1.94226	-1.64979	3.2069	0.00211773	0.1096	-1.43228	1	0	1	0	0.734893	1.32634
733	C8G	complement C8 gamma chain	0.288452	1.06676	0.363948	0.717289	0.897746	-5.9188	0	0	1.50453	-3.85369	2.0518	0.0459026	0.729914	-3.77088	1	0	0.875194	-1.41249	1.32667	0.186714	0.638557	-4.94772	0	0	0.893361	-0.72857	1.54702	0.126917	0.627913	-4.74145	0	0	1	0	0.890385	1.32236
653073	GOLGA8J	golgin A8 family member J	1.48515	-1.24252	3.29381	0.00173029	0.0578663	-1.2509	1	0	-0.605682	-2.18609	-0.934601	0.354871	0.934301	-5.05437	0	0	0.462683	-2.28297	0.99021	0.323729	0.751981	-5.25219	0	0	0.749997	0.113561	1.93608	0.0573907	0.480362	-4.23566	0	0	1	0	0.523036	1.32138
6400	SEL1L	SEL1L adaptor subunit of ERAD E3 ubiquitin ligase	1.35601	6.90767	3.39706	0.0012705	0.0497451	-1.35669	1	0	-0.133417	6.2716	-0.214606	0.831023	0.985956	-6.21416	0	0	0.298371	7.86483	1.31384	0.190984	0.642527	-5.82314	0	0	0.238521	7.26514	0.78816	0.433587	0.838704	-6.36156	0	0	1	0	0.439872	1.32111
94081	SFXN1	sideroflexin 1	-0.095416	5.52669	-0.416545	0.678629	0.881373	-6.4504	0	0	1.03267	2.94101	3.34036	0.00166632	0.22641	-1.31879	1	0	0.006945	5.33232	0.0382172	0.969567	0.993165	-6.56102	0	0	0.53105	5.28247	2.32239	0.0234887	0.341149	-4.01747	0	0	1	0	0.368813	1.32111
80206	FHOD3	formin homology 2 domain containing 3	0.275597	1.85749	0.430263	0.668682	0.876811	-5.98208	0	0	1.87064	0.415753	2.25163	0.0291604	0.65995	-3.71923	1	0	0.764912	3.40343	1.52387	0.129729	0.576382	-5.24114	0	0	0.704833	3.99216	1.07749	0.28541	0.763078	-5.93752	0	0	1	0	0.903994	1.32081
148229	ATP8B3	ATPase phospholipid transporting 8B3	0.261888	0.378458	0.611968	0.543075	0.817418	-5.72679	0	0	0.993472	-2.84816	1.27004	0.210452	0.889806	-4.79627	0	0	0.715908	-0.279582	1.16222	0.247065	0.690548	-5.19006	0	0	1.02991	0.299382	2.23849	0.0287658	0.368483	-3.70642	1	0	1	0	0.750293	1.32068
643719	SCGB1B2P	secretoglobin family 1B member 2, pseudogene	1.01148	-0.548442	2.22009	0.0305434	0.256393	-3.6548	1	0	0.991983	-4.12033	1.10395	0.275351	0.914402	-4.88527	0	0	NA	NA	NA	NA	NA	NA	NA	NA	0.354721	-1.34287	0.624818	0.534369	0.881304	-5.55851	0	0	1	0	0.786063	1.31629
100286906	LOC100286906	uncharacterized LOC100286906	1.23335	-2.95836	1.53424	0.130691	0.475825	-4.61333	0	0	0.37501	-4.99554	0.345609	0.731211	0.974211	-5.24352	0	0	0.839053	-3.17039	1.2311	0.220287	0.668752	-4.99913	0	0	1.97872	-2.9994	2.1538	0.0351268	0.39931	-3.67605	1	0	1	0	1.10653	1.31619
649395	YWHAEP1	tyrosine 3-monooxygenase/tryptophan 5-monooxygenase activation protein epsilon pseudogene 1	NA	NA	NA	NA	NA	NA	NA	NA	0.342169	-4.00114	0.493074	0.624304	0.964554	-5.24012	0	0	0.756237	-3.55974	1.33929	0.18258	0.635891	-4.86494	0	0	1.08515	-2.00478	2.11307	0.0386017	0.412382	-3.76861	1	0	1	0	0.727851	1.31515
51239	ANKRD39	ankyrin repeat domain 39	0.85633	1.39635	2.75337	0.00797244	0.133549	-2.65138	0	0	-0.0153035	-1.01963	-0.0297889	0.976364	0.998122	-5.55425	0	0	1.04151	-0.284152	2.92719	0.00397518	0.14944	-2.00088	1	0	-0.154562	-0.221601	-0.391545	0.696728	0.930002	-5.72312	0	0	1	0	0.431994	1.31481
84727	SPSB2	splA/ryanodine receptor domain and SOCS box containing 2	-0.00374957	2.83218	-0.00978602	0.992227	0.998436	-6.18661	0	0	1.14688	-0.805028	3.11996	0.00311901	0.295621	-1.72724	1	0	0.0889414	2.57598	0.34368	0.731587	0.931079	-6.03666	0	0	0.43032	2.40753	1.79917	0.0768275	0.531794	-4.6636	0	0	1	0	0.415597	1.31326
2871	GRK6P1	G protein-coupled receptor kinase 6 pseudogene 1	NA	NA	NA	NA	NA	NA	NA	NA	1.07388	-4.43172	1.24194	0.22055	0.894671	-4.75132	0	0	0.225142	-2.49265	0.382866	0.702382	0.921816	-5.60949	0	0	1.01414	0.355375	2.31315	0.0240243	0.341767	-3.53786	1	0	1	0	0.771055	1.31265
27189	IL17C	interleukin 17C	1.4295	-3.08544	2.41902	0.01889	0.204286	-3.17405	1	0	NA	NA	NA	NA	NA	NA	NA	NA	0.109262	-3.91073	0.201938	0.84025	0.963655	-5.61178	0	0	NA	NA	NA	NA	NA	NA	NA	NA	1	0	0.76938	1.31048
100379132	SNORA70G	small nucleolar RNA, H/ACA box 70G	NA	NA	NA	NA	NA	NA	NA	NA	0.367543	-2.50403	0.581063	0.564032	0.955187	-5.31429	0	0	NA	NA	NA	NA	NA	NA	NA	NA	1.4689	-2.5813	2.03804	0.0457911	0.444241	-3.86317	1	0	1	0	0.918219	1.30955
54660	PCDHB18P	protocadherin beta 18 pseudogene	0.230369	-0.889373	0.555318	0.580924	0.835038	-5.63196	0	0	1.0008	0.366931	1.58507	0.119796	0.843783	-4.74121	0	0	0.0674989	-0.0992535	0.150323	0.880719	0.972032	-5.76634	0	0	1.20801	1.62115	2.94701	0.00450778	0.164503	-2.23453	1	0	1	0	0.626669	1.30943
9082	XKRY	XK related, Y-linked	2.56065	-3.63155	3.66124	0.000563658	0.0338465	-0.35715	1	0	-1.55266	-5.39715	-1.32897	0.190407	0.882258	-4.58301	0	0	NA	NA	NA	NA	NA	NA	NA	NA	1.54464	-3.76271	1.59462	0.11585	0.610041	-4.47664	0	0	1	0	0.850876	1.30896
91851	CHRDL1	chordin like 1	0.463211	2.15715	0.542419	0.589716	0.83904	-6.00146	0	0	4.08599	-1.19282	4.02864	0.000208158	0.0889165	0.606763	1	0	-0.704175	1.57174	-0.772017	0.441366	0.823171	-5.62674	0	0	1.51703	0.903704	1.43164	0.157237	0.665833	-5.09959	0	0	1	0	1.34051	1.30767
55852	TEX2	testis expressed 2	0.518972	5.59795	2.80841	0.00687335	0.123824	-2.8856	0	0	1.05185	5.00361	3.75687	0.000482828	0.131385	-0.215684	1	0	-0.116627	6.47623	-0.700855	0.484522	0.843885	-6.39848	0	0	-0.116917	6.16818	-0.637124	0.526375	0.879241	-6.40929	0	0	1	0	0.33432	1.30683
4646	MYO6	myosin VI	1.14905	6.94332	2.92556	0.00498429	0.103285	-2.61231	1	0	-0.355804	6.39222	-0.614275	0.542057	0.953999	-6.0517	0	0	0.0760464	7.86279	0.280831	0.779242	0.944872	-6.63427	0	0	1.0639	8.1015	2.62301	0.0109403	0.248877	-3.43951	1	0	2	0	0.483299	1.30378
54619	CCNJ	cyclin J	1.21701	2.68396	3.44469	0.00109989	0.0460931	-1.01983	1	0	0.321167	2.17651	0.82051	0.416154	0.942079	-5.76066	0	0	0.122007	3.40298	0.282408	0.778035	0.944872	-6.21437	0	0	0.194453	3.32421	0.662023	0.510394	0.872925	-6.09541	0	0	1	0	0.46366	1.30241
162655	ZNF519	zinc finger protein 519	0.0513727	2.58302	0.143307	0.88657	0.963184	-6.14971	0	0	1.19097	1.64405	3.07369	0.00354794	0.309055	-1.94878	1	0	0.398709	2.03714	1.66387	0.0983081	0.539191	-4.74067	0	0	0.107975	3.68725	0.326977	0.74478	0.944661	-6.3172	0	0	1	0	0.437256	1.30196
94161	SNORD46	small nucleolar RNA, C/D box 46	0.242768	-1.55894	0.600526	0.550617	0.821141	-5.54858	0	0	NA	NA	NA	NA	NA	NA	NA	NA	NA	NA	NA	NA	NA	NA	NA	NA	1.98419	-1.0601	2.00179	0.0496594	0.457514	-4.05307	1	0	1	0	1.11348	1.30116
100861541	DOCK9-DT	DOCK9 divergent transcript	1.0058	-0.390307	2.41551	0.0190553	0.205231	-3.28002	1	0	1.0072	-2.40656	1.23689	0.2224	0.894671	-4.86852	0	0	0.736715	-3.52024	1.73669	0.0845751	0.513122	-4.33404	0	0	-0.0826912	-1.23087	-0.18799	0.851495	0.975284	-5.67293	0	0	1	0	0.666756	1.30028
6066	RNU2-1	RNA, U2 small nuclear 1	NA	NA	NA	NA	NA	NA	NA	NA	-0.784777	-3.73312	-0.587953	0.559437	0.955187	-5.16035	0	0	NA	NA	NA	NA	NA	NA	NA	NA	1.66159	-1.41743	3.18715	0.00224577	0.112793	-1.48332	1	0	1	0	0.438406	1.2996
54825	CDHR2	cadherin related family member 2	0.25935	-0.0924503	0.361535	0.719082	0.89869	-5.79537	0	0	2.08375	-2.74229	3.10476	0.00325423	0.296853	-1.78121	1	0	-0.325047	-1.67321	-0.45843	0.647333	0.904934	-5.59384	0	0	1.36509	0.0729789	2.18985	0.0322822	0.385744	-3.76248	1	0	2	0	0.845786	1.29943
400685	LINC01801	long intergenic non-protein coding RNA 1801	1.27648	-2.61433	2.2078	0.0314377	0.259953	-3.58063	1	0	1.84151	-3.23482	1.77989	0.0816951	0.80189	-4.19658	0	0	-0.0141989	-3.92461	-0.0249086	0.980162	0.995388	-5.62728	0	0	0.931851	-0.973105	1.2306	0.223091	0.720319	-5.10578	0	0	1	0	1.00891	1.29835
105377585	LINC02427	long intergenic non-protein coding RNA 2427	NA	NA	NA	NA	NA	NA	NA	NA	-0.0765972	-4.86716	-0.0731075	0.942037	0.993508	-5.25609	0	0	NA	NA	NA	NA	NA	NA	NA	NA	1.38987	-1.98588	2.6693	0.00967635	0.233935	-2.69037	1	0	1	0	0.656637	1.2981
3170	FOXA2	forkhead box A2	0.8936	-2.08732	0.910387	0.366582	0.708692	-5.3247	0	0	2.3982	-5.5295	2.76576	0.00814611	0.432626	-2.58389	1	0	0.694562	-2.19365	0.778265	0.437687	0.821706	-5.42732	0	0	0.760953	-2.41354	0.735998	0.46449	0.853907	-5.38801	0	0	1	0	1.18683	1.2976
247	ALOX15B	arachidonate 15-lipoxygenase type B	2.01233	3.49807	2.26077	0.027742	0.243992	-4.02982	1	0	2.81174	-0.929405	2.02245	0.0489624	0.739776	-4.09453	1	0	0.91846	1.95933	0.896849	0.371293	0.784337	-5.72764	0	0	-0.00552794	0.875331	-0.00346651	0.997245	0.999697	-5.92987	0	0	2	0	1.43425	1.29415
2020	EN2	engrailed homeobox 2	0.972606	0.2106	1.18401	0.241489	0.599892	-5.27779	0	0	-0.766598	-2.55544	-0.477401	0.635335	0.964554	-5.29493	0	0	1.43837	0.0631027	2.17964	0.0309058	0.361023	-3.72571	1	0	2.21621	-0.824498	2.28022	0.0260225	0.354459	-3.61154	1	0	2	0	0.965146	1.29162
971	CD72	CD72 molecule	-0.194355	1.93875	-0.324365	0.74689	0.91054	-5.99799	0	0	0.537764	-1.93314	0.756142	0.453416	0.943407	-5.27439	0	0	0.64711	1.06486	1.32883	0.186	0.638086	-5.11216	0	0	1.34045	0.661174	3.40467	0.00116281	0.0812994	-0.969831	1	0	1	0	0.582743	1.29132
6660	SOX5	SRY-box 5	0.548098	0.0141298	1.22693	0.225063	0.58506	-5.18864	0	0	0.205129	0.337995	0.236546	0.814058	0.984476	-5.76144	0	0	0.755858	0.794044	1.60755	0.110118	0.556034	-4.72962	0	0	1.18794	2.18169	2.0905	0.0406533	0.420375	-4.16459	1	0	1	0	0.674257	1.29038
10077	TSPAN32	tetraspanin 32	1.17727	-1.04697	2.14233	0.0365989	0.277076	-3.77705	1	0	0.515805	-4.20045	0.575268	0.567911	0.955187	-5.20083	0	0	0.208902	-0.60859	0.357026	0.721594	0.929067	-5.69416	0	0	0.908426	-0.040879	2.08372	0.0412879	0.423344	-3.98313	0	0	1	0	0.702602	1.28959
53335	BCL11A	BAF chromatin remodeling complex subunit BCL11A	0.80705	0.498988	0.996119	0.323545	0.675745	-5.48604	0	0	2.03877	-0.428703	1.62897	0.110144	0.832364	-4.67763	0	0	0.243805	1.62806	0.320805	0.748822	0.936872	-5.91576	0	0	1.66758	2.63087	2.21132	0.0306857	0.376437	-4.09925	1	0	1	0	1.1893	1.28931
7694	ZNF135	zinc finger protein 135	1.82227	2.87734	3.7371	0.000443814	0.029642	-0.231118	1	0	0.61012	1.8995	0.761528	0.450226	0.943407	-5.79086	0	0	-0.133109	3.58686	-0.306638	0.759561	0.93873	-6.22721	0	0	0.577411	3.55388	0.957116	0.342203	0.793354	-5.95079	0	0	1	0	0.719172	1.28728
10252	SPRY1	sprouty RTK signaling antagonist 1	0.0324181	5.36877	0.103612	0.917853	0.973744	-6.52504	0	0	1.02538	2.27748	2.29419	0.0263914	0.63621	-3.7205	1	0	0.392168	4.32329	1.72918	0.0859146	0.516234	-5.00022	0	0	0.290753	4.17598	1.0191	0.312093	0.776582	-5.97318	0	0	1	0	0.43518	1.28652
647859	OCLNP1	OCLN pseudogene 1	0.306492	1.43284	0.800252	0.427	0.750871	-5.72263	0	0	1.27305	2.01617	2.41334	0.0198445	0.594113	-3.46979	1	0	0.356964	1.18983	0.822541	0.412126	0.806234	-5.60717	0	0	0.545151	2.88291	1.10416	0.273766	0.755899	-5.72214	0	0	1	0	0.620415	1.28507
286178	LOC286178	uncharacterized LOC286178	1.29313	-1.52502	1.21114	0.231008	0.58995	-5.1192	0	0	0.714738	-4.65949	0.505257	0.615789	0.963643	-5.21624	0	0	NA	NA	NA	NA	NA	NA	NA	NA	2.42607	-2.67486	2.13705	0.0365207	0.406608	-3.73926	1	0	1	0	1.47798	1.28448
386597	RNF144A-AS1	RNF144A antisense RNA 1	2.82543	1.13608	3.83648	0.00032333	0.0260815	0.148708	1	0	0.808756	-0.789184	0.616349	0.5407	0.953999	-5.51093	0	0	0.352026	-1.33128	0.439294	0.661105	0.909279	-5.63422	0	0	0.241687	1.96642	0.245794	0.806649	0.964378	-6.08048	0	0	1	0	1.05697	1.28448
114805	GALNT13	polypeptide N-acetylgalactosaminyltransferase 13	-0.302765	-1.47189	-0.303003	0.763028	0.918292	-5.65025	0	0	3.42561	-2.71224	3.16992	0.00271098	0.276153	-1.61102	1	0	0.707303	-1.48086	0.828629	0.408682	0.805087	-5.41674	0	0	1.52192	-1.03729	1.43546	0.156152	0.664881	-4.89242	0	0	1	0	1.33802	1.28275
685	BTC	betacellulin	1.27806	1.26641	3.24732	0.00198509	0.0632368	-1.44365	1	0	-1.85876	-1.11417	-1.89352	0.0645831	0.780565	-4.00787	0	0	1.04846	1.21743	2.52687	0.0125863	0.255809	-3.04424	1	0	0.935263	0.4985	1.2496	0.216113	0.716789	-5.26963	0	0	2	0	0.350756	1.28257
26609	VCX	variable charge X-linked	-0.0551046	-3.37188	-0.0575022	0.954353	0.985527	-5.53039	0	0	2.42689	-5.04843	2.23594	0.0302451	0.668015	-3.48076	1	0	NA	NA	NA	NA	NA	NA	NA	NA	1.29482	-3.44604	1.66713	0.1005	0.583198	-4.38514	0	0	1	0	1.2222	1.28186
245973	ATP6V1C2	ATPase H+ transporting V1 subunit C2	0.266943	2.99614	0.795742	0.429596	0.752916	-5.93145	0	0	1.20503	0.587826	1.91211	0.0620976	0.77547	-4.28386	0	0	0.100031	2.10928	0.287699	0.77399	0.943399	-5.98422	0	0	1.13853	2.52591	2.13172	0.0369753	0.408385	-4.12861	1	0	1	0	0.677635	1.28182
102724774	LINC01594	long intergenic non-protein coding RNA 1594	0.352448	-2.10484	0.452052	0.653005	0.86877	-5.57651	0	0	2.93084	-3.64332	2.40821	0.0200929	0.599065	-3.19133	1	0	NA	NA	NA	NA	NA	NA	NA	NA	0.830812	-2.05122	0.985007	0.328425	0.784327	-5.24517	0	0	1	0	1.37137	1.28176
1071	CETP	cholesteryl ester transfer protein	0.349736	0.558927	0.835361	0.407121	0.738831	-5.60046	0	0	-0.340037	-2.70299	-0.349746	0.728124	0.973824	-5.33509	0	0	0.534208	0.832598	1.32072	0.188684	0.640039	-5.08759	0	0	1.49064	0.00178219	3.31592	0.00152563	0.0932921	-1.18101	1	0	1	0	0.508636	1.28056
4128	MAOA	monoamine oxidase A	0.520613	7.98046	0.937424	0.35263	0.698652	-6.14425	0	0	1.47751	5.1827	1.25426	0.216079	0.890519	-5.47697	0	0	1.17286	7.06762	2.4931	0.0137926	0.264509	-3.65838	1	0	0.288398	6.70171	0.433879	0.665873	0.922973	-6.55586	0	0	1	0	0.864845	1.27967
5142	PDE4B	phosphodiesterase 4B	0.790556	4.27181	1.33195	0.188356	0.546068	-5.59737	0	0	-0.418366	2.3795	-0.507895	0.613952	0.963643	-5.92043	0	0	1.39328	4.29461	3.41192	0.000837109	0.0714357	-1.04188	1	0	0.50782	3.98268	0.877908	0.383362	0.816001	-6.05612	0	0	1	0	0.568322	1.27847
157983	DOCK8-AS1	DOCK8 antisense RNA 1	1.43965	0.0128087	1.73856	0.0876942	0.403578	-4.5454	0	0	-1.16685	-0.202064	-1.02471	0.310854	0.925409	-5.09918	0	0	0.99646	0.68682	1.76959	0.0789066	0.500322	-4.48057	0	0	1.75795	1.15081	2.61962	0.0110386	0.249351	-2.98268	1	0	1	0	0.756803	1.27577
5578	PRKCA	protein kinase C alpha	-0.114776	3.84973	-0.25686	0.798243	0.932252	-6.29287	0	0	1.70058	3.40236	2.09798	0.041425	0.711573	-4.15939	1	0	0.561705	4.40946	1.32775	0.186356	0.638124	-5.62535	0	0	0.997103	5.26514	1.9283	0.0583709	0.48171	-4.81093	0	0	1	0	0.786153	1.27429
56134	PCDHAC2	protocadherin alpha subfamily C, 2	-0.480945	-1.80612	-0.728543	0.469365	0.777747	-5.40803	0	0	2.79788	-2.27833	3.15964	0.00279055	0.280935	-1.63526	1	0	0.353887	0.773458	0.630779	0.529182	0.862537	-5.71036	0	0	1.40178	0.0819916	2.03402	0.0462061	0.445486	-4.07182	1	0	2	0	1.01815	1.27398
654466	FGF7P3	fibroblast growth factor 7 pseudogene 3	-0.334381	2.02877	-0.79177	0.431889	0.754611	-5.74905	0	0	1.56695	-0.593848	3.67166	0.000625394	0.151893	-0.367903	1	0	0.0245468	0.324685	0.0569861	0.954635	0.988999	-5.81264	0	0	0.694404	2.43915	2.15795	0.0347886	0.397732	-4.08552	0	0	1	0	0.487881	1.27371
8395	PIP5K1B	phosphatidylinositol-4-phosphate 5-kinase type 1 beta	-0.244053	0.394159	-0.456093	0.650115	0.867328	-5.77358	0	0	2.06352	-1.24774	2.89065	0.00584786	0.373763	-2.24905	1	0	0.535109	0.967703	1.19044	0.235828	0.68168	-5.24876	0	0	0.83719	0.384439	1.46823	0.147066	0.656705	-4.95261	0	0	1	0	0.797943	1.27331
54733	SLC35F2	solute carrier family 35 member F2	1.04223	5.38503	2.93956	0.00479398	0.1008	-2.5605	1	0	0.557104	3.70827	1.11255	0.271679	0.913783	-5.60589	0	0	0.82229	5.405	2.53431	0.0123335	0.253674	-3.5171	0	0	-0.72025	4.96803	-1.49978	0.138714	0.646963	-5.3598	0	0	1	0	0.425344	1.27166
4430	MYO1B	myosin IB	0.78557	5.95711	2.00976	0.0493609	0.313743	-4.62787	0	0	1.27059	4.98933	2.13677	0.0379636	0.703169	-4.09933	1	0	0.228042	6.8684	0.793885	0.428565	0.816231	-6.35277	0	0	0.0511852	6.35547	0.143293	0.88652	0.981197	-6.61781	0	0	1	0	0.583847	1.27093
11144	DMC1	DNA meiotic recombinase 1	0.0476082	-2.51309	0.0806105	0.936044	0.979055	-5.61188	0	0	3.2746	-4.78984	4.23333	0.000108827	0.0673341	0.727409	1	0	0.44579	-2.30042	0.980879	0.328293	0.756189	-5.25892	0	0	-0.0909243	-2.25104	-0.212146	0.832685	0.970247	-5.56482	0	0	1	0	0.919269	1.27067
1363	CPE	carboxypeptidase E	1.2593	6.90217	2.01207	0.0491098	0.313026	-4.63036	1	0	0.10144	4.64263	0.132329	0.895301	0.988701	-6.21187	0	0	0.6102	8.14213	1.46971	0.143818	0.596591	-5.60865	0	0	0.935015	6.45852	1.46681	0.147449	0.657318	-5.6061	0	0	1	0	0.726488	1.27023
8320	EOMES	eomesodermin	1.83271	1.06031	2.75076	0.00802836	0.134064	-2.67174	1	0	-0.674816	-2.00427	-0.412492	0.681894	0.970984	-5.34881	0	0	1.37448	0.646214	2.22012	0.0279696	0.348016	-3.66924	1	0	0.39771	0.154429	0.506617	0.614209	0.907568	-5.77573	0	0	2	0	0.73252	1.26625
212	ALAS2	5'-aminolevulinate synthase 2	2.7247	0.203859	3.09144	0.00312181	0.0820183	-1.82807	1	0	0.853483	-2.85636	0.829905	0.410876	0.941562	-5.1781	0	0	1.34684	1.26327	1.52279	0.129998	0.576574	-4.94337	0	0	-0.292096	-0.139629	-0.38548	0.701193	0.931444	-5.77794	0	0	1	0	1.15823	1.26467
150864	FAM117B	family with sequence similarity 117 member B	1.35681	4.69721	3.53387	0.000837306	0.0407674	-0.934113	1	0	0.292933	5.33617	0.408305	0.684943	0.970984	-6.15129	0	0	0.650096	6.04676	1.99465	0.047964	0.427235	-4.70628	0	0	-0.429839	6.14789	-0.879198	0.382667	0.815959	-6.21014	0	0	1	0	0.4675	1.26441
974	CD79B	CD79b molecule	0.163379	1.07917	0.314163	0.754583	0.914344	-5.92364	0	0	0.590285	-4.54868	0.661605	0.511523	0.946651	-5.14963	0	0	0.49737	1.03024	0.991567	0.323068	0.751981	-5.45392	0	0	1.65904	-0.636037	3.08354	0.00304543	0.130925	-1.77165	1	0	1	0	0.727519	1.26272
130813	C2orf50	chromosome 2 open reading frame 50	NA	NA	NA	NA	NA	NA	NA	NA	0.678978	-4.23505	0.661544	0.511562	0.946651	-5.16822	0	0	0.568335	-2.2755	1.05807	0.29179	0.727501	-5.19243	0	0	1.32641	-1.87942	2.06702	0.0428876	0.43017	-3.85825	1	0	1	0	0.857908	1.26221
101928438	LOC101928438	uncharacterized LOC101928438	NA	NA	NA	NA	NA	NA	NA	NA	-0.223499	-4.6319	-0.217902	0.828468	0.985936	-5.24878	0	0	NA	NA	NA	NA	NA	NA	NA	NA	1.78184	-1.59271	2.73957	0.00801092	0.212623	-2.54394	1	0	1	0	0.77917	1.26083
653269	POTEI	POTE ankyrin domain family member I	0.488356	2.43972	0.456959	0.649497	0.867239	-6.05989	0	0	-0.300874	3.55227	-0.188447	0.851354	0.986985	-6.14515	0	0	1.86389	2.57573	2.60468	0.0101583	0.231908	-3.12339	1	0	2.22236	7.05397	2.16184	0.0344739	0.396522	-4.44709	1	0	2	0	1.06843	1.25876
5080	PAX6	paired box 6	0.465606	-2.36473	0.548992	0.585228	0.836714	-5.51513	0	0	1.3454	-3.11412	1.57046	0.123157	0.845609	-4.45886	0	0	0.430288	-3.13025	0.686752	0.493341	0.848941	-5.45072	0	0	1.15188	-1.76439	2.22761	0.0295216	0.371424	-3.56279	1	0	1	0	0.848294	1.25845
23615	PYY2	peptide YY 2 (pseudogene)	0.418509	-0.542678	0.698683	0.487688	0.788964	-5.59345	0	0	1.3031	-4.20158	1.56913	0.123467	0.845609	-4.41657	0	0	0.179216	-2.28966	0.405922	0.685401	0.91567	-5.60645	0	0	1.00183	-0.57578	2.35397	0.021737	0.334833	-3.39991	1	0	1	0	0.725664	1.25693
404785	POTEG	POTE ankyrin domain family member G	1.05134	-1.74675	1.21409	0.229888	0.589138	-5.07382	0	0	1.59023	-0.0377214	1.1172	0.269705	0.913783	-5.358	0	0	1.54251	-1.13079	1.99297	0.0481504	0.427235	-4.00359	1	0	0.912299	3.28653	0.701982	0.485301	0.86347	-6.14808	0	0	1	0	1.2741	1.25656
100507254	LINC01013	long intergenic non-protein coding RNA 1013	NA	NA	NA	NA	NA	NA	NA	NA	-0.0507157	-4.56337	-0.0475159	0.962308	0.997843	-5.27553	0	0	NA	NA	NA	NA	NA	NA	NA	NA	1.55085	-2.82204	2.55917	0.0129303	0.266403	-2.89268	1	0	1	0	0.750069	1.25583
23467	NPTXR	neuronal pentraxin receptor	1.3355	3.98633	2.76867	0.00765179	0.13082	-2.90836	1	0	1.13945	1.89596	1.8114	0.0766066	0.794071	-4.58426	0	0	0.295319	4.34959	0.881697	0.379407	0.790545	-6.08326	0	0	-0.293519	3.71939	-0.439221	0.662019	0.92138	-6.27134	0	0	1	0	0.619188	1.25563
389058	SP5	Sp5 transcription factor	1.38619	0.825896	2.31239	0.0245163	0.23064	-3.58519	1	0	0.54585	-2.58083	0.398153	0.692358	0.971147	-5.40241	0	0	1.26871	1.34392	1.9226	0.0564997	0.450856	-4.31277	0	0	0.39317	0.354824	0.387979	0.699352	0.93067	-5.85414	0	0	1	0	0.898478	1.25528
27146	FAM184B	family with sequence similarity 184 member B	0.640882	-2.15534	1.41981	0.161295	0.515304	-4.79078	0	0	-0.169204	-3.96772	-0.190977	0.849383	0.986985	-5.29992	0	0	0.531889	-3.23888	0.946935	0.345254	0.768831	-5.26133	0	0	1.81209	-1.75056	2.84325	0.00602912	0.187493	-2.30305	1	0	1	0	0.703915	1.25475
55554	KLK15	kallikrein related peptidase 15	1.54215	2.84371	2.70272	0.00912427	0.142434	-2.96332	1	0	0.739693	-1.50016	0.814168	0.419741	0.942079	-5.31641	0	0	0.826792	0.0355273	0.999914	0.319025	0.748372	-5.3843	0	0	0.353925	0.154491	0.491312	0.624929	0.911504	-5.78003	0	0	1	0	0.865639	1.25203
56852	RAD18	RAD18 E3 ubiquitin protein ligase	1.05984	4.12608	4.03449	0.00017004	0.0185251	0.594799	1	0	0.230222	3.41912	0.607487	0.546513	0.954417	-5.99922	0	0	0.288951	4.34543	1.67267	0.096558	0.538106	-5.08858	0	0	-0.384765	4.37978	-1.3075	0.195842	0.703806	-5.55634	0	0	1	0	0.298562	1.25179
55205	ZNF532	zinc finger protein 532	1.73361	5.87859	4.24915	8.33624e-05	0.0122406	1.20137	1	0	1.24151	5.09661	2.31701	0.0250047	0.6308	-3.74487	1	0	-0.124212	6.21795	-0.426787	0.67017	0.911756	-6.5387	0	0	-0.474676	6.88548	-1.13616	0.260233	0.745139	-6.00142	0	0	2	0	0.594058	1.2508
566	AZU1	azurocidin 1	2.23052	-0.855664	2.76756	0.00767449	0.13082	-2.53547	1	0	NA	NA	NA	NA	NA	NA	NA	NA	-0.87479	-1.59879	-0.883883	0.378229	0.790012	-5.32789	0	0	1.50248	-2.48451	1.86632	0.0666984	0.504044	-4.23922	0	0	1	0	0.952738	1.25
120	ADD3	adducin 3	-0.427796	5.25582	-1.19714	0.236374	0.595288	-5.79072	0	0	1.29283	4.7594	1.71357	0.0933344	0.815686	-4.83678	0	0	0.710082	6.07924	2.00335	0.0470114	0.423949	-4.69268	0	0	1.05317	5.64658	2.47784	0.0159378	0.29545	-3.71587	1	0	1	0	0.65707	1.24941
347744	C6orf52	chromosome 6 open reading frame 52	0.801941	0.6722	2.0492	0.0452134	0.30115	-4.05109	0	0	-1.08361	-2.29506	-1.469	0.148635	0.860988	-4.52679	0	0	0.641366	-0.884568	1.44318	0.151136	0.605649	-4.81481	0	0	1.29498	-0.878781	2.96214	0.00431829	0.161213	-2.04097	1	0	1	0	0.413669	1.24638
101927143	LOC101927143	uncharacterized LOC101927143	NA	NA	NA	NA	NA	NA	NA	NA	0.120982	-3.32277	0.126443	0.899932	0.989132	-5.35167	0	0	NA	NA	NA	NA	NA	NA	NA	NA	1.19875	-0.103896	2.36229	0.0212953	0.332412	-3.43897	1	0	1	0	0.659866	1.24437
641	BLM	BLM RecQ like helicase	0.198523	2.07376	0.472991	0.638087	0.861741	-5.99763	0	0	1.15413	0.698956	2.40383	0.0203073	0.602399	-3.38676	1	0	0.209427	2.60567	0.671521	0.502962	0.852387	-5.88708	0	0	0.628825	2.38557	1.42911	0.15796	0.666645	-5.22711	0	0	1	0	0.547726	1.24436
388610	TRNP1	TMF1 regulated nuclear protein 1	-0.197453	2.9972	-0.417528	0.677914	0.881002	-6.10956	0	0	0.708122	-1.92152	0.805919	0.424433	0.942269	-5.2509	0	0	0.893476	1.2756	2.12908	0.0349452	0.378757	-3.88202	0	0	1.15335	1.40924	2.45902	0.0167183	0.299551	-3.3812	1	0	1	0	0.639375	1.24412
401472	GASAL1	growth arrest associated lncRNA 1	-0.165218	1.27438	-0.348472	0.728813	0.901543	-5.91655	0	0	1.52132	-1.44671	2.69838	0.00970855	0.462346	-2.64882	1	0	0.493196	0.449436	1.46808	0.144259	0.596591	-4.86878	0	0	0.487407	0.749044	1.15004	0.254516	0.741963	-5.3517	0	0	1	0	0.584177	1.24201
54732	TMED9	transmembrane p24 trafficking protein 9	0.373294	7.90724	1.54271	0.128623	0.472715	-5.41695	0	0	1.12392	3.99894	3.00654	0.00426983	0.331851	-2.18506	1	0	0.159279	7.73873	0.868868	0.386362	0.792466	-6.30014	0	0	-0.10418	6.04977	-0.460891	0.64648	0.918891	-6.50874	0	0	1	0	0.388079	1.23931
117166	WFIKKN1	WAP, follistatin/kazal, immunoglobulin, kunitz and netrin domain containing 1	0.315561	1.37621	0.554625	0.581395	0.835038	-5.8675	0	0	1.47987	-3.87683	2.10544	0.0407386	0.707547	-3.68762	1	0	0.73373	-0.210352	1.00651	0.315855	0.745992	-5.34317	0	0	0.462956	1.0682	1.2827	0.204343	0.708778	-5.27038	0	0	1	0	0.748029	1.23732
23657	SLC7A11	solute carrier family 7 member 11	1.81577	3.85134	3.50914	0.000903422	0.0421335	-0.965972	1	0	0.387542	2.32476	0.465849	0.64352	0.965007	-5.99218	0	0	0.486196	3.61046	1.12581	0.262113	0.705108	-5.70439	0	0	-0.10393	3.81351	-0.153219	0.87872	0.979097	-6.34313	0	0	1	0	0.646394	1.2369
7280	TUBB2A	tubulin beta 2A class IIa	0.483283	4.43008	0.845622	0.401419	0.734878	-6.115	0	0	-0.43556	1.3103	-0.492368	0.624799	0.964554	-5.72402	0	0	0.724635	4.09836	2.03678	0.0435002	0.410271	-4.4564	0	0	1.2684	3.4246	2.55567	0.0130484	0.267483	-3.38481	1	0	1	0	0.510189	1.23642
256021	LINC01619	long intergenic non-protein coding RNA 1619	1.23213	2.18656	1.99187	0.0513485	0.318934	-4.33786	0	0	-0.499847	-0.877838	-0.322171	0.748782	0.97603	-5.47409	0	0	1.35739	-2.49344	2.02098	0.045131	0.416998	-3.90092	1	0	1.13586	0.744699	1.2494	0.216184	0.716789	-5.28152	0	0	1	0	0.806383	1.23502
55258	THNSL2	threonine synthase like 2	2.30764	3.62677	3.8153	0.000346032	0.0269537	-0.072988	1	0	-1.02869	0.948511	-0.57764	0.566322	0.955187	-5.5121	0	0	0.470337	3.90901	0.630371	0.529449	0.862537	-6.20732	0	0	0.989408	2.9718	1.05709	0.294544	0.767092	-5.81545	0	0	1	0	0.684673	1.23128
100289509	KCNIP2-AS1	KCNIP2 antisense RNA 1	1.00325	-0.644959	2.59104	0.0122216	0.164827	-2.90128	1	0	NA	NA	NA	NA	NA	NA	NA	NA	0.258607	-2.28358	0.496102	0.620577	0.898228	-5.57321	0	0	0.234456	-0.264067	0.598397	0.551741	0.887679	-5.6622	0	0	1	0	0.49877	1.22851
1135	CHRNA2	cholinergic receptor nicotinic alpha 2 subunit	0.639045	4.21677	0.697665	0.488319	0.789162	-6.19989	0	0	0.569605	2.62372	0.507075	0.614523	0.963643	-6.0204	0	0	1.51471	4.59255	2.53249	0.012395	0.253902	-3.50037	1	0	0.967635	3.88928	1.17443	0.244685	0.734559	-5.8032	0	0	1	0	0.922748	1.22792
100132234	LINC00543	long intergenic non-protein coding RNA 543	0.224893	-2.28893	0.281209	0.779603	0.924049	-5.60261	0	0	NA	NA	NA	NA	NA	NA	NA	NA	0.705934	-4.33795	1.23095	0.220343	0.668752	-4.96844	0	0	1.66172	-3.34433	2.17061	0.0337738	0.392652	-3.61252	1	0	1	0	0.864182	1.22759
100506660	DDX11-AS1	DDX11 antisense RNA 1	-0.0858251	0.89888	-0.224155	0.823465	0.940167	-5.91634	0	0	1.28139	-1.36615	2.193	0.0333977	0.682711	-3.62358	1	0	0.510515	-2.53996	1.07781	0.282915	0.722641	-5.1643	0	0	0.716682	0.841547	1.86146	0.0673908	0.506074	-4.40425	0	0	1	0	0.605692	1.22703
101927668	LOC101927668	uncharacterized LOC101927668	0.0254177	-0.233073	0.034185	0.972853	0.991363	-5.83083	0	0	-1.03668	-0.474665	-0.963952	0.340107	0.932921	-5.123	0	0	1.452	-1.96666	2.38069	0.0185855	0.297962	-3.22737	1	0	2.22171	-0.243112	3.44673	0.00102094	0.0756102	-0.847633	1	0	2	0	0.665612	1.22441
285600	KIAA0825	KIAA0825	1.34958	0.370051	3.82453	0.000335951	0.0266422	0.161059	1	0	0.707804	1.3707	1.3099	0.196729	0.882532	-5.20464	0	0	0.183708	2.18677	0.60351	0.547117	0.870876	-5.87225	0	0	-0.38054	2.42685	-0.86448	0.390636	0.819552	-5.72641	0	0	1	0	0.465138	1.21837
147381	CBLN2	cerebellin 2 precursor	1.98378	-3.2118	2.28386	0.0262553	0.237245	-3.43616	1	0	-0.895111	-3.66074	-0.469809	0.640709	0.964554	-5.20627	0	0	0.596045	-1.38937	0.699987	0.485062	0.84416	-5.50822	0	0	2.48726	-1.91367	2.35697	0.0215769	0.334718	-3.35651	1	0	2	0	1.04299	1.21775
11318	GPR182	G protein-coupled receptor 182	0.148865	-0.39516	0.299373	0.765781	0.919436	-5.77935	0	0	0.739995	-2.4653	0.880745	0.383031	0.936836	-5.16112	0	0	0.242331	-1.59286	0.325551	0.745235	0.93553	-5.65897	0	0	1.0211	0.970124	3.35434	0.00135708	0.089264	-1.10738	1	0	1	0	0.538073	1.215
10721	POLQ	DNA polymerase theta	-0.0916118	2.24755	-0.150697	0.880765	0.960374	-6.09367	0	0	1.77462	1.76283	3.2931	0.00190945	0.239718	-1.42153	1	0	0.0145362	3.44239	0.037383	0.970231	0.993165	-6.24182	0	0	0.899746	3.87182	1.67858	0.0982361	0.579083	-5.12308	0	0	1	0	0.649322	1.21459
59272	ACE2	angiotensin I converting enzyme 2	1.22878	0.336551	2.3447	0.0226714	0.223078	-3.47786	1	0	1.56225	-1.90848	1.71092	0.0938284	0.815686	-4.33714	0	0	0.271609	-0.574964	0.580855	0.562244	0.87459	-5.60484	0	0	0.106166	-0.709717	0.221273	0.825603	0.968428	-5.73331	0	0	1	0	0.792201	1.21444
387775	SLC22A10	solute carrier family 22 member 10	-0.20387	-2.22714	-0.22848	0.820118	0.938715	-5.60544	0	0	1.54262	-3.24203	1.19687	0.237484	0.900324	-4.87974	0	0	1.93549	-1.6147	2.70092	0.00774244	0.200846	-2.54143	1	0	1.13861	-1.38396	1.18291	0.241331	0.732842	-5.1363	0	0	1	0	1.10321	1.21306
2863	GPR39	G protein-coupled receptor 39	0.878451	-2.96175	1.13349	0.261913	0.621076	-5.05391	0	0	0.448141	-4.94011	0.344977	0.731683	0.974247	-5.24124	0	0	1.45022	-1.40219	2.05457	0.0417238	0.405584	-3.87294	1	0	1.13238	-2.63218	1.31774	0.192408	0.700799	-4.87586	0	0	1	0	0.977299	1.2127
821	CANX	calnexin	0.388096	9.37223	1.57747	0.12041	0.461104	-5.3576	0	0	1.03112	8.46734	2.35556	0.0228105	0.617478	-3.65638	1	0	0.0365487	10.2217	0.200236	0.841578	0.964116	-6.62875	0	0	0.161171	9.52064	0.709125	0.480888	0.860959	-6.45785	0	0	1	0	0.404234	1.2106
439996	IFIT1B	interferon induced protein with tetratricopeptide repeats 1B	2.17114	-3.85212	3.33971	0.00150924	0.0545095	-1.17418	1	0	-0.287105	-4.52647	-0.273976	0.785329	0.980714	-5.2499	0	0	1.29253	-2.65129	1.40678	0.161643	0.61592	-4.81872	0	0	0.234785	-1.92052	0.366749	0.715047	0.936228	-5.57877	0	0	1	0	0.852837	1.20982
65987	KCTD14	potassium channel tetramerization domain containing 14	1.43016	0.243703	2.05626	0.0445043	0.299987	-4.0385	1	0	0.0363204	-2.87374	0.0304266	0.975858	0.998122	-5.38713	0	0	0.465504	-0.61603	0.808713	0.420011	0.811986	-5.46837	0	0	1.04502	-1.51525	1.94273	0.0565646	0.47893	-4.10082	0	0	1	0	0.744252	1.20953
152137	CCDC50	coiled-coil domain containing 50	0.320158	6.06507	1.43514	0.156898	0.510544	-5.56115	0	0	1.07766	4.39677	2.36046	0.0225444	0.617478	-3.65084	1	0	0.270829	6.21616	1.28327	0.201453	0.648825	-5.83431	0	0	-0.0866407	6.31624	-0.242499	0.809189	0.965295	-6.59761	0	0	1	0	0.395502	1.20909
56126	PCDHB10	protocadherin beta 10	0.332349	1.45383	0.648999	0.519034	0.804445	-5.82447	0	0	1.70728	0.206878	2.17426	0.0348628	0.692216	-3.83156	1	0	0.385081	3.31429	1.00067	0.318661	0.748372	-5.78538	0	0	0.673013	2.26459	1.01027	0.316268	0.77883	-5.66588	0	0	1	0	0.774432	1.20855
22978	NT5C2	5'-nucleotidase, cytosolic II	1.04481	4.19851	3.08413	0.00318788	0.0825291	-2.12593	1	0	0.0494368	2.33439	0.131888	0.895648	0.988701	-6.06304	0	0	0.473977	5.11898	2.43967	0.0159131	0.280982	-3.70077	0	0	-0.227168	4.89772	-0.825281	0.412356	0.82971	-6.17818	0	0	1	0	0.335264	1.2076
8763	CD164	CD164 molecule	1.01364	7.66087	2.70194	0.00914303	0.142455	-3.15939	1	0	-0.42534	5.07525	-1.03413	0.306479	0.921715	-5.70095	0	0	0.338366	8.28491	1.46972	0.143814	0.596591	-5.60917	0	0	0.504515	6.72534	1.69206	0.0956226	0.57299	-5.26242	0	0	1	0	0.357796	1.2074
389396	GLYATL3	glycine-N-acyltransferase like 3	2.76844	-3.13766	2.7329	0.00842082	0.136466	-2.54886	1	0	-0.266613	-5.02065	-0.140233	0.889088	0.987565	-5.24441	0	0	0.291336	-3.19681	0.291812	0.770849	0.942101	-5.6158	0	0	1.95383	-3.85526	1.93979	0.0569289	0.479484	-3.99336	0	0	1	0	1.18675	1.20607
7091	TLE4	TLE family member 4, transcriptional corepressor	-0.166947	3.02249	-0.467143	0.642239	0.863377	-6.09581	0	0	1.98266	1.74142	3.51641	0.000995189	0.197158	-0.84038	1	0	0.527116	3.7557	1.76583	0.0795386	0.501364	-4.88659	0	0	0.00310296	3.42273	0.00701841	0.994423	0.999174	-6.30187	0	0	1	0	0.586482	1.20553
9	NAT1	N-acetyltransferase 1	0.61003	1.30817	1.16332	0.249711	0.608968	-5.39139	0	0	-0.0824337	-0.744029	-0.070943	0.94375	0.993508	-5.57828	0	0	-0.179651	2.15692	-0.34074	0.733795	0.931478	-5.93651	0	0	2.16791	0.409944	4.06898	0.000135067	0.0233054	0.951516	1	0	1	0	0.628965	1.20515
7547	ZIC3	Zic family member 3	-1.12567	-2.96635	-0.981659	0.330557	0.68049	-5.10379	0	0	1.0414	-4.74319	0.719681	0.47536	0.945721	-5.13748	0	0	1.51328	-2.59544	1.71962	0.0876451	0.519964	-4.3969	0	0	2.91137	-3.26767	3.36245	0.00132384	0.0879452	-1.04313	1	0	1	0	1.08509	1.20502
100131320	RAB6C-AS1	RAB6C antisense RNA 1	1.76562	1.58292	3.37102	0.00137411	0.0517808	-1.15429	1	0	-0.0708405	0.0612929	-0.0722355	0.942727	0.993508	-5.71562	0	0	0.305734	-1.26033	0.48652	0.627337	0.901117	-5.61812	0	0	0.749822	0.933868	1.03094	0.306548	0.773949	-5.51454	0	0	1	0	0.687583	1.20406
5806	PTX3	pentraxin 3	0.969878	1.37109	1.25458	0.214924	0.575017	-5.32626	0	0	0.0213537	-1.84281	0.0133946	0.989371	0.998854	-5.47807	0	0	1.12878	0.500376	1.32871	0.18604	0.638086	-5.09929	0	0	1.64814	-1.24846	2.21699	0.0302762	0.375725	-3.64999	1	0	1	0	0.942036	1.20342
139231	FAM199X	family with sequence similarity 199, X-linked	0.707131	5.22946	2.03122	0.0470652	0.306849	-4.56456	0	0	1.16868	4.0023	2.85985	0.00635068	0.388308	-2.53911	1	0	0.0393811	5.73755	0.200027	0.841741	0.964118	-6.58209	0	0	-0.0764902	5.21357	-0.277664	0.782188	0.95756	-6.50128	0	0	1	0	0.459676	1.20336
643339	LOC643339	uncharacterized LOC643339	1.06201	-1.51513	1.80222	0.0769785	0.382295	-4.31806	0	0	-0.509888	-2.92852	-0.408979	0.684452	0.970984	-5.29357	0	0	0.706399	-3.28296	1.20567	0.229918	0.676564	-5.02079	0	0	1.39109	-0.267869	2.21009	0.0307759	0.376619	-3.71462	1	0	1	0	0.6624	1.20225
1947	EFNB1	ephrin B1	0.328631	5.19365	0.692473	0.491547	0.790708	-6.29475	0	0	0.517711	1.71225	0.745419	0.459808	0.943407	-5.72696	0	0	0.448803	4.71017	1.31115	0.191889	0.642527	-5.68575	0	0	1.06459	3.90104	2.05538	0.0440335	0.435672	-4.47383	1	0	1	0	0.589934	1.20111
389633	FAM90A25P	family with sequence similarity 90 member A25, pseudogene	NA	NA	NA	NA	NA	NA	NA	NA	NA	NA	NA	NA	NA	NA	NA	NA	-0.0236602	-3.4835	-0.0406961	0.967594	0.992755	-5.63759	0	0	1.4285	-1.59803	2.43286	0.0178598	0.311084	-3.18767	1	0	1	0	0.70242	1.19608
10733	PLK4	polo like kinase 4	0.492293	2.09691	1.05221	0.297296	0.653476	-5.60199	0	0	1.24866	1.48319	2.477	0.0169831	0.573822	-3.30241	1	0	0.203118	3.32945	0.748631	0.455298	0.832405	-5.97725	0	0	0.226785	2.53978	0.501845	0.617543	0.908571	-6.08024	0	0	1	0	0.542714	1.19492
146330	FBXL16	F-box and leucine rich repeat protein 16	1.7783	3.10657	3.84131	0.00031836	0.0257913	0.0575757	1	0	-0.475409	-0.545241	-0.319055	0.751128	0.97603	-5.55101	0	0	0.0400773	2.91968	0.0604567	0.951875	0.9883	-6.16363	0	0	0.725575	3.94704	1.19525	0.236512	0.731048	-5.82262	0	0	1	0	0.517136	1.19449
25893	TRIM58	tripartite motif containing 58	1.3142	1.39813	2.48398	0.0160599	0.189576	-3.28258	1	0	0.97924	0.69802	1.06043	0.29448	0.919997	-5.45232	0	0	0.446923	2.39869	0.786149	0.433069	0.819268	-5.81575	0	0	0.293645	2.12799	0.447344	0.656176	0.920054	-6.09876	0	0	1	0	0.758501	1.19448
55839	CENPN	centromere protein N	1.17958	4.37997	2.77802	0.00746155	0.128425	-2.91279	1	0	0.449527	3.27066	0.576827	0.566867	0.955187	-6.0184	0	0	0.615398	4.76711	1.65094	0.100926	0.545366	-5.22077	0	0	-0.123365	4.685	-0.230462	0.818487	0.966808	-6.45324	0	0	1	0	0.530285	1.19383
59348	ZNF350	zinc finger protein 350	0.694717	5.08425	1.58737	0.118149	0.45852	-5.30873	0	0	1.17928	4.22058	2.11184	0.0401572	0.707547	-4.14067	1	0	0.273619	5.33289	0.741167	0.459797	0.833499	-6.31833	0	0	0.136015	5.92895	0.330978	0.74177	0.944242	-6.55898	0	0	1	0	0.570907	1.19284
105369848	LNCOG	lncRNA osteogenesis associated	-0.67064	-1.96306	-1.26245	0.2121	0.571939	-4.92495	0	0	2.47519	-5.29116	2.56435	0.0136645	0.535285	-2.93477	1	0	NA	NA	NA	NA	NA	NA	NA	NA	1.2815	-2.68088	2.2757	0.0263083	0.355807	-3.44434	1	0	2	0	1.02868	1.19253
7093	TLL2	tolloid like 2	1.34375	1.04925	2.11696	0.0387911	0.283247	-3.98003	1	0	0.342873	-1.46616	0.275111	0.784462	0.980573	-5.52516	0	0	0.849893	1.36777	1.70277	0.0907633	0.527415	-4.6467	0	0	0.512169	1.06131	0.674374	0.502565	0.871714	-5.84146	0	0	1	0	0.76217	1.1923
55213	RCBTB1	RCC1 and BTB domain containing protein 1	1.42108	4.39118	3.76113	0.000411254	0.0292785	-0.258679	1	0	0.130156	3.2245	0.281589	0.779521	0.98035	-6.12508	0	0	0.66768	4.98053	2.74273	0.00686537	0.191091	-2.95425	0	0	-0.56036	4.58715	-2.02391	0.0472671	0.450931	-4.45628	0	0	1	0	0.41464	1.19038
646243	CXADRP2	CXADR pseudogene 2	NA	NA	NA	NA	NA	NA	NA	NA	0.306643	-2.67389	0.190222	0.849972	0.986985	-5.41313	0	0	2.15934	-3.71799	2.61719	0.00980995	0.226871	-2.70527	1	0	0.621416	-1.21543	0.763009	0.448334	0.847502	-5.5206	0	0	1	0	1.02913	1.19014
3081	HGD	homogentisate 1,2-dioxygenase	1.59663	3.89481	2.17499	0.0339384	0.268804	-4.21838	1	0	2.28916	1.78504	1.89933	0.0637971	0.777776	-4.47972	0	0	0.236074	3.82236	0.333582	0.739179	0.933524	-6.34527	0	0	0.352925	3.55674	0.349621	0.7278	0.939378	-6.33355	0	0	1	0	1.1187	1.18938
2938	GSTA1	glutathione S-transferase alpha 1	0.611687	0.459468	0.533933	0.595535	0.842019	-5.81059	0	0	-0.289417	-2.75775	-0.126255	0.90008	0.989132	-5.35858	0	0	3.68587	-1.4453	4.49412	1.42243e-05	0.00524474	2.88414	1	0	-0.250541	-0.687013	-0.150184	0.881104	0.97967	-5.71179	0	0	1	0	0.939399	1.1879
130574	LYPD6	LY6/PLAUR domain containing 6	-0.208646	0.19774	-0.340195	0.735003	0.904378	-5.79855	0	0	2.72511	-0.311833	4.10043	0.000166034	0.0786838	0.809969	1	0	0.71199	0.966122	1.52395	0.129709	0.576382	-4.85638	0	0	-0.399533	0.872404	-0.533621	0.5955	0.901635	-5.7789	0	0	1	0	0.707229	1.18764
29118	DDX25	DEAD-box helicase 25	1.24393	-2.32909	2.05093	0.0450391	0.300928	-3.87091	1	0	1.51435	-4.3387	1.41358	0.164213	0.874193	-4.59507	0	0	-0.48824	-3.19766	-0.797106	0.426699	0.816231	-5.35715	0	0	1.3626	-2.36388	2.07335	0.0422745	0.428103	-3.82659	1	0	2	0	0.908161	1.18519
441666	LOC441666	zinc finger protein 91 pseudogene	0.384281	0.0411662	0.492365	0.624417	0.854488	-5.76566	0	0	-0.258377	-1.75232	-0.168204	0.86716	0.986985	-5.46962	0	0	1.4994	-2.19225	2.28415	0.0238212	0.330382	-3.41915	1	0	1.4501	0.592485	2.12894	0.0372136	0.408624	-3.99293	1	0	2	0	0.768849	1.18431
100507433	ZNF571-AS1	ZNF571 antisense RNA 1	1.1608	1.80036	2.45693	0.0171887	0.195439	-3.36854	1	0	-0.491141	1.40408	-0.597728	0.552951	0.954837	-5.7254	0	0	0.35931	-0.00847619	0.743668	0.458286	0.832932	-5.55045	0	0	0.644565	3.4565	2.13398	0.0367815	0.407278	-4.22161	0	0	1	0	0.418383	1.18421
144481	SOCS2-AS1	SOCS2 antisense RNA 1	1.5725	4.81453	2.73668	0.00833629	0.135889	-3.04529	1	0	-0.359206	2.13468	-0.294511	0.769692	0.979041	-5.97253	0	0	0.203923	0.905933	0.289944	0.772275	0.94254	-5.84266	0	0	1.37196	3.99004	2.00164	0.0496765	0.457514	-4.61989	1	0	2	0	0.697294	1.18344
84688	C9orf24	chromosome 9 open reading frame 24	0.715353	-1.32411	1.16761	0.247989	0.606644	-5.14628	0	0	NA	NA	NA	NA	NA	NA	NA	NA	-0.0528909	-2.41463	-0.0997853	0.920653	0.981962	-5.66484	0	0	1.10181	-1.27415	2.47535	0.0160392	0.295867	-3.0994	1	0	1	0	0.58809	1.18106
11320	MGAT4A	alpha-1,3-mannosyl-glycoprotein 4-beta-N-acetylglucosaminyltransferase A	1.22971	5.02803	3.34436	0.00148842	0.0541653	-1.47911	1	0	-0.191732	3.61469	-0.347709	0.729644	0.973824	-6.11255	0	0	0.308814	5.37946	0.954869	0.34124	0.766349	-6.13842	0	0	0.295038	5.37819	0.768884	0.444863	0.845256	-6.28883	0	0	1	0	0.410459	1.1801
1379	CR1L	complement C3b/C4b receptor 1 like	1.57151	-2.41045	3.10034	0.00304322	0.0810161	-1.72089	1	0	0.112732	-3.5528	0.113078	0.910461	0.990421	-5.34902	0	0	0.320313	-1.32897	0.42424	0.672022	0.91246	-5.63976	0	0	0.673248	-1.73136	1.07435	0.286802	0.764155	-5.21054	0	0	1	0	0.669452	1.178
283659	PRTG	protogenin	0.40763	0.682031	0.718193	0.475671	0.781546	-5.70465	0	0	1.24108	0.79676	1.34796	0.184266	0.880526	-5.16838	0	0	1.49728	1.56682	3.38945	0.000903235	0.0738536	-0.834105	1	0	-0.43305	2.21903	-0.745725	0.458634	0.852238	-5.83879	0	0	1	0	0.678235	1.17747
347273	CAVIN4	caveolae associated protein 4	1.24883	0.13968	3.46068	0.00104767	0.0453016	-0.834993	1	0	0.459346	-2.82927	0.578885	0.565489	0.955187	-5.2891	0	0	0.170184	-0.615144	0.378046	0.705952	0.923346	-5.68453	0	0	0.197069	0.269012	0.289846	0.772895	0.955415	-5.89392	0	0	1	0	0.518857	1.17687
640	BLK	BLK proto-oncogene, Src family tyrosine kinase	1.61418	-1.08802	1.84802	0.0699666	0.36887	-4.29799	0	0	-0.381832	-5.12212	-0.3328	0.740796	0.975707	-5.19538	0	0	-0.121274	-1.70205	-0.132772	0.894559	0.975102	-5.68383	0	0	2.4476	-1.52285	3.3242	0.00148769	0.0918144	-1.13891	1	0	1	0	0.889667	1.17666
55363	HEMGN	hemogen	3.36467	-2.5002	4.12056	0.000128016	0.0153876	0.969347	1	0	-0.635697	-3.4901	-0.413799	0.680943	0.970984	-5.24956	0	0	0.427557	-1.3621	0.400776	0.689177	0.917196	-5.65072	0	0	0.574234	-1.3352	0.597486	0.552345	0.887766	-5.63251	0	0	1	0	0.93269	1.17626
152195	NUDT16P1	nudix hydrolase 16 pseudogene 1	1.6232	2.48968	3.27144	0.00184879	0.0601176	-1.4925	1	0	0.672489	1.07264	0.53789	0.593244	0.959861	-5.84211	0	0	0.540052	1.62971	1.02063	0.309137	0.742305	-5.52725	0	0	-0.0949947	1.94613	-0.127847	0.898681	0.981723	-6.0752	0	0	1	0	0.685188	1.17553
9080	CLDN9	claudin 9	-1.13279	0.399949	-1.38207	0.172524	0.529315	-4.94191	0	0	3.2917	-4.52479	4.76908	1.9e-05	0.0307163	2.10002	1	0	-0.568125	-0.743531	-0.891757	0.374007	0.786152	-5.35716	0	0	1.44795	-1.62672	2.20582	0.0310884	0.378129	-3.63261	1	0	2	0	0.759686	1.17527
253152	EPHX4	epoxide hydrolase 4	0.166016	-0.200174	0.333996	0.73965	0.906536	-5.78943	0	0	0.0248488	-2.80043	0.024005	0.980952	0.998122	-5.4025	0	0	0.607945	0.284869	1.22202	0.223693	0.671594	-5.15645	0	0	1.92796	-1.20536	3.11494	0.00277865	0.125139	-1.67719	1	0	1	0	0.681692	1.17374
391712	TRIM61	tripartite motif containing 61	0.078139	-1.60327	0.164607	0.869856	0.956273	-5.68835	0	0	0.350605	-2.62973	0.521821	0.604297	0.962101	-5.3192	0	0	0.0399525	-3.77743	0.0735472	0.941472	0.98625	-5.62975	0	0	1.77986	-0.782153	3.93375	0.000212726	0.0309276	0.550329	1	0	1	0	0.562138	1.17343
27112	FAM155B	family with sequence similarity 155 member B	0.145906	3.53599	0.240897	0.810529	0.935053	-6.29041	0	0	3.10801	1.45523	3.68184	0.000606447	0.149155	-0.399329	1	0	0.235647	4.1013	0.515963	0.60667	0.892783	-6.2655	0	0	0.139361	3.47543	0.251178	0.802502	0.963004	-6.35475	0	0	1	0	0.907231	1.17247
1088	CEACAM8	carcinoembryonic antigen related cell adhesion molecule 8	1.75037	-3.27714	2.2919	0.0257546	0.235337	-3.41457	1	0	-0.0512842	-4.79486	-0.0379732	0.969873	0.998122	-5.27064	0	0	-0.671529	-3.06926	-0.744179	0.457978	0.832726	-5.39226	0	0	2.01798	-2.26528	3.17996	0.0022942	0.113551	-1.49981	1	0	2	0	0.761384	1.17243
642559	POU5F1P3	POU class 5 homeobox 1 pseudogene 3	1.2107	-0.802657	2.07669	0.0425048	0.29398	-3.91288	1	0	NA	NA	NA	NA	NA	NA	NA	NA	-0.506303	-4.15618	-1.01147	0.313482	0.744364	-5.16749	0	0	0.869254	-0.735518	2.44953	0.0171246	0.303297	-3.1844	0	0	1	0	0.524551	1.17158
80352	RNF39	ring finger protein 39	0.502771	0.639422	0.910575	0.366484	0.708692	-5.5552	0	0	0.447722	-2.57788	0.422311	0.674764	0.970662	-5.3806	0	0	1.68128	-2.85777	2.08594	0.0387437	0.394749	-3.78308	1	0	0.394278	0.864639	1.25539	0.214018	0.715278	-5.26891	0	0	1	0	0.756512	1.16855
10643	IGF2BP3	insulin like growth factor 2 mRNA binding protein 3	0.376619	-2.4363	0.470345	0.639964	0.862722	-5.54704	0	0	0.2279	-2.57965	0.228623	0.820174	0.984804	-5.40938	0	0	1.33064	-2.39397	1.82223	0.0704896	0.483736	-4.23728	0	0	1.12119	-0.632062	2.14558	0.0358046	0.403189	-3.8129	1	0	1	0	0.764086	1.1667
10267	RAMP1	receptor activity modifying protein 1	-0.0111423	6.79608	-0.0202448	0.983921	0.99489	-6.5783	0	0	-0.377937	0.495325	-0.258759	0.796974	0.982751	-5.67149	0	0	1.69788	5.89038	3.34453	0.00105036	0.0801324	-1.3316	1	0	0.963812	4.28386	1.59675	0.115375	0.609362	-5.31278	0	0	1	0	0.568153	1.16557
2996	GYPE	glycophorin E (MNS blood group)	1.56853	-1.96156	2.79175	0.00719038	0.125832	-2.43036	1	0	-0.569721	-3.53338	-0.550713	0.584493	0.95731	-5.20044	0	0	0.726381	-3.87662	1.21266	0.227242	0.675094	-4.99842	0	0	0.72167	-1.68866	1.20243	0.233739	0.729669	-5.06133	0	0	1	0	0.611715	1.16403
220359	TIGD3	tigger transposable element derived 3	0.153655	0.283638	0.390091	0.697972	0.889946	-5.82087	0	0	1.30117	-3.11229	1.4776	0.146325	0.860453	-4.56682	0	0	0.155951	-0.0921062	0.258667	0.796261	0.951546	-5.74914	0	0	1.01519	-0.505418	2.52888	0.0139844	0.277137	-3.04402	1	0	1	0	0.65649	1.16381
653125	GOLGA8K	golgin A8 family member K	1.44378	-1.68696	3.22223	0.00213695	0.065469	-1.42713	1	0	0.229998	-3.60556	0.331263	0.741949	0.975707	-5.31585	0	0	-0.0833326	-3.36125	-0.192985	0.847242	0.965126	-5.62374	0	0	0.602819	-0.46957	1.28991	0.201844	0.706843	-5.10128	0	0	1	0	0.548315	1.1626
6036	RNASE2	ribonuclease A family member 2	1.22105	-1.00743	2.04268	0.0458774	0.303081	-3.9588	1	0	1.05361	-4.76377	1.01639	0.314757	0.92609	-4.9259	0	0	0.33744	-1.56189	0.427007	0.67001	0.911729	-5.63054	0	0	NA	NA	NA	NA	NA	NA	NA	NA	1	0	0.870701	1.16203
285847	LOC285847	uncharacterized LOC285847	0.197851	-0.895208	0.323506	0.747536	0.910882	-5.72767	0	0	NA	NA	NA	NA	NA	NA	NA	NA	NA	NA	NA	NA	NA	NA	NA	NA	1.30204	-1.93623	1.99948	0.0499153	0.457691	-3.9592	1	0	1	0	0.749944	1.16149
11250	GPR45	G protein-coupled receptor 45	NA	NA	NA	NA	NA	NA	NA	NA	NA	NA	NA	NA	NA	NA	NA	NA	-0.25238	-2.06012	-0.439191	0.66118	0.909279	-5.59015	0	0	1.34357	-0.908587	2.76193	0.00753871	0.207194	-2.51	1	0	1	0	0.545594	1.16137
1950	EGF	epidermal growth factor	2.42559	2.63971	3.65441	0.000575842	0.0341418	-0.48074	1	0	0.0970813	-0.906151	0.0637169	0.949472	0.994894	-5.62543	0	0	0.90071	1.59381	1.49055	0.138261	0.588163	-4.98209	0	0	-0.593957	1.1874	-0.570071	0.570677	0.89309	-5.76756	0	0	1	0	0.707357	1.15965
10563	CXCL13	C-X-C motif chemokine ligand 13	1.10198	0.672125	0.974335	0.334147	0.683998	-5.57052	0	0	3.23878	-4.69538	2.48387	0.0166976	0.570422	-3.05461	1	0	0.428025	-0.671774	0.413829	0.679613	0.91401	-5.67862	0	0	0.732689	-1.89566	0.765967	0.446584	0.846335	-5.44418	0	0	1	0	1.37537	1.1595
54998	AURKAIP1	aurora kinase A interacting protein 1	0.475675	6.59174	1.65154	0.104314	0.436074	-5.25009	0	0	0.125404	3.26808	0.352145	0.726337	0.973824	-6.10406	0	0	1.07923	6.34401	2.46699	0.0147953	0.272917	-3.7144	1	0	0.0331731	5.05386	0.155145	0.877208	0.978471	-6.54743	0	0	1	0	0.428371	1.15645
55089	SLC38A4	solute carrier family 38 member 4	-0.1841	1.67793	-0.162816	0.871259	0.956725	-6.00132	0	0	-1.05416	0.514028	-0.534505	0.595565	0.960186	-5.49751	0	0	2.86995	1.27155	4.46885	1.57819e-05	0.00550732	2.79428	1	0	0.846544	1.27557	0.853956	0.396396	0.82342	-5.68973	0	0	1	0	0.619558	1.15637
152831	KLB	klotho beta	1.41986	0.300911	2.31784	0.024196	0.229795	-3.53399	1	0	0.0107164	0.826366	0.0103271	0.991805	0.998958	-5.84435	0	0	1.74895	0.196721	2.2328	0.0271012	0.343237	-3.64491	1	0	0.0294597	2.34859	0.0557663	0.955706	0.99089	-6.18701	0	0	2	0	0.802246	1.15418
84187	TMEM164	transmembrane protein 164	0.372942	5.71242	1.32268	0.191402	0.549679	-5.70152	0	0	1.21469	3.57843	2.9125	0.00551396	0.364409	-2.40809	1	0	0.107832	6.01688	0.477746	0.633554	0.902286	-6.51378	0	0	-0.0273099	5.69967	-0.0976001	0.922563	0.984754	-6.59405	0	0	1	0	0.417038	1.15383
5267	SERPINA4	serpin family A member 4	-0.67519	-1.64932	-0.425777	0.671928	0.878657	-5.56539	0	0	2.36734	-4.37243	1.52907	0.133091	0.854465	-4.48421	0	0	2.39218	-2.06469	2.29743	0.0230317	0.325206	-3.41571	1	0	1.41025	-3.04788	1.2106	0.230616	0.726663	-4.97983	0	0	1	0	1.37365	1.15283
101928571	ZNF649-AS1	ZNF649 antisense RNA 1	1.59005	-2.747	2.74367	0.00818202	0.134896	-2.52217	1	0	-0.206578	-3.4392	-0.218304	0.828157	0.985936	-5.3277	0	0	0.589457	-3.02355	1.38184	0.169156	0.622001	-4.82436	0	0	0.344713	-0.453996	0.703055	0.484637	0.863299	-5.57577	0	0	1	0	0.579411	1.15257
6349	CCL3L1	C-C motif chemokine ligand 3 like 1	0.839564	-0.0901076	1.6309	0.108611	0.442954	-4.67376	0	0	-0.0827206	-3.0542	-0.0664347	0.947319	0.994253	-5.36501	0	0	0.41875	-0.804292	0.708029	0.480069	0.841998	-5.52271	0	0	1.17157	-0.0989063	2.3368	0.0226745	0.338637	-3.4732	1	0	1	0	0.586792	1.15232
4174	MCM5	minichromosome maintenance complex component 5	-0.0961778	4.90386	-0.310394	0.757432	0.915992	-6.4326	0	0	1.04581	2.04198	3.01631	0.00415686	0.328324	-2.10433	1	0	0.289743	5.71807	1.39736	0.164451	0.618852	-5.65948	0	0	0.157782	4.71345	0.502455	0.617116	0.908454	-6.39095	0	0	1	0	0.349288	1.15143
105373984	LINC01918	long intergenic non-protein coding RNA 1918	NA	NA	NA	NA	NA	NA	NA	NA	0.0365989	-5.64963	0.0370414	0.970612	0.998122	-5.22698	0	0	NA	NA	NA	NA	NA	NA	NA	NA	1.59307	-3.31702	2.26226	0.0271736	0.360616	-3.44728	1	0	1	0	0.814836	1.14965
440503	PLIN5	perilipin 5	1.61653	4.67864	2.12617	0.0379823	0.281691	-4.37064	1	0	-1.43505	-1.21412	-0.778028	0.440533	0.943089	-5.17653	0	0	1.40702	2.34811	1.96026	0.051891	0.437616	-4.41371	0	0	1.29351	2.59335	1.28704	0.202836	0.707751	-5.54843	0	0	1	0	0.720504	1.14886
120787	OR52W1	olfactory receptor family 52 subfamily W member 1	NA	NA	NA	NA	NA	NA	NA	NA	1.43202	-4.58917	1.62043	0.111972	0.834208	-4.34388	0	0	-0.344623	-3.86954	-0.627509	0.531317	0.863523	-5.44901	0	0	1.18952	-1.61999	2.45182	0.0170254	0.302077	-3.13631	1	0	1	0	0.758973	1.14825
29106	SCG3	secretogranin III	1.19146	-1.91063	1.10848	0.272468	0.631458	-5.1831	0	0	2.77206	-2.08686	3.14426	0.00291381	0.284499	-1.67755	1	0	-0.36813	-1.48019	-0.362784	0.717297	0.927509	-5.63318	0	0	0.705082	0.0857219	0.702786	0.484803	0.863299	-5.70328	0	0	1	0	1.07512	1.14818
8328	GFI1B	growth factor independent 1B transcriptional repressor	2.26303	-3.10493	2.80183	0.00699708	0.124409	-2.39645	1	0	0.0243242	-5.07523	0.020112	0.984041	0.998277	-5.25839	0	0	0.486643	-2.31365	0.617069	0.538161	0.866075	-5.51689	0	0	NA	NA	NA	NA	NA	NA	NA	NA	1	0	0.924665	1.14634
1	A1BG	alpha-1-B glycoprotein	-0.324168	3.13545	-0.427044	0.671011	0.878065	-6.10595	0	0	1.43184	-1.91059	1.63484	0.108903	0.831308	-4.45206	0	0	0.125733	1.32828	0.178739	0.858393	0.967689	-5.90041	0	0	1.73901	2.19997	3.19735	0.0021788	0.111141	-1.69949	1	0	1	0	0.743104	1.14597
653075	GOLGA8T	golgin A8 family member T	1.09059	-0.833041	2.59455	0.0121111	0.164436	-2.88733	1	0	0.162179	-2.48916	0.275652	0.784049	0.980573	-5.40564	0	0	0.221008	-1.35695	0.513848	0.608144	0.893493	-5.59739	0	0	0.545036	0.434719	1.19889	0.235103	0.730087	-5.291	0	0	1	0	0.504702	1.14574
114132	SIGLEC11	sialic acid binding Ig like lectin 11	1.25636	-1.13858	2.46635	0.0167877	0.193931	-3.14641	1	0	NA	NA	NA	NA	NA	NA	NA	NA	0.730553	-3.27257	1.05009	0.295431	0.730746	-5.17492	0	0	-0.0678194	-1.03324	-0.0973834	0.922734	0.984754	-5.72274	0	0	1	0	0.6397	1.13969
419	ART3	ADP-ribosyltransferase 3	NA	NA	NA	NA	NA	NA	NA	NA	3.34031	-4.3091	3.3932	0.00142938	0.214285	-1.2064	1	0	0.242709	-3.37251	0.348694	0.727827	0.930668	-5.593	0	0	-0.295671	-2.17522	-0.324679	0.74651	0.945382	-5.56006	0	0	1	0	1.09578	1.13907
55086	RADX	RPA1 related single stranded DNA binding protein, X-linked	0.265954	-1.23298	0.388389	0.699224	0.890184	-5.67729	0	0	0.507076	-3.63844	0.416772	0.678782	0.970984	-5.30925	0	0	0.814532	-0.574059	1.67531	0.0960376	0.537496	-4.51592	0	0	1.1198	-1.27536	2.06883	0.0427115	0.430123	-3.90349	1	0	1	0	0.67684	1.13733
54769	DIRAS2	DIRAS family GTPase 2	-0.554152	-1.49301	-0.536462	0.593798	0.84108	-5.54032	0	0	2.73855	-0.743639	2.76893	0.00807855	0.432626	-2.58913	1	0	0.2732	0.720942	0.349494	0.727228	0.930461	-5.80883	0	0	1.7384	0.253632	1.96453	0.0539261	0.469914	-4.23463	0	0	1	0	1.049	1.13662
388021	TMEM179	transmembrane protein 179	0.132263	0.40385	0.111453	0.911662	0.971267	-5.89211	0	0	3.13816	-3.21737	3.04092	0.00388451	0.322547	-1.91328	1	0	0.44998	-0.105782	0.533566	0.594463	0.887547	-5.68022	0	0	0.897425	-0.408889	0.858402	0.393956	0.82245	-5.58503	0	0	1	0	1.15446	1.13609
643	CXCR5	C-X-C motif chemokine receptor 5	NA	NA	NA	NA	NA	NA	NA	NA	NA	NA	NA	NA	NA	NA	NA	NA	-0.0907515	-3.81192	-0.141122	0.887971	0.973747	-5.61939	0	0	1.44704	-3.02498	2.41122	0.0188564	0.314752	-3.18058	1	0	1	0	0.678143	1.13505
100505477	LINC01602	long intergenic non-protein coding RNA 1602	0.191803	-3.12993	0.226829	0.821396	0.939402	-5.54819	0	0	0.835089	-5.0199	0.868547	0.389601	0.938264	-5.01167	0	0	NA	NA	NA	NA	NA	NA	NA	NA	1.66128	-3.45515	2.30884	0.024278	0.343265	-3.35979	1	0	1	0	0.896056	1.13474
3156	HMGCR	3-hydroxy-3-methylglutaryl-CoA reductase	0.477253	5.18765	1.61816	0.111337	0.446466	-5.26313	0	0	1.21424	4.1045	3.00499	0.00428796	0.331932	-2.19078	1	0	0.0687809	6.30287	0.33535	0.737848	0.933391	-6.5852	0	0	-0.151878	5.24681	-0.42686	0.67095	0.92418	-6.45028	0	0	1	0	0.402098	1.13291
226	ALDOA	aldolase, fructose-bisphosphate A	0.103177	5.66295	0.28927	0.77346	0.921953	-6.50935	0	0	1.163	1.02445	2.43028	0.0190433	0.590517	-3.34795	1	0	0.218225	6.22631	0.786724	0.432733	0.818893	-6.33782	0	0	0.272395	5.32541	1.00559	0.318498	0.779634	-6.09443	0	0	1	0	0.439198	1.12797
27324	TOX3	TOX high mobility group box family member 3	1.20798	2.92836	2.86514	0.00588837	0.113046	-2.55421	1	0	0.849269	1.53918	0.61918	0.53885	0.953617	-5.86772	0	0	-0.765924	2.98889	-1.01782	0.310466	0.742393	-5.55191	0	0	1.77821	2.35585	2.04414	0.0451657	0.44163	-4.3803	1	0	2	0	0.767384	1.12766
222546	RFX6	regulatory factor X6	-0.0823878	1.43851	-0.0871005	0.930907	0.978004	-5.99128	0	0	0.683496	-0.115967	0.342025	0.733889	0.974247	-5.65434	0	0	0.81938	1.05729	0.987216	0.325189	0.752986	-5.49063	0	0	2.79524	1.19549	3.26462	0.00178158	0.103606	-1.4997	1	0	1	0	1.05393	1.12669
341208	HEPHL1	hephaestin like 1	1.29534	-1.90502	2.33002	0.0234937	0.226381	-3.38562	1	0	1.53921	-2.32107	1.51336	0.137024	0.856622	-4.59308	0	0	-0.087319	-2.0055	-0.151874	0.879498	0.971619	-5.67313	0	0	0.636057	-0.537484	0.81408	0.418695	0.832711	-5.51027	0	0	1	0	0.845822	1.1264
55071	C9orf40	chromosome 9 open reading frame 40	-0.0750779	2.76439	-0.210902	0.833741	0.944193	-6.15077	0	0	1.48311	-0.760013	2.2112	0.0320278	0.673558	-3.64144	1	0	0.278822	2.19668	1.0229	0.308066	0.741651	-5.55411	0	0	0.495485	1.39473	1.47641	0.144864	0.653697	-5.0264	0	0	1	0	0.545583	1.1249
100132526	FGD5P1	FYVE, RhoGEF and PH domain containing 5 pseudogene 1	NA	NA	NA	NA	NA	NA	NA	NA	2.62355	-4.93855	3.14626	0.00289749	0.284335	-1.80473	1	0	-0.161591	-3.33894	-0.26211	0.79361	0.950638	-5.60917	0	0	0.344036	-1.33057	0.48577	0.628832	0.912932	-5.64081	0	0	1	0	0.935332	1.12331
441009	CPEB2-DT	CPEB2 divergent transcript	NA	NA	NA	NA	NA	NA	NA	NA	-0.0287624	-4.00681	-0.0315945	0.974932	0.998122	-5.31512	0	0	NA	NA	NA	NA	NA	NA	NA	NA	1.07494	-1.1574	2.27064	0.0266311	0.35677	-3.50763	1	0	1	0	0.523089	1.11952
23649	POLA2	DNA polymerase alpha 2, accessory subunit	0.028384	4.14995	0.110359	0.912526	0.971694	-6.39123	0	0	1.26433	2.14265	3.53694	0.000936381	0.19427	-0.78064	1	0	0.243301	4.5073	1.10004	0.273145	0.715312	-5.88283	0	0	-0.0791334	4.11175	-0.276633	0.782976	0.957628	-6.36933	0	0	1	0	0.364221	1.11768
654429	LRTM2	leucine rich repeats and transmembrane domains 2	NA	NA	NA	NA	NA	NA	NA	NA	3.87848	-5.11245	4.30267	8.71e-05	0.0583814	0.922569	1	0	-1.25889	-1.69962	-1.38562	0.168002	0.620621	-4.81544	0	0	0.473458	-2.25113	0.431653	0.667481	0.923198	-5.55848	0	0	1	0	1.03102	1.11624
285593	LOC285593	uncharacterized LOC285593	1.38659	-2.20088	2.57615	0.0126999	0.168098	-2.884	1	0	1.21258	-3.50605	1.27044	0.21031	0.889806	-4.77097	0	0	-0.153164	-3.87651	-0.343611	0.731639	0.931079	-5.57367	0	0	0.464669	-0.55218	0.961654	0.339935	0.791494	-5.37972	0	0	1	0	0.727667	1.11616
3623	INHA	inhibin subunit alpha	0.877463	1.19981	1.45077	0.152511	0.505191	-5.04523	0	0	1.60753	-2.72159	2.22686	0.0308891	0.668015	-3.50993	1	0	-0.359528	-0.0279584	-0.601814	0.548242	0.871164	-5.59397	0	0	0.75436	-0.100278	1.38871	0.16986	0.678525	-4.99798	0	0	1	0	0.719957	1.11613
116441	TM4SF18	transmembrane 4 L six family member 18	-0.283924	3.1192	-0.565861	0.573785	0.831579	-6.0449	0	0	0.0412254	1.89503	0.0543207	0.956915	0.996926	-6.00307	0	0	1.09019	3.39896	3.06046	0.00263582	0.126302	-1.94267	1	0	1.00525	3.00394	1.91184	0.0604913	0.487913	-4.61333	0	0	1	0	0.463185	1.11519
3617	IMPG1	interphotoreceptor matrix proteoglycan 1	1.54802	-0.80063	2.61209	0.011573	0.161242	-2.86648	1	0	-0.209328	-2.00481	-0.244752	0.807736	0.983954	-5.41554	0	0	0.309242	-2.02905	0.700182	0.484941	0.8441	-5.47363	0	0	0.745852	-0.122271	1.39317	0.168511	0.67621	-5.00298	0	0	1	0	0.598447	1.11517
441531	PGAM4	phosphoglycerate mutase family member 4	0.394001	2.89224	1.1108	0.271477	0.630083	-5.64243	0	0	1.06593	-0.456572	2.37537	0.0217514	0.613397	-3.33002	1	0	0.338069	-2.52916	0.493008	0.622756	0.898944	-5.56913	0	0	0.159843	1.96969	0.480984	0.63221	0.913997	-6.02487	0	0	1	0	0.48946	1.11504
1826	DSCAM	DS cell adhesion molecule	0.374372	-2.06471	0.394805	0.69451	0.887749	-5.60022	0	0	1.08054	-3.97075	0.776059	0.441683	0.943227	-5.14932	0	0	0.0222196	-1.77922	0.0288066	0.977059	0.994661	-5.69263	0	0	2.21621	-1.34905	3.2589	0.00181251	0.103606	-1.30949	1	0	1	0	0.923335	1.11464
91461	PKDCC	protein kinase domain containing, cytoplasmic	0.471313	5.03282	1.23335	0.222679	0.582531	-5.77561	0	0	0.339466	0.569005	0.335791	0.738554	0.975037	-5.75303	0	0	0.181686	4.38866	0.455754	0.649252	0.905633	-6.342	0	0	1.21457	4.02627	2.43137	0.0179266	0.311158	-3.73469	1	0	1	0	0.551758	1.11407
5530	PPP3CA	protein phosphatase 3 catalytic subunit alpha	1.25553	7.19984	2.51705	0.0147715	0.182772	-3.58782	1	0	0.538018	6.63307	0.699818	0.487562	0.946651	-5.99882	0	0	0.786531	8.50328	2.20796	0.0288249	0.353068	-4.29094	0	0	-0.462754	7.98988	-0.968901	0.336335	0.789685	-6.20538	0	0	1	0	0.52933	1.11398
100288413	ERVMER34-1	endogenous retrovirus group MER34 member 1, envelope	0.473039	1.3452	0.732662	0.466869	0.775981	-5.77614	0	0	-0.561008	0.244252	-0.614787	0.541723	0.953999	-5.52592	0	0	1.17498	1.76755	2.34655	0.020308	0.308359	-3.51298	1	0	1.19733	1.17549	1.98165	0.0519287	0.463349	-4.26851	0	0	1	0	0.571086	1.11152
9920	KBTBD11	kelch repeat and BTB domain containing 11	0.564641	4.11075	1.41117	0.163814	0.518496	-5.46956	0	0	-0.5163	2.01583	-0.664559	0.509648	0.946651	-5.77157	0	0	0.517747	3.10212	1.14573	0.253803	0.697704	-5.62207	0	0	1.24189	3.87252	2.54993	0.0132438	0.269952	-3.42045	1	0	1	0	0.451995	1.11057
643236	TMEM72	transmembrane protein 72	NA	NA	NA	NA	NA	NA	NA	NA	-0.192628	-4.83836	-0.173359	0.863129	0.986985	-5.25156	0	0	NA	NA	NA	NA	NA	NA	NA	NA	1.03571	-2.2646	2.39441	0.0196644	0.319163	-3.22158	1	0	1	0	0.421542	1.11053
388165	UBE2Q2P1	ubiquitin conjugating enzyme E2 Q2 pseudogene 1	1.01697	0.717398	2.41718	0.0189767	0.204628	-3.34673	1	0	0.639459	0.259146	1.40144	0.167789	0.877342	-4.94349	0	0	-0.0106647	-0.596995	-0.029205	0.976741	0.994611	-5.74261	0	0	0.252188	3.46949	0.648131	0.519278	0.876248	-6.21795	0	0	1	0	0.474488	1.10939
85300	ATCAY	ATCAY kinesin light chain interacting caytaxin	0.968884	-3.33376	1.2056	0.23312	0.591606	-4.96276	0	0	NA	NA	NA	NA	NA	NA	NA	NA	-0.00502154	-4.44102	-0.00743761	0.994076	0.998509	-5.61562	0	0	1.62927	-2.28798	2.12653	0.0374219	0.408843	-3.75294	1	0	1	0	0.864379	1.10823
85446	ZFHX2	zinc finger homeobox 2	-0.270599	2.07511	-0.686302	0.495399	0.79238	-5.83244	0	0	1.0773	1.29558	2.36213	0.0224544	0.617478	-3.50842	1	0	0.291268	3.05212	0.823089	0.411815	0.806154	-5.88318	0	0	0.52276	4.2268	1.93398	0.0576539	0.480524	-4.70581	0	0	1	0	0.405183	1.10822
8778	SIGLEC5	sialic acid binding Ig like lectin 5	0.251118	-0.699239	0.436869	0.663913	0.874255	-5.70567	0	0	0.105148	-3.35291	0.132282	0.895338	0.988701	-5.35569	0	0	0.671885	-0.566503	0.95494	0.341204	0.766349	-5.36674	0	0	1.4391	-0.0986861	2.90547	0.00506817	0.175397	-2.22633	1	0	1	0	0.616812	1.10739
100996569	NAMA	non-protein coding RNA, associated with MAP kinase pathway and growth arrest	NA	NA	NA	NA	NA	NA	NA	NA	-0.230469	-5.39036	-0.215997	0.829944	0.985936	-5.2112	0	0	NA	NA	NA	NA	NA	NA	NA	NA	1.81339	-2.58762	2.43036	0.0179721	0.311158	-3.15603	1	0	1	0	0.791459	1.10718
4001	LMNB1	lamin B1	0.08417	4.14256	0.171643	0.864347	0.954097	-6.3911	0	0	1.79309	2.1082	3.08859	0.00340409	0.300643	-1.9532	1	0	0.00360787	5.44154	0.0117626	0.990631	0.997265	-6.57719	0	0	0.551471	4.86384	1.14633	0.256035	0.743291	-5.91757	0	0	1	0	0.608085	1.10458
284185	LINC00482	long intergenic non-protein coding RNA 482	2.03334	0.894511	4.17252	0.000107716	0.0139717	1.16941	1	0	1.04024	-4.69098	0.970471	0.336883	0.929655	-4.96295	0	0	-0.866249	-1.38601	-1.32194	0.18828	0.640039	-4.90781	0	0	0.46716	-0.99439	0.596502	0.552998	0.88803	-5.59162	0	0	1	0	0.668625	1.10439
317719	KLHL10	kelch like family member 10	NA	NA	NA	NA	NA	NA	NA	NA	0.195863	-3.38241	0.228575	0.820211	0.984804	-5.35127	0	0	0.225181	-4.15754	0.404448	0.686482	0.916222	-5.55357	0	0	1.13596	-1.65709	2.67871	0.00943644	0.232378	-2.65666	1	0	1	0	0.519002	1.10391
7474	WNT5A	Wnt family member 5A	1.30846	2.88435	2.1043	0.039926	0.287734	-4.22361	1	0	2.06257	2.76967	1.44874	0.154189	0.864898	-5.20483	0	0	0.737652	4.9888	1.01478	0.31191	0.743586	-6.08117	0	0	-0.166515	4.20971	-0.152322	0.879425	0.979328	-6.35688	0	0	1	0	0.98554	1.10387
116369	SLC26A8	solute carrier family 26 member 8	0.824334	-2.29826	1.46787	0.147823	0.500709	-4.72896	0	0	0.390576	-3.97746	0.486983	0.628582	0.964554	-5.24296	0	0	0.0416774	-3.09272	0.0681359	0.945772	0.987173	-5.64774	0	0	1.24971	-1.68037	2.39004	0.0198797	0.320757	-3.26407	1	0	1	0	0.626575	1.10326
57007	ACKR3	atypical chemokine receptor 3	0.00962769	4.07292	0.0230564	0.981689	0.993923	-6.37035	0	0	0.126011	0.476085	0.153754	0.878475	0.987438	-5.77817	0	0	0.634452	4.51586	1.73578	0.0847374	0.513628	-5.06671	0	0	1.0045	2.48166	2.4996	0.0150768	0.286563	-3.42279	1	0	1	0	0.443646	1.10305
57604	TRMT9B	tRNA methyltransferase 9B (putative)	0.784944	1.31338	1.3191	0.19259	0.551093	-5.21777	0	0	0.58149	-1.64717	0.548777	0.585811	0.957458	-5.4437	0	0	-0.0673387	0.614931	-0.120273	0.904435	0.977071	-5.82816	0	0	1.24545	1.6278	2.66232	0.00985815	0.236605	-2.95168	1	0	1	0	0.636138	1.10248
1113	CHGA	chromogranin A	2.32224	-0.252695	2.19329	0.0325225	0.263987	-3.7782	1	0	-0.156141	-3.15564	-0.107142	0.915142	0.990541	-5.37004	0	0	0.72974	-0.268345	0.595521	0.552428	0.871816	-5.63292	0	0	1.82474	2.07457	1.72522	0.0894379	0.561155	-4.93067	0	0	1	0	1.18014	1.10172
29091	STXBP6	syntaxin binding protein 6	1.47616	3.17378	2.36141	0.021767	0.219363	-3.74573	1	0	0.615685	1.27909	0.564236	0.575332	0.955728	-5.82321	0	0	0.460049	2.87406	0.808339	0.420226	0.812052	-5.86512	0	0	0.575627	2.18069	0.664976	0.508517	0.872697	-5.93224	0	0	1	0	0.78188	1.09974
55789	DEPDC1B	DEP domain containing 1B	0.326176	1.45249	0.46803	0.641609	0.863209	-5.93439	0	0	1.36817	0.833003	2.46084	0.0176714	0.579993	-3.2888	1	0	0.408156	2.3715	0.939486	0.349051	0.771836	-5.66977	0	0	0.346042	1.54647	0.530552	0.597613	0.902026	-5.92351	0	0	1	0	0.612135	1.09973
8641	PCDHGB4	protocadherin gamma subfamily B, 4	0.561382	-0.195965	0.990668	0.326177	0.677189	-5.40638	0	0	1.9106	0.0114031	2.37579	0.0217296	0.613397	-3.43411	1	0	0.0966945	2.78042	0.190341	0.84931	0.965621	-6.13904	0	0	0.43148	3.19223	0.841574	0.40324	0.825808	-5.98207	0	0	1	0	0.750038	1.09959
25769	SLC24A2	solute carrier family 24 member 2	NA	NA	NA	NA	NA	NA	NA	NA	3.17121	-2.44059	3.09182	0.00337359	0.300643	-1.79376	1	0	0.744291	-2.37674	1.05713	0.292217	0.727731	-5.19476	0	0	-0.848861	-0.976815	-0.850623	0.398231	0.823862	-5.35072	0	0	1	0	1.02221	1.09944
2038	EPB42	erythrocyte membrane protein band 4.2	2.45198	-1.75956	3.00206	0.00402428	0.0928054	-1.96406	1	0	-0.476405	-4.09719	-0.367306	0.715074	0.972695	-5.23938	0	0	0.866658	-2.04606	0.931004	0.353406	0.7741	-5.32171	0	0	0.575452	-1.98103	0.831974	0.408597	0.827927	-5.4239	0	0	1	0	0.85442	1.09943
90594	ZNF439	zinc finger protein 439	1.464	2.56511	3.27647	0.0018215	0.0599136	-1.47631	1	0	-1.64743	0.382863	-1.52424	0.13429	0.855333	-4.5643	0	0	0.831561	2.13989	1.93203	0.0553141	0.448136	-4.33062	0	0	0.412205	2.51939	0.712968	0.478524	0.8599	-5.96687	0	0	1	0	0.265084	1.09931
64410	KLHL25	kelch like family member 25	0.164671	3.64795	0.590453	0.5573	0.824352	-6.15515	0	0	1.11037	-0.271289	3.02334	0.00407726	0.326013	-1.95707	1	0	0.0916482	3.8202	0.422559	0.673246	0.912643	-6.2332	0	0	0.0789152	3.08799	0.360268	0.719863	0.938022	-6.21403	0	0	1	0	0.361402	1.09916
5444	PON1	paraoxonase 1	0.329293	-1.21556	0.272029	0.786616	0.927356	-5.71517	0	0	0.537734	-3.14887	0.575165	0.56798	0.955187	-5.2723	0	0	1.92353	-2.76194	2.37517	0.0188553	0.29957	-3.23016	1	0	0.889884	-0.238985	1.15943	0.250698	0.739556	-5.2593	0	0	1	0	0.92011	1.09545
56000	NXF3	nuclear RNA export factor 3	0.30345	-1.01807	0.518242	0.606364	0.845976	-5.64651	0	0	NA	NA	NA	NA	NA	NA	NA	NA	-0.0540068	-3.00503	-0.0928521	0.92615	0.983097	-5.64798	0	0	1.68196	-2.21872	2.84937	0.00592761	0.186197	-2.27673	1	0	1	0	0.6438	1.09159
79891	ZNF671	zinc finger protein 671	1.05006	2.66722	2.53853	0.0139856	0.17701	-3.27119	1	0	0.389256	0.888538	0.807192	0.423707	0.942079	-5.60424	0	0	0.425268	2.60555	0.940163	0.348704	0.771643	-5.73889	0	0	0.0216149	3.82484	0.0733968	0.941725	0.988391	-6.36035	0	0	1	0	0.471549	1.08982
729264	TP53TG3D	TP53 target 3D	-1.8526	-2.80303	-1.93729	0.0578406	0.336568	-3.95968	0	0	1.72335	-4.70207	1.42168	0.161859	0.871651	-4.57528	0	0	NA	NA	NA	NA	NA	NA	NA	NA	2.60931	-3.92741	3.78385	0.000348768	0.0417891	0.0158151	1	0	1	0	0.82669	1.08941
64843	ISL2	ISL LIM homeobox 2	0.429725	-1.33892	0.577155	0.566185	0.827806	-5.58609	0	0	NA	NA	NA	NA	NA	NA	NA	NA	0.415649	-1.51447	0.671071	0.503248	0.852594	-5.51336	0	0	1.26902	-1.96671	2.01818	0.0478764	0.453285	-3.93884	1	0	1	0	0.704798	1.0888
101101775	TMEM220-AS1	TMEM220 antisense RNA 1	1.34927	-0.201557	2.20844	0.0313899	0.2599	-3.71241	1	0	1.0236	-2.60095	0.947528	0.348318	0.934041	-5.12558	0	0	0.271578	-2.72956	0.448119	0.654739	0.907409	-5.57893	0	0	0.483539	-0.121511	0.742898	0.460331	0.853243	-5.61272	0	0	1	0	0.781996	1.08675
3798	KIF5A	kinesin family member 5A	1.16839	-0.596666	1.5458	0.127875	0.471628	-4.76755	0	0	3.02525	-3.19266	2.67538	0.010302	0.472096	-2.69001	1	0	-0.097286	-1.07364	-0.116075	0.907755	0.978329	-5.71033	0	0	0.201861	0.353381	0.239374	0.8116	0.965325	-5.9076	0	0	1	0	1.07455	1.08612
653781	POTEJ	POTE ankyrin domain family member J	0.860071	1.19783	0.899563	0.372266	0.713421	-5.64616	0	0	-0.535577	2.45545	-0.356149	0.723356	0.973824	-5.97101	0	0	1.46278	2.24896	1.78743	0.0759656	0.497516	-4.70859	0	0	1.89459	5.9687	2.01127	0.0486213	0.454547	-4.71198	1	0	1	0	0.920465	1.08553
153	ADRB1	adrenoceptor beta 1	2.03715	2.6788	2.44708	0.0176169	0.197782	-3.55083	1	0	-0.434444	0.173215	-0.223587	0.824068	0.98521	-5.62094	0	0	1.33946	3.78268	2.07864	0.039421	0.3973	-4.40969	1	0	0.01854	2.84503	0.0179129	0.985765	0.996901	-6.2355	0	0	2	0	0.740178	1.08001
27302	BMP10	bone morphogenetic protein 10	-0.426369	-3.56859	-0.38287	0.703289	0.892428	-5.44019	0	0	NA	NA	NA	NA	NA	NA	NA	NA	0.0280302	-4.85248	0.0448879	0.964259	0.991266	-5.60755	0	0	2.79272	-4.14248	3.57783	0.000676714	0.0599824	-0.540547	1	0	1	0	0.798126	1.07995
79852	EPHX3	epoxide hydrolase 3	0.178063	-1.62383	0.35942	0.720654	0.898936	-5.64143	0	0	0.895031	-3.92766	1.14729	0.257189	0.904839	-4.852	0	0	-0.0289009	-1.72189	-0.0667953	0.946837	0.987229	-5.69231	0	0	1.23921	-1.51839	2.87459	0.00552584	0.180842	-2.23037	1	0	1	0	0.57085	1.07863
101241902	LOC101241902	chromosome 4 open reading frame 46 pseudogene	1.35398	-1.96176	2.97544	0.00433688	0.0956412	-2.01359	1	0	-0.143081	-3.64101	-0.182835	0.855731	0.986985	-5.32469	0	0	NA	NA	NA	NA	NA	NA	NA	NA	0.217443	-1.66866	0.440674	0.660972	0.920984	-5.58729	0	0	1	0	0.476115	1.07776
55388	MCM10	minichromosome maintenance 10 replication initiation factor	0.581209	1.53865	0.909532	0.367029	0.709244	-5.6758	0	0	1.398	0.766593	2.05001	0.0460843	0.729914	-4.08576	1	0	0.127357	2.76311	0.321905	0.74799	0.936461	-6.07555	0	0	0.658336	2.59472	1.02936	0.307286	0.774102	-5.79034	0	0	1	0	0.691226	1.0777
1669	DEFA4	defensin alpha 4	2.32204	-2.84446	2.72025	0.0087093	0.138839	-2.57823	1	0	NA	NA	NA	NA	NA	NA	NA	NA	-0.556983	-3.4389	-0.569926	0.569614	0.877524	-5.48572	0	0	NA	NA	NA	NA	NA	NA	NA	NA	1	0	0.88253	1.07516
63924	CIDEC	cell death inducing DFFA like effector c	-0.00433299	-2.36203	-0.00509476	0.995953	0.998923	-5.62596	0	0	NA	NA	NA	NA	NA	NA	NA	NA	-0.55985	-3.44836	-0.661894	0.509094	0.854157	-5.43559	0	0	2.75965	-3.02233	3.87893	0.000255177	0.0356534	0.35468	1	0	1	0	0.731823	1.07065
8727	CTNNAL1	catenin alpha like 1	1.01031	5.25461	3.72732	0.000457766	0.0298326	-0.387636	1	0	0.480364	2.8086	0.935821	0.354249	0.934301	-5.73106	0	0	0.107447	5.70591	0.468707	0.639986	0.903071	-6.49337	0	0	-0.324886	4.44524	-0.851025	0.39801	0.823862	-6.05681	0	0	1	0	0.318309	1.07021
2119	ETV5	ETS variant 5	1.04667	2.51939	3.3103	0.00164755	0.0564038	-1.36132	1	0	-0.290109	0.708716	-0.265693	0.791662	0.981117	-5.71251	0	0	0.273851	3.04151	0.777798	0.437961	0.821706	-5.9229	0	0	0.161697	2.88609	0.458092	0.648478	0.919404	-6.13266	0	0	1	0	0.298026	1.07013
1287	COL4A5	collagen type IV alpha 5 chain	0.301695	4.70335	0.510814	0.611521	0.848921	-6.35444	0	0	1.10318	2.20449	1.30183	0.199452	0.8848	-5.33844	0	0	1.14287	4.6699	2.29697	0.0230587	0.325231	-4.02771	1	0	0.107554	5.63845	0.16913	0.866241	0.977889	-6.58565	0	0	1	0	0.663825	1.06969
59283	CACNG8	calcium voltage-gated channel auxiliary subunit gamma 8	0.254948	-1.36061	0.378286	0.706671	0.893523	-5.66042	0	0	2.17206	-3.84207	2.10308	0.0409544	0.707547	-3.7063	1	0	-0.106224	-2.83958	-0.170541	0.864824	0.968638	-5.64226	0	0	1.25408	-0.144249	1.96256	0.0541596	0.47026	-4.19274	0	0	1	0	0.893715	1.06835
344595	DUBR	DPPA2 upstream binding RNA	-0.0466639	3.40825	-0.0997699	0.920889	0.974881	-6.25463	0	0	2.09991	1.63943	3.40048	0.00139934	0.214088	-1.14465	1	0	0.485116	0.393432	0.748367	0.455456	0.832405	-5.59463	0	0	0.0991364	3.89242	0.210671	0.833831	0.970565	-6.36455	0	0	1	0	0.659374	1.06494
5406	PNLIP	pancreatic lipase	0.546447	-2.41646	0.514994	0.608616	0.847267	-5.52481	0	0	0.31839	-5.61345	0.276009	0.783777	0.980573	-5.21964	0	0	1.90505	-3.63625	2.7823	0.0061194	0.183197	-2.32757	1	0	0.54851	-3.60309	0.675249	0.502013	0.871527	-5.31667	0	0	1	0	0.829598	1.06214
650226	LOC650226	ankyrin repeat domain 26 pseudogene	NA	NA	NA	NA	NA	NA	NA	NA	-1.52065	-4.83182	-0.861203	0.39359	0.939656	-4.94593	0	0	NA	NA	NA	NA	NA	NA	NA	NA	2.49592	-2.89504	2.98171	0.00408424	0.156753	-1.97862	1	0	1	0	0.487636	1.06025
11138	TBC1D8	TBC1 domain family member 8	1.01222	6.78202	2.49345	0.0156811	0.187843	-3.64121	1	0	0.0650026	4.32882	0.179383	0.858424	0.986985	-6.1955	0	0	0.325536	6.4398	1.27975	0.202687	0.650288	-5.84873	0	0	0.0799409	6.73436	0.28543	0.77626	0.956232	-6.60628	0	0	1	0	0.370675	1.0595
8120	AP3B2	adaptor related protein complex 3 subunit beta 2	-0.600222	1.09688	-0.588244	0.558771	0.825053	-5.7567	0	0	3.58131	-2.78935	4.33312	7.9e-05	0.0556316	1.38533	1	0	-0.0380409	1.04323	-0.0541891	0.956859	0.989696	-5.87514	0	0	0.517561	1.2512	0.544869	0.587786	0.899401	-5.94237	0	0	1	0	0.865153	1.05889
102724392	LINC02197	long intergenic non-protein coding RNA 2197	-0.193621	-2.14519	-0.202134	0.840556	0.946686	-5.60863	0	0	0.596873	-2.23596	0.299979	0.765543	0.978699	-5.4457	0	0	1.0774	-2.39723	1.25291	0.212265	0.661062	-5.00294	0	0	2.64515	0.403915	2.88284	0.00539998	0.179598	-2.43259	1	0	1	0	1.03145	1.0584
577	ADGRB3	adhesion G protein-coupled receptor B3	2.11847	-1.32276	3.09942	0.00305127	0.0810661	-1.73582	1	0	-0.956906	-2.51767	-0.794026	0.431255	0.942499	-5.11181	0	0	0.162778	-0.616251	0.250072	0.802888	0.953438	-5.72314	0	0	1.01045	0.257181	1.67699	0.0985479	0.579237	-4.6609	0	0	1	0	0.583699	1.05811
3169	FOXA1	forkhead box A1	1.06065	8.06683	3.39639	0.00127307	0.0497451	-1.35659	1	0	-0.359804	7.05063	-0.935763	0.354279	0.934301	-5.81191	0	0	0.331059	9.09034	1.56446	0.1199	0.566373	-5.46085	0	0	0.0463165	8.10314	0.198048	0.843651	0.973089	-6.66758	0	0	1	0	0.269556	1.05578
283208	P4HA3	prolyl 4-hydroxylase subunit alpha 3	-0.203248	2.13619	-0.513567	0.609607	0.847863	-5.94329	0	0	1.31264	-1.43642	2.04882	0.0462055	0.729914	-3.85994	1	0	1.00957	1.17471	2.15041	0.0331885	0.372741	-3.84374	1	0	0.197497	1.37864	0.523662	0.602369	0.903386	-5.92122	0	0	2	0	0.579114	1.05233
728378	POTEF	POTE ankyrin domain family member F	0.395763	0.809005	0.406157	0.686199	0.884504	-5.87394	0	0	0.727538	1.17132	0.519318	0.606027	0.962168	-5.87911	0	0	0.953941	0.153518	1.19415	0.234378	0.680363	-5.20734	0	0	2.11392	5.21919	2.08593	0.0410799	0.422766	-4.54177	1	0	1	0	1.04779	1.05139
2305	FOXM1	forkhead box M1	0.372754	3.90372	0.836941	0.406239	0.737925	-6.04961	0	0	1.51561	1.93702	2.57189	0.0134077	0.530506	-3.14289	1	0	0.0785194	4.58631	0.178604	0.858499	0.967689	-6.45725	0	0	0.30083	4.38229	0.609495	0.54441	0.885498	-6.32617	0	0	1	0	0.566929	1.04923
100132677	BSN-DT	BSN divergent transcript	0.428851	-1.11159	0.682791	0.497598	0.79371	-5.56124	0	0	2.3858	-3.57408	2.6071	0.0122661	0.512866	-2.82083	1	0	0.0416629	-4.53106	0.0816922	0.935005	0.985325	-5.61205	0	0	0.456343	-0.354008	0.818807	0.416013	0.83173	-5.53004	0	0	1	0	0.828164	1.0476
390275	OR8A1	olfactory receptor family 8 subfamily A member 1	NA	NA	NA	NA	NA	NA	NA	NA	1.45988	-4.75029	0.920803	0.361954	0.934301	-5.01154	0	0	-0.0738621	-4.51927	-0.114687	0.908852	0.978329	-5.60715	0	0	1.97167	-4.32659	2.33443	0.0228066	0.339064	-3.3001	1	0	1	0	1.11923	1.04685
2261	FGFR3	fibroblast growth factor receptor 3	0.919754	3.12938	1.8639	0.0676643	0.363481	-4.65584	0	0	-1.0066	-0.194025	-0.839275	0.405652	0.940508	-5.27562	0	0	1.2196	3.93589	2.45218	0.0153923	0.278152	-3.61806	1	0	0.471478	3.07744	0.706692	0.482389	0.862099	-6.09854	0	0	1	0	0.401059	1.04587
105369911	LOC105369911	uncharacterized LOC105369911	1.01174	-1.11032	1.48927	0.142115	0.491661	-4.79277	0	0	-1.47324	-3.50834	-1.14532	0.257997	0.905669	-4.78643	0	0	1.17398	-3.90949	2.21796	0.02812	0.348681	-3.51602	1	0	0.928796	-0.778935	1.62124	0.11001	0.600066	-4.63854	0	0	1	0	0.410319	1.04579
102724596	LOC102724596	uncharacterized LOC102724596	-0.711484	-0.281815	-1.10701	0.273098	0.632205	-5.21666	0	0	0.620241	-3.01693	0.69096	0.493061	0.946651	-5.22608	0	0	0.788987	-4.12311	1.72054	0.0874771	0.519386	-4.34849	0	0	1.44423	-0.469497	2.86753	0.00563566	0.183237	-2.29988	1	0	1	0	0.535493	1.04301
1657	DMXL1	Dmx like 1	1.03888	5.33451	2.9935	0.00412242	0.093514	-2.42161	1	0	-0.164224	6.45324	-0.373537	0.710464	0.972127	-6.16889	0	0	0.370996	7.67621	1.33218	0.1849	0.637108	-5.79943	0	0	0.0875084	7.6227	0.212619	0.832317	0.970247	-6.65297	0	0	1	0	0.33329	1.04119
23601	CLEC5A	C-type lectin domain containing 5A	0.496227	0.154066	0.931215	0.355803	0.700684	-5.49162	0	0	2.25694	-2.26398	2.34707	0.0232787	0.617478	-3.32404	1	0	0.444231	-1.06935	0.699908	0.485111	0.844171	-5.5181	0	0	0.102812	0.143952	0.181932	0.856226	0.976655	-5.88466	0	0	1	0	0.825052	1.04003
100652791	GS1-24F4.2	uncharacterized LOC100652791	-0.54229	-2.78522	-0.691645	0.492063	0.790857	-5.35139	0	0	2.47814	-4.61811	2.77015	0.00805274	0.432626	-2.53123	1	0	NA	NA	NA	NA	NA	NA	NA	NA	NA	NA	NA	NA	NA	NA	NA	NA	1	0	0.967923	1.03925
4583	MUC2	mucin 2, oligomeric mucus/gel-forming	2.95831	-2.18492	4.43271	4.4764e-05	0.0084134	1.87685	1	0	0.466488	-3.47833	0.384137	0.702646	0.971409	-5.32525	0	0	-0.433217	-1.12156	-0.433451	0.665335	0.910361	-5.62027	0	0	-0.279203	-0.250686	-0.228399	0.820083	0.966973	-5.75254	0	0	1	0	0.678095	1.03875
8854	ALDH1A2	aldehyde dehydrogenase 1 family member A2	0.614516	-0.0693898	1.056	0.295576	0.652314	-5.3629	0	0	-0.397278	-3.20796	-0.321749	0.749099	0.97603	-5.29898	0	0	1.25949	-0.160042	2.43264	0.0162126	0.282629	-3.17345	1	0	0.751225	-0.26566	0.987801	0.327066	0.784303	-5.39679	0	0	1	0	0.556989	1.03867
2171	FABP5	fatty acid binding protein 5	-0.636758	4.57256	-0.917957	0.36264	0.705353	-5.98752	0	0	0.640918	1.52361	0.644412	0.522506	0.94967	-5.84337	0	0	0.884313	3.38309	1.75805	0.0808591	0.505162	-4.87085	0	0	1.35234	3.29049	2.66834	0.00970117	0.233998	-3.14922	1	0	1	0	0.560203	1.03821
81930	KIF18A	kinesin family member 18A	0.602851	0.913018	0.992693	0.325197	0.676405	-5.5297	0	0	1.27561	0.709122	2.3871	0.0211456	0.611397	-3.42282	1	0	0.152471	2.25112	0.462108	0.6447	0.904046	-5.94191	0	0	0.18382	1.53244	0.300218	0.765009	0.952469	-5.95548	0	0	1	0	0.553689	1.03553
285016	ALKAL2	ALK and LTK ligand 2	-0.497439	-0.639729	-0.767061	0.446318	0.764681	-5.48264	0	0	0.464611	-2.99492	0.57746	0.566443	0.955187	-5.28309	0	0	0.426094	-2.50375	0.903032	0.368013	0.783155	-5.31747	0	0	1.52585	-0.826125	3.42838	0.00108068	0.0780116	-0.865347	1	0	1	0	0.479779	1.03545
6790	AURKA	aurora kinase A	-0.262602	3.34897	-0.552365	0.582931	0.835767	-6.09852	0	0	1.56422	1.96461	3.02108	0.00410266	0.3267	-2.10402	1	0	0.0573302	3.41277	0.174034	0.862083	0.967874	-6.22962	0	0	0.647149	3.20693	1.49639	0.139593	0.648384	-5.30205	0	0	1	0	0.501524	1.03479
27244	SESN1	sestrin 1	1.13997	5.28822	3.46126	0.00104582	0.0453016	-1.1593	1	0	-0.774394	3.53606	-1.35054	0.183444	0.880526	-5.25112	0	0	0.614728	5.34114	1.7216	0.0872838	0.518923	-5.15458	0	0	0.142432	4.90033	0.304553	0.76172	0.951444	-6.49091	0	0	1	0	0.280684	1.03422
3162	HMOX1	heme oxygenase 1	1.1522	4.72871	2.44132	0.0178715	0.199226	-3.71172	1	0	-1.38276	1.40928	-1.16401	0.250416	0.903659	-5.0853	0	0	0.878493	4.88125	2.07447	0.0398112	0.398459	-4.49604	0	0	0.367281	3.37921	0.777144	0.44001	0.842461	-6.08788	0	0	1	0	0.253806	1.03223
101926971	LINC01284	long intergenic non-protein coding RNA 1284	0.804832	-2.10935	1.00683	0.318418	0.671188	-5.23255	0	0	0.0295715	-4.87964	0.02501	0.980155	0.998122	-5.27487	0	0	NA	NA	NA	NA	NA	NA	NA	NA	1.76576	-2.05284	2.06458	0.0431252	0.431332	-3.87692	1	0	1	0	0.86672	1.03214
9055	PRC1	protein regulator of cytokinesis 1	0.179105	4.04299	0.42856	0.669913	0.8776	-6.30447	0	0	1.0044	2.1136	2.19123	0.0335335	0.684032	-3.91278	1	0	0.0266258	3.67171	0.093067	0.925979	0.983023	-6.28721	0	0	0.46147	3.83154	1.40762	0.164205	0.672285	-5.47087	0	0	1	0	0.417901	1.03012
54935	DUSP23	dual specificity phosphatase 23	0.304546	4.29906	0.491811	0.624806	0.854612	-6.31533	0	0	0.25578	-0.171918	0.257425	0.797998	0.982978	-5.6841	0	0	0.401084	3.92091	0.939302	0.349145	0.771836	-5.95641	0	0	1.05457	2.40435	2.43015	0.0179819	0.311158	-3.52446	1	0	1	0	0.503994	1.02967
2993	GYPA	glycophorin A (MNS blood group)	2.86198	-2.63715	3.44207	0.00110869	0.0460948	-0.877645	1	0	-0.998663	-4.34505	-0.823112	0.414688	0.942079	-5.00175	0	0	0.414814	-3.60354	0.468982	0.63979	0.903055	-5.54742	0	0	NA	NA	NA	NA	NA	NA	NA	NA	1	0	0.759376	1.02931
6458	SH3GL1P1	SH3 domain containing GRB2 like 1, endophilin A2 pseudogene 1	1.20314	1.18111	3.56999	0.000748951	0.0382779	-0.569646	1	0	0.379108	-0.677902	0.554602	0.581851	0.956785	-5.52686	0	0	0.209979	-0.0934423	0.629958	0.529718	0.862537	-5.60729	0	0	-0.165427	2.66133	-0.638479	0.525498	0.878978	-5.98333	0	0	1	0	0.4067	1.02902
100506474	LOC100506474	uncharacterized LOC100506474	0.904541	-0.908739	1.09964	0.276268	0.635864	-5.25561	0	0	-0.520006	-0.47393	-0.245214	0.807381	0.983954	-5.57295	0	0	1.8032	-3.57547	2.995	0.00323062	0.138349	-1.81256	1	0	0.281316	0.712453	0.262444	0.793844	0.960723	-5.939	0	0	1	0	0.617263	1.02797
43849	KLK12	kallikrein related peptidase 12	2.22634	-0.235595	2.0133	0.0489766	0.312731	-4.11221	1	0	0.444866	-2.88764	0.250189	0.803554	0.983256	-5.42742	0	0	0.708833	-1.00584	0.735368	0.463309	0.834853	-5.50326	0	0	1.45756	-1.44395	1.10956	0.271446	0.75502	-5.25422	0	0	1	0	1.2094	1.0271
142827	ACSM6	acyl-CoA synthetase medium chain family member 6	NA	NA	NA	NA	NA	NA	NA	NA	1.49986	-4.59655	1.55912	0.125817	0.847498	-4.42046	0	0	-0.468942	-4.13685	-0.832371	0.406575	0.803911	-5.31172	0	0	1.70778	-2.45589	2.35243	0.0218196	0.335103	-3.31219	1	0	1	0	0.912898	1.02639
115350	FCRL1	Fc receptor like 1	1.70362	-2.70495	2.03807	0.0463529	0.304612	-3.88781	1	0	-0.862618	-4.02981	-0.559701	0.578397	0.955728	-5.15106	0	0	-0.384005	-1.8067	-0.444931	0.657036	0.908176	-5.59377	0	0	2.53667	-1.50125	3.07073	0.00316096	0.134197	-1.79898	1	0	2	0	0.748418	1.02604
100133669	LY6E-DT	LY6E divergent transcript	-1.20756	-0.0167993	-1.83671	0.0716472	0.373058	-4.26889	0	0	1.77282	-2.39443	1.73425	0.0895669	0.813218	-4.31372	0	0	0.694955	-1.22266	1.34401	0.181055	0.633656	-4.92867	0	0	1.71649	-1.15139	2.85845	0.00578002	0.185173	-2.28116	1	0	1	0	0.744174	1.025
5624	PROC	protein C, inactivator of coagulation factors Va and VIIIa	2.64109	0.933101	3.08485	0.00318125	0.0824713	-1.89778	1	0	-1.32966	-2.98413	-0.895617	0.375117	0.93516	-5.002	0	0	1.53537	-0.0670163	2.00183	0.0471772	0.424465	-4.05416	1	0	-0.0826816	0.226937	-0.101952	0.919122	0.984754	-5.87262	0	0	2	0	0.69103	1.02228
3018	HIST1H2BB	histone cluster 1 H2B family member b	NA	NA	NA	NA	NA	NA	NA	NA	0.319353	-4.60901	0.338482	0.736539	0.974572	-5.25534	0	0	0.313481	-2.75381	0.408822	0.683276	0.914894	-5.59344	0	0	1.48746	1.17289	2.31923	0.0236708	0.341767	-3.67251	1	0	1	0	0.706766	1.02218
404216	LINC01561	long intergenic non-protein coding RNA 1561	2.01579	-2.76716	2.96318	0.00448827	0.0967237	-2.03875	1	0	0.238502	-5.33924	0.237049	0.813671	0.984476	-5.23261	0	0	0.266031	-3.21339	0.441045	0.65984	0.909239	-5.56638	0	0	0.378377	-2.62093	0.445237	0.657689	0.920437	-5.49654	0	0	1	0	0.724674	1.02163
101929089	LOC101929089	uncharacterized LOC101929089	1.03823	0.434076	2.70368	0.00910098	0.142189	-2.70869	1	0	0.169394	-0.167673	0.383808	0.702888	0.971409	-5.65318	0	0	0.0536458	-2.7351	0.10872	0.913575	0.979765	-5.6566	0	0	0.234329	1.56574	0.889865	0.376957	0.811458	-5.68348	0	0	1	0	0.373901	1.02152
284612	SYPL2	synaptophysin like 2	0.566887	0.16886	1.19645	0.236643	0.595324	-5.23682	0	0	2.26624	-2.90657	2.75888	0.00829412	0.432626	-2.51722	1	0	-0.0227894	-0.310959	-0.0383271	0.96948	0.993165	-5.7608	0	0	0.104237	0.15849	0.150728	0.880676	0.979365	-5.87869	0	0	1	0	0.728644	1.01693
129293	TRABD2A	TraB domain containing 2A	0.843347	-0.321985	1.08029	0.284718	0.64187	-5.33229	0	0	0.469559	-2.49713	0.435844	0.664987	0.970564	-5.38127	0	0	-0.156887	-0.39119	-0.246574	0.805589	0.953854	-5.71974	0	0	1.33846	0.0404124	2.79506	0.00688607	0.199267	-2.48649	1	0	1	0	0.62362	1.01615
121355	GTSF1	gametocyte specific factor 1	0.175749	-2.74973	0.291994	0.771387	0.921711	-5.56367	0	0	0.807431	-4.34508	0.673469	0.504016	0.946651	-5.16169	0	0	1.14021	-2.88818	2.08125	0.0391777	0.395722	-3.78264	1	0	NA	NA	NA	NA	NA	NA	NA	NA	1	0	0.707798	1.01557
9834	FAM30A	family with sequence similarity 30 member A	2.16447	-1.23751	2.50227	0.0153355	0.185569	-3.09324	1	0	0.515518	-3.12275	0.390632	0.697871	0.971409	-5.35234	0	0	0.122179	-4.9324	0.188117	0.851049	0.966182	-5.59301	0	0	0.814587	0.897436	0.980338	0.330705	0.785647	-5.5683	0	0	1	0	0.904188	1.01534
677766	SCARNA2	small Cajal body-specific RNA 2	0.0956976	0.721407	0.199142	0.842884	0.947545	-5.90783	0	0	0.944603	1.81056	0.852133	0.398552	0.939656	-5.76072	0	0	-0.392491	5.13732	-0.479842	0.632066	0.902286	-6.37984	0	0	1.5286	9.0485	3.48967	0.000893116	0.0692199	-1.148	1	0	1	0	0.544101	1.01528
1308	COL17A1	collagen type XVII alpha 1 chain	0.92344	-2.32293	1.53985	0.129317	0.474154	-4.63484	0	0	1.27842	-1.98912	2.41541	0.0197448	0.593254	-3.18884	1	0	0.124821	-0.464767	0.221547	0.82498	0.959251	-5.73546	0	0	-0.0504029	0.38543	-0.12811	0.898474	0.981723	-5.92551	0	0	1	0	0.569069	1.01218
157753	TMEM74	transmembrane protein 74	-1.7825	-2.51997	-2.13556	0.0371731	0.27902	-3.65048	0	1	2.44417	-5.16608	2.43033	0.0190412	0.590517	-3.16119	1	0	-0.602983	-2.77707	-0.969805	0.333766	0.760545	-5.23011	0	0	2.71148	-2.88381	4.72233	1.3645e-05	0.00477605	2.85226	1	0	2	1	0.692541	1.01182
3166	HMX1	H6 family homeobox 1	0.113839	-2.0659	0.0845863	0.932897	0.978139	-5.64324	0	0	NA	NA	NA	NA	NA	NA	NA	NA	0.285786	-3.63757	0.328513	0.743	0.93479	-5.59277	0	0	2.23836	-3.65363	2.61385	0.0112075	0.250959	-2.77851	1	0	1	0	0.879329	1.00898
84706	GPT2	glutamic--pyruvic transaminase 2	1.09775	6.83008	2.95647	0.00457328	0.0977697	-2.53408	1	0	0.53547	3.14283	1.04227	0.302731	0.921272	-5.65438	0	0	0.15703	6.2322	0.531334	0.596004	0.888078	-6.50135	0	0	-0.180419	5.67261	-0.495772	0.621797	0.910543	-6.4616	0	0	1	0	0.402457	1.00857
442213	PTCHD4	patched domain containing 4	1.00312	-0.868103	2.18768	0.0329508	0.265601	-3.69955	1	0	-0.691382	-1.78903	-0.534997	0.595227	0.960186	-5.3328	0	0	0.859641	0.26842	1.53989	0.125777	0.570906	-4.77564	0	0	0.605973	-0.149882	0.839081	0.404627	0.826147	-5.53678	0	0	1	0	0.444337	1.00791
344787	ZNF860	zinc finger protein 860	0.997074	0.819234	2.12102	0.0384326	0.282385	-3.94322	0	0	1.20899	0.647685	2.0227	0.0489352	0.739776	-4.09725	1	0	0.0921006	1.76777	0.259725	0.795446	0.951148	-5.94354	0	0	-0.194816	2.51548	-0.372601	0.710708	0.934642	-6.10063	0	0	1	0	0.525838	1.00771
29126	CD274	CD274 molecule	0.0886659	0.643934	0.17864	0.858875	0.952649	-5.90993	0	0	0.755736	-1.47947	0.949778	0.347185	0.934041	-5.19687	0	0	1.2573	0.0172402	2.38627	0.018317	0.297178	-3.28553	1	0	0.239719	0.902195	0.51413	0.608977	0.905937	-5.8506	0	0	1	0	0.585356	1.0072
100874255	RNASEH2B-AS1	RNASEH2B antisense RNA 1	1.62782	-1.97645	3.85387	0.000305777	0.0253176	0.206856	1	0	-0.602481	-1.59489	-0.853373	0.397871	0.939656	-5.14716	0	0	NA	NA	NA	NA	NA	NA	NA	NA	0.00521583	0.259192	0.00881652	0.992994	0.998779	-5.86918	0	0	1	0	0.343519	1.0031
2912	GRM2	glutamate metabotropic receptor 2	0.672783	-0.351195	1.23083	0.223614	0.583563	-5.15799	0	0	-0.654915	-2.3475	-0.629154	0.532358	0.951749	-5.23074	0	0	-0.463017	-0.389815	-0.808595	0.420079	0.811986	-5.44197	0	0	1.73659	0.413093	4.2182	8.11196e-05	0.0160601	1.41319	1	0	1	0	0.32286	1.00282
4998	ORC1	origin recognition complex subunit 1	0.333177	1.38684	0.736834	0.464348	0.774701	-5.76578	0	0	1.38821	-0.551686	2.54304	0.0144146	0.538608	-3.00661	1	0	0.115134	2.35128	0.37741	0.706423	0.923409	-5.985	0	0	0.18978	1.62157	0.349025	0.728245	0.939378	-5.98653	0	0	1	0	0.506575	1.00158
343702	XKR7	XK related 7	NA	NA	NA	NA	NA	NA	NA	NA	4.1909	-5.34182	4.32857	8.02e-05	0.0556316	1.03664	1	0	-1.13855	-3.40222	-1.3791	0.169997	0.62313	-4.79079	0	0	0.0639145	-2.45806	0.0536922	0.957352	0.991471	-5.59976	0	0	1	0	1.03876	1.00105
79605	PGBD5	piggyBac transposable element derived 5	-0.952794	1.4782	-1.29823	0.199614	0.557109	-5.151	0	0	2.91032	-1.53318	4.50689	4.5e-05	0.0399983	1.92402	1	0	-0.247634	2.06258	-0.55866	0.57726	0.881484	-5.83635	0	0	0.639152	1.74919	1.35073	0.18166	0.689668	-5.28667	0	0	1	0	0.58726	1.00018
922	CD5L	CD5 molecule like	0.212034	-2.68977	0.217022	0.828992	0.942262	-5.59028	0	0	-1.08297	-4.59197	-0.769608	0.445464	0.943407	-5.01507	0	0	0.728571	-1.29434	0.725126	0.469548	0.837909	-5.496	0	0	3.34276	-2.727	3.82792	0.000301897	0.0398898	0.230586	1	0	1	0	0.8001	1.00012
56109	PCDHGA6	protocadherin gamma subfamily A, 6	1.01892	2.03692	2.18167	0.033415	0.267477	-3.93715	1	0	0.719315	1.8878	0.887837	0.379244	0.935537	-5.70739	0	0	-0.288437	3.62291	-0.655712	0.513053	0.85588	-6.03557	0	0	0.790886	4.44079	1.57927	0.119331	0.615385	-5.33176	0	0	1	0	0.56017	0.998267
4233	MET	MET proto-oncogene, receptor tyrosine kinase	-0.206457	1.99705	-0.427412	0.670744	0.877872	-5.96576	0	0	0.908946	0.997999	1.34556	0.185035	0.880526	-5.12914	0	0	0.395043	3.12963	1.00829	0.315003	0.745574	-5.76415	0	0	1.08487	2.3343	2.06563	0.0430224	0.430785	-4.25159	1	0	1	0	0.545601	0.998018
401265	KLHL31	kelch like family member 31	0.842161	1.33896	1.45546	0.151213	0.503904	-5.06218	0	0	-0.0196341	0.0151108	-0.0242793	0.980735	0.998122	-5.73646	0	0	-0.209218	1.29705	-0.480794	0.631391	0.902079	-5.77352	0	0	1.58862	1.41655	3.0408	0.0034471	0.139545	-1.98351	1	0	1	0	0.550483	0.997798
349149	GJC3	gap junction protein gamma 3	-0.283502	0.514211	-0.420762	0.675565	0.880225	-5.80105	0	0	1.061	-2.03666	1.34532	0.185113	0.880526	-4.79128	0	0	0.530527	-1.30164	0.903902	0.367553	0.782542	-5.36072	0	0	1.10102	-0.794106	2.16027	0.0346002	0.396522	-3.75455	1	0	1	0	0.602262	0.997183
3681	ITGAD	integrin subunit alpha D	1.01284	-1.71183	1.58627	0.118399	0.458732	-4.61861	0	0	-0.90282	-3.62307	-0.760457	0.450859	0.943407	-5.07541	0	0	0.615593	-0.871305	0.899214	0.370036	0.78413	-5.38766	0	0	1.45704	-0.485857	2.26063	0.0272802	0.360777	-3.61429	1	0	1	0	0.545662	0.996414
148811	PM20D1	peptidase M20 domain containing 1	NA	NA	NA	NA	NA	NA	NA	NA	0.227974	-2.88953	0.257855	0.797668	0.982978	-5.38412	0	0	0.339546	-2.95591	0.620556	0.53587	0.864837	-5.49192	0	0	1.49609	0.588477	2.10091	0.0396959	0.416541	-3.98463	1	0	1	0	0.687869	0.993106
2189	FANCG	FA complementation group G	-0.0884354	4.58515	-0.300658	0.764807	0.919029	-6.3998	0	0	1.00887	1.11724	2.35141	0.0230383	0.617478	-3.51012	1	0	0.221736	4.61961	1.14003	0.25616	0.700266	-5.84519	0	0	0.201366	3.73709	0.780249	0.438195	0.841319	-6.10381	0	0	1	0	0.335883	0.992759
53354	PANK1	pantothenate kinase 1	-0.94219	2.47177	-1.5364	0.130161	0.475116	-4.9523	0	0	2.19151	-0.530095	3.70602	0.000563612	0.143433	-0.270529	1	0	0.298322	2.42652	0.747668	0.455876	0.832405	-5.82011	0	0	0.518483	2.02983	1.04925	0.298112	0.768671	-5.66755	0	0	1	0	0.516531	0.991634
114038	LINC00313	long intergenic non-protein coding RNA 313	-0.238835	-1.481	-0.330144	0.742543	0.908068	-5.63805	0	0	NA	NA	NA	NA	NA	NA	NA	NA	NA	NA	NA	NA	NA	NA	NA	NA	1.33471	-2.09487	2.31248	0.0240636	0.341767	-3.3915	1	0	1	0	0.547937	0.991168
255308	EIF2S3B	eukaryotic translation initiation factor 2 subunit gamma B	1.10263	1.42984	2.59407	0.012126	0.164436	-3.03112	1	0	0.541167	-0.567104	0.952869	0.345633	0.934041	-5.28547	0	0	-0.138833	0.49196	-0.287255	0.774329	0.943401	-5.76936	0	0	0.352693	0.978524	0.703804	0.484173	0.863122	-5.76739	0	0	1	0	0.464414	0.990872
112849	L3HYPDH	trans-L-3-hydroxyproline dehydratase	1.0892	3.32561	4.27849	7.55298e-05	0.0114482	1.41003	1	0	-0.324647	1.33062	-0.925939	0.359306	0.934301	-5.48414	0	0	0.0757358	3.42248	0.278911	0.780712	0.945243	-6.20659	0	0	0.0785116	3.30433	0.332024	0.740984	0.944209	-6.26298	0	0	1	0	0.229699	0.990871
101929074	PIK3CD-AS2	PIK3CD antisense RNA 2	-0.855064	-0.410795	-1.37153	0.175765	0.53301	-4.90239	0	0	1.92393	-4.25931	2.03996	0.0471163	0.729914	-3.78659	1	0	0.806169	-4.35476	1.63425	0.104386	0.548807	-4.46928	0	0	0.803465	-1.55213	1.65742	0.102454	0.587571	-4.52605	0	0	1	0	0.669626	0.990023
645836	USP17L3	ubiquitin specific peptidase 17 like family member 3	NA	NA	NA	NA	NA	NA	NA	NA	-0.782424	-4.13418	-0.749593	0.457314	0.943407	-5.06289	0	0	NA	NA	NA	NA	NA	NA	NA	NA	1.23645	-1.43684	2.71793	0.00849337	0.220046	-2.58424	1	0	1	0	0.227013	0.98417
137814	NKX2-6	NK2 homeobox 6	NA	NA	NA	NA	NA	NA	NA	NA	0.917192	-4.34824	0.846298	0.401764	0.93998	-5.06805	0	0	-0.00970733	-3.86208	-0.0151429	0.987939	0.99673	-5.62804	0	0	1.64625	-0.846831	2.12109	0.0378945	0.410425	-3.84727	1	0	1	0	0.851244	0.984082
84981	MIR22HG	MIR22 host gene	1.72767	2.75809	4.57594	2.73605e-05	0.00627124	2.3737	1	0	0.463399	-0.159262	0.749497	0.457371	0.943407	-5.4805	0	0	-0.202325	3.35563	-0.614586	0.539796	0.866635	-6.01066	0	0	-0.290336	3.41229	-0.775595	0.440918	0.842954	-5.95611	0	0	1	0	0.424603	0.983813
145837	DRAIC	downregulated RNA in cancer, inhibitor of cell invasion and migration	1.22073	5.28602	2.16724	0.0345536	0.270651	-4.31135	1	0	0.555402	4.39938	0.744413	0.46041	0.943407	-5.95347	0	0	0.426225	2.09129	1.00371	0.3172	0.747094	-5.61281	0	0	0.0045831	5.66091	0.00898742	0.992858	0.998779	-6.5859	0	0	1	0	0.551736	0.981087
440905	FAR2P1	fatty acyl-CoA reductase 2 pseudogene 1	1.03125	4.18514	1.08434	0.282935	0.640276	-5.88837	0	0	-0.338177	1.12375	-0.21729	0.828942	0.985936	-5.81281	0	0	0.746281	0.410147	0.961039	0.33814	0.763728	-5.45519	0	0	2.12031	4.55963	2.09121	0.0405868	0.420287	-4.50113	1	0	1	0	0.889916	0.979825
121599	SPIC	Spi-C transcription factor	NA	NA	NA	NA	NA	NA	NA	NA	-1.90666	-4.52578	-1.46374	0.150061	0.863649	-4.45899	0	0	0.932544	-3.82298	1.56112	0.120685	0.568494	-4.58222	0	0	2.24862	-3.04023	2.83954	0.00609141	0.188551	-2.29325	1	0	1	0	0.424833	0.978975
29984	RHOD	ras homolog family member D	1.29909	4.47682	3.60287	0.00067634	0.0365282	-0.721515	1	0	0.361583	0.884203	0.416177	0.679214	0.970984	-5.80173	0	0	0.397795	4.29157	1.26842	0.206689	0.654283	-5.67463	0	0	-0.671018	2.43874	-1.38022	0.172444	0.679817	-5.23514	0	0	1	0	0.346863	0.976811
59350	RXFP1	relaxin family peptide receptor 1	0.454384	-1.41937	0.456365	0.64992	0.867314	-5.641	0	0	0.00228511	-4.80046	0.00158784	0.99874	0.999903	-5.27116	0	0	1.51721	-2.48928	2.22758	0.0274562	0.344283	-3.5228	1	0	1.11366	-2.43865	1.22113	0.226632	0.72279	-5.00489	0	0	1	0	0.771886	0.976664
143689	PIWIL4	piwi like RNA-mediated gene silencing 4	-0.0460034	1.06702	-0.123792	0.90193	0.967677	-5.94742	0	0	-0.0679755	-1.4105	-0.114752	0.909141	0.990222	-5.50809	0	0	0.254104	0.77643	0.770147	0.442472	0.823974	-5.59587	0	0	1.21137	0.481074	3.37212	0.0012852	0.087115	-1.03829	1	0	1	0	0.337873	0.97593
80168	MOGAT2	monoacylglycerol O-acyltransferase 2	1.36285	2.54101	2.1726	0.0341272	0.269283	-4.03588	1	0	0.965577	-0.507597	0.846077	0.401887	0.93998	-5.3988	0	0	0.187565	2.03827	0.313552	0.754314	0.937712	-5.97803	0	0	0.48982	1.40857	0.569752	0.570892	0.893132	-5.92646	0	0	1	0	0.751453	0.975494
148252	DIRAS1	DIRAS family GTPase 1	0.0824443	3.3	0.174286	0.862279	0.953768	-6.25646	0	0	1.56521	-0.290297	2.07736	0.0433743	0.722161	-3.93987	1	0	0.38151	3.42744	0.931159	0.353326	0.7741	-5.86077	0	0	0.42373	2.91281	0.718714	0.475	0.857464	-6.03016	0	0	1	0	0.613224	0.975381
340156	MYLK4	myosin light chain kinase family member 4	1.3221	-0.473393	3.23623	0.00205094	0.0641388	-1.40606	1	0	0.722679	-1.38376	0.980692	0.331871	0.928932	-5.1737	0	0	0.0658328	-0.0472075	0.172184	0.863534	0.968338	-5.76812	0	0	-0.237763	0.281164	-0.498466	0.619908	0.909669	-5.73663	0	0	1	0	0.468212	0.97266
400952	LINC01121	long intergenic non-protein coding RNA 1121	1.3235	-2.47307	2.1152	0.0389469	0.283833	-3.75485	1	0	-1.17117	-2.40927	-1.07757	0.286839	0.918356	-4.91392	0	0	NA	NA	NA	NA	NA	NA	NA	NA	0.908001	-0.538557	1.88016	0.064756	0.498434	-4.23787	0	0	1	0	0.353443	0.972596
2894	GRID1	glutamate ionotropic receptor delta type subunit 1	0.0596414	0.170199	0.100037	0.920678	0.974881	-5.85961	0	0	2.35571	-2.63519	2.48813	0.0165229	0.567208	-3.05209	1	0	-0.117175	1.63155	-0.254324	0.799607	0.952865	-5.91801	0	0	0.831522	0.850885	1.55237	0.125631	0.624691	-4.90456	0	0	1	0	0.782425	0.971554
143941	TTC36	tetratricopeptide repeat domain 36	1.32461	1.00166	2.12063	0.0384663	0.282412	-3.97001	1	0	0.53132	-2.98913	0.694724	0.49072	0.946651	-5.2236	0	0	-0.0473908	-0.630452	-0.0697728	0.944471	0.987047	-5.73482	0	0	0.498693	-0.122669	1.1383	0.259347	0.744994	-5.27468	0	0	1	0	0.576807	0.970971
441072	FLJ31104	uncharacterized LOC441072	0.05863	-0.232527	0.115379	0.908564	0.970474	-5.82539	0	0	2.08229	-2.98455	2.25675	0.0288141	0.65557	-3.464	1	0	0.298727	-1.38355	0.553857	0.580534	0.882136	-5.57827	0	0	0.45534	-0.995119	0.955454	0.343035	0.794208	-5.35094	0	0	1	0	0.723746	0.970361
285194	TUSC7	tumor suppressor candidate 7	NA	NA	NA	NA	NA	NA	NA	NA	2.76825	-2.41709	2.02234	0.048974	0.739776	-3.90998	1	0	NA	NA	NA	NA	NA	NA	NA	NA	-0.110927	0.247157	-0.0881862	0.930011	0.985454	-5.86608	0	0	1	0	1.32866	0.967077
56129	PCDHB7	protocadherin beta 7	0.0797567	0.818725	0.166019	0.868749	0.955868	-5.91924	0	0	1.01572	-0.316442	0.98843	0.328109	0.928741	-5.34633	0	0	-0.10879	2.20285	-0.249888	0.803029	0.953438	-5.99562	0	0	1.49211	1.41671	2.95603	0.00439391	0.163007	-2.21041	1	0	1	0	0.619701	0.965147
3485	IGFBP2	insulin like growth factor binding protein 2	0.0299999	7.10047	0.0658309	0.947751	0.983406	-6.57846	0	0	0.510544	2.77897	0.642573	0.523689	0.950136	-5.95298	0	0	1.16094	7.37432	3.03433	0.00285993	0.131503	-2.2516	1	0	0.0633069	5.56379	0.117465	0.906869	0.983125	-6.5898	0	0	1	0	0.441198	0.965051
284486	THEM5	thioesterase superfamily member 5	1.95178	-1.21474	3.52246	0.000867211	0.0413686	-0.66194	1	0	-0.0597886	-4.65657	-0.0717602	0.943104	0.993508	-5.28511	0	0	-0.0899386	-2.59875	-0.139125	0.889545	0.973819	-5.65264	0	0	0.383985	-2.06643	0.540016	0.591108	0.900282	-5.49967	0	0	1	0	0.54651	0.962899
8438	RAD54L	RAD54 like	-0.0610202	2.02885	-0.106846	0.915299	0.973023	-6.07364	0	0	1.52522	-0.321874	2.54966	0.0141775	0.53675	-3.01848	1	0	0.149662	2.34647	0.374543	0.70855	0.92447	-5.99584	0	0	0.526679	2.78014	1.02734	0.308228	0.774244	-5.7821	0	0	1	0	0.535135	0.961174
10112	KIF20A	kinesin family member 20A	0.081352	2.91762	0.139729	0.889383	0.964011	-6.21035	0	0	1.43894	2.35678	2.34007	0.023671	0.621524	-3.65018	1	0	0.112619	4.48723	0.294361	0.768905	0.94193	-6.41411	0	0	0.542318	3.33506	1.07	0.288741	0.765434	-5.82386	0	0	1	0	0.543808	0.961039
51050	PI15	peptidase inhibitor 15	0.573425	4.86545	0.529713	0.598438	0.842856	-6.37859	0	0	-1.08883	1.79108	-0.472469	0.638825	0.964554	-5.67941	0	0	1.41031	3.27982	1.98621	0.0489034	0.429708	-4.53235	1	0	1.98934	2.85126	1.77626	0.0805656	0.53968	-4.93602	0	0	1	0	0.721061	0.954929
100188949	LINC00426	long intergenic non-protein coding RNA 426	0.45828	-1.14395	0.760765	0.450039	0.767302	-5.50168	0	0	-0.0453073	-3.43015	-0.0443032	0.964854	0.998122	-5.35198	0	0	0.329451	-4.01257	0.632482	0.528072	0.862375	-5.45637	0	0	1.17167	-0.421924	2.46896	0.0163018	0.296877	-3.17008	1	0	1	0	0.478523	0.954477
100507389	LOC100507389	uncharacterized LOC100507389	-0.0789463	-4.31779	-0.0969155	0.923145	0.975616	-5.46717	0	0	NA	NA	NA	NA	NA	NA	NA	NA	NA	NA	NA	NA	NA	NA	NA	NA	1.77576	-3.55461	2.00536	0.0492668	0.456717	-3.8948	1	0	1	0	0.848407	0.954222
151009	LINC01106	long intergenic non-protein coding RNA 1106	0.174386	2.96403	0.438367	0.662834	0.873507	-6.13286	0	0	0.00135517	-0.956126	0.00228159	0.998189	0.999903	-5.58264	0	0	1.28509	-2.21774	2.1838	0.0305923	0.360576	-3.60906	1	0	0.581495	1.35764	1.18578	0.240204	0.732771	-5.43245	0	0	1	0	0.510581	0.952557
2219	FCN1	ficolin 1	1.38216	0.431532	2.20083	0.0319543	0.261022	-3.77261	1	0	-1.17226	-2.78117	-0.850808	0.39928	0.93998	-5.04603	0	0	0.581122	2.24533	0.867799	0.386945	0.792466	-5.74823	0	0	0.963114	1.05797	1.59152	0.116547	0.610041	-4.94903	0	0	1	0	0.438534	0.952336
388323	GLTPD2	glycolipid transfer protein domain containing 2	0.369699	0.153383	0.572503	0.569309	0.82928	-5.73537	0	0	1.62968	-4.61417	2.0435	0.0467506	0.729914	-3.77591	1	0	-0.0121305	-0.940469	-0.0201387	0.983961	0.996049	-5.7245	0	0	0.656838	-0.66869	1.21327	0.229599	0.725197	-5.15535	0	0	1	0	0.661022	0.952283
5732	PTGER2	prostaglandin E receptor 2	-0.356666	0.232137	-0.557517	0.579431	0.834194	-5.70862	0	0	1.55731	-3.09651	1.3894	0.171396	0.877342	-4.68679	0	0	0.0459235	0.784124	0.08431	0.932927	0.984781	-5.84932	0	0	1.25591	0.23384	2.89073	0.00528213	0.177872	-2.26504	1	0	1	0	0.625617	0.951729
9833	MELK	maternal embryonic leucine zipper kinase	0.227244	2.67995	0.33816	0.736527	0.905414	-6.14644	0	0	1.45444	1.79549	2.13936	0.0377416	0.703169	-4.01189	1	0	0.0680873	3.65036	0.176133	0.860436	0.967874	-6.27371	0	0	0.637312	3.08181	1.14134	0.258089	0.744267	-5.71505	0	0	1	0	0.596772	0.94875
102724699	LINC02043	long intergenic non-protein coding RNA 2043	-0.0892709	-1.46493	-0.188287	0.851343	0.949844	-5.6844	0	0	NA	NA	NA	NA	NA	NA	NA	NA	NA	NA	NA	NA	NA	NA	NA	NA	1.08894	-1.99042	2.08095	0.0415497	0.423904	-3.83999	1	0	1	0	0.499835	0.94633
6366	CCL21	C-C motif chemokine ligand 21	-1.22312	1.75899	-1.04934	0.298599	0.654328	-5.42847	0	0	1.1144	-3.62226	0.623299	0.536164	0.95361	-5.23538	0	0	0.648395	0.201678	0.576158	0.565406	0.875969	-5.69726	0	0	2.91041	-0.243635	3.63455	0.000564963	0.0548398	-0.33184	1	0	1	0	0.862523	0.946166
729737	LOC729737	uncharacterized LOC729737	1.25028	-1.97393	2.24121	0.0290595	0.250401	-3.54675	1	0	NA	NA	NA	NA	NA	NA	NA	NA	NA	NA	NA	NA	NA	NA	NA	NA	-0.241405	-1.53238	-0.350155	0.727402	0.939378	-5.59742	0	0	1	0	0.504436	0.945525
56113	PCDHGA2	protocadherin gamma subfamily A, 2	1.11223	0.72502	2.15471	0.0355697	0.27469	-3.87376	1	0	1.08546	0.97324	1.01082	0.317389	0.92609	-5.48523	0	0	-0.0880395	2.91676	-0.156357	0.87597	0.971035	-6.12363	0	0	0.529374	2.39929	0.771585	0.443273	0.844391	-5.92235	0	0	1	0	0.659757	0.945188
2583	B4GALNT1	beta-1,4-N-acetyl-galactosaminyltransferase 1	-0.127542	2.04428	-0.222769	0.824539	0.940481	-6.04164	0	0	1.55166	-0.970379	2.10155	0.0410946	0.707547	-3.81734	1	0	0.26786	1.51488	0.522569	0.602075	0.889862	-5.84199	0	0	0.711488	1.53335	1.36417	0.177416	0.68447	-5.23715	0	0	1	0	0.600866	0.94138
116444	GRIN3B	glutamate ionotropic receptor NMDA type subunit 3B	-0.157559	-1.30488	-0.280206	0.780368	0.924199	-5.67646	0	0	NA	NA	NA	NA	NA	NA	NA	NA	-0.648646	-2.32172	-0.89855	0.370389	0.784337	-5.29974	0	0	1.28957	-0.127666	4.00151	0.000169586	0.0269232	0.754841	1	0	1	0	0.161123	0.940917
347240	KIF24	kinesin family member 24	0.338111	1.99526	0.844201	0.402206	0.73507	-5.76421	0	0	1.35146	1.82618	2.73508	0.00882622	0.441016	-2.76374	1	0	-0.021172	3.3365	-0.062219	0.950475	0.988124	-6.20164	0	0	0.0965511	3.33252	0.245184	0.807118	0.964394	-6.27983	0	0	1	0	0.441237	0.940561
9232	PTTG1	PTTG1 regulator of sister chromatid separation, securin	-0.117162	4.00914	-0.214852	0.830676	0.94296	-6.34278	0	0	1.70439	1.92768	2.55047	0.0141488	0.53675	-3.19711	1	0	0.132835	4.11353	0.355739	0.722555	0.929177	-6.3269	0	0	0.57571	2.57365	1.07078	0.288395	0.765369	-5.70833	0	0	1	0	0.573944	0.940533
931	MS4A1	membrane spanning 4-domains A1	2.06985	-1.00527	1.96569	0.0543794	0.325873	-4.12632	0	0	-1.61854	-3.514	-0.887096	0.379639	0.935537	-4.96778	0	0	0.237	-0.274191	0.260935	0.794515	0.951015	-5.74546	0	0	2.15555	-0.600684	2.41271	0.0187859	0.314663	-3.31143	1	0	1	0	0.710964	0.938061
220965	FAM13C	family with sequence similarity 13 member C	0.602641	1.48726	1.00523	0.319179	0.671842	-5.56427	0	0	-0.0180411	1.78597	-0.0231161	0.981658	0.998252	-6.00206	0	0	1.03007	3.1882	2.57505	0.0110284	0.240545	-3.17202	1	0	0.127352	3.27791	0.194752	0.84622	0.973531	-6.29562	0	0	1	0	0.435506	0.937978
286753	TRARG1	trafficking regulator of GLUT4 (SLC2A4) 1	NA	NA	NA	NA	NA	NA	NA	NA	NA	NA	NA	NA	NA	NA	NA	NA	-0.193039	-3.97273	-0.239542	0.811025	0.955351	-5.59711	0	0	1.89846	-2.78658	2.11278	0.0386273	0.412382	-3.75422	1	0	1	0	0.852709	0.93662
50863	NTM	neurotrimin	-0.294573	2.86151	-0.482522	0.631346	0.857803	-6.04313	0	0	2.79752	1.67238	3.24436	0.00219528	0.258511	-1.56635	1	0	0.165955	2.93374	0.28134	0.778852	0.944872	-6.15067	0	0	0.494672	3.15915	0.703175	0.484562	0.863299	-6.07788	0	0	1	0	0.790894	0.936587
441389	LINC01239	long intergenic non-protein coding RNA 1239	1.68965	-2.46264	2.16655	0.0346089	0.270661	-3.67186	1	0	0.289272	-3.20745	0.228084	0.820591	0.984804	-5.35628	0	0	0.0761772	-4.19033	0.136345	0.891739	0.97468	-5.61416	0	0	0.885931	-1.45611	1.21503	0.228931	0.724578	-5.1213	0	0	1	0	0.735258	0.936504
1369	CPN1	carboxypeptidase N subunit 1	-0.496813	-3.05543	-0.410413	0.683094	0.883359	-5.46286	0	0	NA	NA	NA	NA	NA	NA	NA	NA	1.81322	-3.80491	2.28448	0.0238013	0.330344	-3.39578	1	0	0.930098	-4.02229	0.927606	0.357187	0.80068	-5.13329	0	0	1	0	0.748835	0.933892
100129603	LOC100129603	uncharacterized LOC100129603	NA	NA	NA	NA	NA	NA	NA	NA	-0.520666	-5.22655	-0.408464	0.684827	0.970984	-5.16352	0	0	1.48293	-3.5806	2.27625	0.0243025	0.331122	-3.41101	1	0	NA	NA	NA	NA	NA	NA	NA	NA	1	0	0.48113	0.933891
283102	KRT8P41	keratin 8 pseudogene 41	1.4963	-3.17181	2.20756	0.031455	0.259953	-3.56673	1	0	0.97564	-5.46793	0.856786	0.396001	0.939656	-5.00016	0	0	0.488678	-3.95293	0.812311	0.417951	0.810678	-5.34756	0	0	-0.120944	-1.40656	-0.141504	0.887928	0.981197	-5.67713	0	0	1	0	0.709919	0.933788
594839	SNORA33	small nucleolar RNA, H/ACA box 33	0.234314	0.846685	0.664694	0.509018	0.800592	-5.74571	0	0	NA	NA	NA	NA	NA	NA	NA	NA	0.0215029	-3.58973	0.0331629	0.973591	0.993827	-5.63501	0	0	1.92391	-2.00276	2.09845	0.0399202	0.416838	-3.81324	1	0	1	0	0.726574	0.932101
286467	FIRRE	firre intergenic repeating RNA element	-0.790623	2.34672	-1.02973	0.307634	0.662731	-5.54067	0	0	1.20274	0.464779	1.13934	0.260455	0.908662	-5.35547	0	0	1.73344	0.139782	3.0903	0.00239971	0.12115	-1.60144	1	0	0.434912	3.39867	0.521411	0.603926	0.9043	-6.24791	0	0	1	0	0.645117	0.930332
151354	LRATD1	LRAT domain containing 1	0.00209357	4.70833	0.00304315	0.997583	0.999231	-6.44701	0	0	0.119285	4.23763	0.176349	0.860793	0.986985	-6.19499	0	0	0.427069	6.23455	0.9117	0.363447	0.780492	-6.24079	0	0	1.38521	5.40947	2.62733	0.0108164	0.247464	-3.36843	1	0	1	0	0.483414	0.929605
54332	GDAP1	ganglioside induced differentiation associated protein 1	0.617457	3.91632	1.27855	0.206412	0.565692	-5.61969	0	0	0.703415	2.66683	1.00324	0.320989	0.927406	-5.67571	0	0	-0.361476	4.26478	-1.00882	0.31475	0.745574	-5.874	0	0	1.25348	3.83023	2.43937	0.0175693	0.308985	-3.68491	1	0	1	0	0.553219	0.928086
100287898	TTC34	tetratricopeptide repeat domain 34	1.25304	-0.180098	1.63495	0.107758	0.441051	-4.67564	0	0	1.6628	-0.339181	2.52121	0.0152217	0.556981	-3.08679	1	0	-0.552718	-0.741196	-0.98435	0.326591	0.754086	-5.28046	0	0	0.273312	1.42501	0.535035	0.594527	0.901582	-5.91337	0	0	1	0	0.659108	0.92671
151176	ERFE	erythroferrone	1.43493	0.281575	2.42092	0.0188013	0.204024	-3.32657	1	0	0.277464	-3.41823	0.265216	0.792027	0.981117	-5.3421	0	0	-0.394607	-0.290798	-0.927788	0.355066	0.775224	-5.35338	0	0	0.592105	0.235931	1.94752	0.0559761	0.475892	-4.21647	0	0	1	0	0.477472	0.926467
9628	RGS6	regulator of G protein signaling 6	-0.314656	-1.97354	-0.410823	0.682795	0.883155	-5.56461	0	0	-1.91902	-4.5544	-1.64014	0.107792	0.83046	-4.27333	0	0	0.892097	-1.97755	1.65537	0.100022	0.543407	-4.49333	0	0	2.56941	-1.47374	4.09937	0.000121834	0.0219477	1.03848	1	0	1	0	0.306959	0.925942
91937	TIMD4	T cell immunoglobulin and mucin domain containing 4	1.54224	-2.10216	2.32266	0.0239158	0.228868	-3.39559	1	0	-0.589958	-3.87247	-0.480865	0.63289	0.964554	-5.21161	0	0	-0.58216	-0.976188	-0.913146	0.362688	0.780321	-5.33307	0	0	1.78197	-1.71976	2.77495	0.00727571	0.204046	-2.45486	1	0	2	0	0.538021	0.925901
933	CD22	CD22 molecule	0.680719	0.0580094	0.940464	0.351083	0.697379	-5.48752	0	0	0.349618	-2.3306	0.310228	0.757788	0.97752	-5.41417	0	0	-0.16501	1.30963	-0.258009	0.796767	0.951546	-5.86544	0	0	1.34519	0.740169	2.70779	0.00872852	0.222622	-2.7279	1	0	1	0	0.55263	0.925119
5473	PPBP	pro-platelet basic protein	0.799566	-2.46014	0.999449	0.321945	0.675028	-5.21873	0	0	0.237178	-2.32763	0.164428	0.870114	0.986985	-5.45064	0	0	1.75345	0.912235	2.23017	0.0272794	0.343488	-3.69366	1	0	0.281444	-1.20925	0.298428	0.766368	0.953182	-5.71295	0	0	1	0	0.767911	0.923119
3047	HBG1	hemoglobin subunit gamma 1	2.81851	-1.40048	2.80781	0.00688461	0.123824	-2.43502	1	0	1.34315	-4.65448	1.09231	0.280379	0.917624	-4.88745	0	0	1.19822	-1.30029	1.29221	0.198351	0.647108	-5.00505	0	0	-1.55119	-1.52481	-1.50049	0.138531	0.646963	-4.59734	0	0	1	0	0.952171	0.92296
101927667	LINC01535	long intergenic non-protein coding RNA 1535	-0.394393	2.44683	-0.978438	0.332132	0.681785	-5.63497	0	0	0.319682	1.38436	0.525282	0.601908	0.961685	-5.85812	0	0	0.123257	-0.692989	0.252197	0.801248	0.953396	-5.71517	0	0	1.36373	3.61568	3.89137	0.000244884	0.0347284	0.207245	1	0	1	0	0.353068	0.922603
342096	GOLGA6A	golgin A6 family member A	NA	NA	NA	NA	NA	NA	NA	NA	-0.310675	-4.67124	-0.331883	0.741484	0.975707	-5.23076	0	0	0.425966	-4.31245	0.776694	0.43861	0.82172	-5.3614	0	0	1.383	-1.82536	2.32129	0.0235516	0.341259	-3.39395	1	0	1	0	0.499429	0.922035
56603	CYP26B1	cytochrome P450 family 26 subfamily B member 1	0.417768	0.81863	0.741605	0.461475	0.77379	-5.70462	0	0	2.80476	-1.17818	3.40631	0.00137576	0.21369	-1.04078	1	0	-0.293185	1.39721	-0.550881	0.582567	0.882585	-5.74675	0	0	0.0628908	1.38665	0.0897161	0.9288	0.985171	-5.98429	0	0	1	0	0.748057	0.921688
11148	HHLA2	HERV-H LTR-associating 2	-0.102262	-1.4199	-0.148208	0.882719	0.961395	-5.69472	0	0	0.735703	-3.81965	0.495217	0.622802	0.964554	-5.26635	0	0	1.52992	-1.89465	2.42109	0.0167158	0.287434	-3.1465	1	0	0.780761	-1.48927	0.918235	0.362032	0.803162	-5.36485	0	0	1	0	0.736031	0.921583
51554	ACKR4	atypical chemokine receptor 4	0.296719	-0.564404	0.831725	0.409153	0.740007	-5.49452	0	0	1.32791	-1.30548	2.20033	0.0328398	0.677994	-3.61108	1	0	NA	NA	NA	NA	NA	NA	NA	NA	-0.139116	0.887689	-0.270024	0.788033	0.959244	-5.87805	0	0	1	0	0.495171	0.920677
285598	ARL10	ADP ribosylation factor like GTPase 10	-0.096975	2.65475	-0.248987	0.804296	0.933676	-6.12641	0	0	1.95005	1.19107	4.51398	4.39e-05	0.0399983	2.01028	1	0	-0.873176	2.06569	-2.03511	0.0436698	0.410484	-4.01171	0	0	0.484352	3.71282	1.45179	0.151569	0.660224	-5.41111	0	0	1	0	0.366062	0.920419
143279	HECTD2	HECT domain E3 ubiquitin protein ligase 2	1.0336	3.09714	2.95974	0.00453171	0.0973411	-2.33159	1	0	-0.174045	2.35696	-0.372165	0.711478	0.972127	-5.99579	0	0	0.147055	3.53796	0.542465	0.588335	0.884998	-6.13937	0	0	0.15681	3.87221	0.55039	0.584017	0.897617	-6.27191	0	0	1	0	0.290854	0.920107
253782	CERS6	ceramide synthase 6	-0.362724	4.77882	-1.07081	0.288921	0.645845	-5.88322	0	0	1.55399	4.64749	3.25471	0.00213137	0.255633	-1.56713	1	0	0.493438	6.01579	1.98017	0.049586	0.430783	-4.72811	0	0	-0.166827	5.80859	-0.484444	0.629767	0.91317	-6.47181	0	0	1	0	0.37947	0.919906
554	AVPR2	arginine vasopressin receptor 2	-0.777398	-1.66644	-0.949339	0.346592	0.693929	-5.24059	0	0	NA	NA	NA	NA	NA	NA	NA	NA	0.312669	-1.97687	0.466627	0.64147	0.903537	-5.5968	0	0	1.49765	-1.2683	3.24052	0.00191534	0.106563	-1.35077	1	0	1	0	0.344308	0.919268
100505501	LOC100505501	uncharacterized LOC100505501	-0.367928	-0.00952586	-0.52212	0.603679	0.845221	-5.69013	0	0	1.99055	-3.01175	2.115	0.039873	0.707547	-3.7027	1	0	0.764149	-3.56954	1.37854	0.170171	0.623215	-4.81892	0	0	0.593442	-1.25556	0.696671	0.488596	0.864293	-5.57026	0	0	1	0	0.745054	0.917023
2214	FCGR3A	Fc fragment of IgG receptor IIIa	0.0511576	4.59318	0.106513	0.915562	0.973082	-6.45058	0	0	0.541698	1.66403	0.610508	0.544528	0.954188	-5.85611	0	0	1.46945	3.36708	2.90603	0.00423794	0.154383	-2.41554	1	0	0.0172952	4.41738	0.0432998	0.965601	0.993029	-6.4555	0	0	1	0	0.5199	0.916588
442117	GALNTL6	polypeptide N-acetylgalactosaminyltransferase like 6	1.61611	1.05313	2.1254	0.0380494	0.281814	-3.98666	1	0	-0.801646	-1.5181	-0.730535	0.468765	0.945234	-5.22089	0	0	0.401105	-0.559735	0.630092	0.52963	0.862537	-5.57837	0	0	1.08121	0.162226	1.64068	0.105895	0.592964	-4.68406	0	0	1	0	0.574196	0.91641
100216479	FAR2P2	fatty acyl-CoA reductase 2 pseudogene 2	0.868381	5.67217	0.826041	0.412342	0.741971	-6.22823	0	0	-0.843248	2.19277	-0.477809	0.635047	0.964554	-5.84422	0	0	1.04694	0.843727	1.27315	0.205011	0.652423	-5.20243	0	0	2.20531	5.40952	2.03588	0.0460136	0.444249	-4.65534	1	0	1	0	0.819346	0.914316
654322	SNORA13	small nucleolar RNA, H/ACA box 13	1.17697	-2.6755	2.22488	0.0302009	0.255802	-3.5464	1	0	NA	NA	NA	NA	NA	NA	NA	NA	-0.348526	-4.50556	-0.61925	0.536728	0.865546	-5.44186	0	0	1.1208	-3.1275	1.1359	0.260343	0.745139	-5.01307	0	0	1	0	0.649747	0.913843
10297	APC2	APC regulator of WNT signaling pathway 2	0.200596	2.67848	0.488819	0.626909	0.855362	-6.0718	0	0	1.17307	-1.28661	2.05279	0.0458025	0.729914	-3.85731	1	0	-0.130606	1.39801	-0.244798	0.80696	0.954293	-5.87709	0	0	0.460663	3.36751	1.35476	0.18038	0.688698	-5.49632	0	0	1	0	0.425932	0.912892
101927084	LINC01359	long intergenic non-protein coding RNA 1359	1.42098	0.527171	3.13079	0.00278793	0.0769191	-1.70835	1	0	0.226427	-0.0234141	0.308272	0.759266	0.977775	-5.71956	0	0	-0.271181	-2.8271	-0.519783	0.604011	0.891172	-5.53203	0	0	0.311129	2.87717	0.70701	0.482193	0.862099	-6.05195	0	0	1	0	0.421838	0.906572
83461	CDCA3	cell division cycle associated 3	0.187755	3.54699	0.386635	0.700515	0.89063	-6.25289	0	0	1.54926	1.28868	3.2031	0.00246835	0.267194	-1.62228	1	0	-0.193192	3.08837	-0.524267	0.600897	0.889637	-6.00841	0	0	0.236768	2.88759	0.554601	0.58115	0.896573	-6.13078	0	0	1	0	0.445148	0.905017
646817	SETSIP	SET like protein	NA	NA	NA	NA	NA	NA	NA	NA	0.0123906	-3.68109	0.0202649	0.98392	0.998277	-5.34103	0	0	1.12855	-4.97642	2.51569	0.0129748	0.257675	-2.91156	1	0	0.110598	-1.07129	0.175397	0.861336	0.977492	-5.76964	0	0	1	0	0.417179	0.903785
79853	TM4SF20	transmembrane 4 L six family member 20	NA	NA	NA	NA	NA	NA	NA	NA	1.74344	-2.39692	2.02161	0.0490523	0.739776	-3.86143	1	0	-0.0860797	-3.66742	-0.139084	0.889577	0.973819	-5.62388	0	0	0.406118	-1.09685	0.826597	0.411616	0.829537	-5.42994	0	0	1	0	0.687825	0.90304
5422	POLA1	DNA polymerase alpha 1, catalytic subunit	0.157377	4.1278	0.572617	0.569233	0.82928	-6.24355	0	0	1.10566	3.6718	3.16284	0.00276557	0.27987	-1.79126	1	0	-0.0462321	5.21163	-0.214039	0.830819	0.960759	-6.51141	0	0	0.023345	5.35588	0.0906548	0.928057	0.985007	-6.57148	0	0	1	0	0.310038	0.903017
8927	BSN	bassoon presynaptic cytomatrix protein	0.360755	2.31932	0.696123	0.489276	0.789388	-5.91701	0	0	2.02666	1.1491	3.15478	0.00282892	0.28153	-1.75657	1	0	-0.399368	3.27207	-0.656461	0.512573	0.855619	-5.94477	0	0	0.192033	4.309	0.407482	0.685049	0.926973	-6.41246	0	0	1	0	0.545019	0.900482
100507300	ALKBH3-AS1	ALKBH3 antisense RNA 1	1.19158	-1.53135	2.73573	0.00835735	0.135997	-2.55939	1	0	-0.210807	-0.448662	-0.384557	0.702337	0.971409	-5.5527	0	0	NA	NA	NA	NA	NA	NA	NA	NA	0.176702	0.707224	0.349119	0.728176	0.939378	-5.86194	0	0	1	0	0.385826	0.900099
9148	NEURL1	neuralized E3 ubiquitin protein ligase 1	1.92171	2.03809	2.93369	0.00487288	0.101875	-2.33366	1	0	-0.661981	-1.64578	-0.68738	0.495292	0.946651	-5.24749	0	0	0.723292	1.53227	1.13039	0.260185	0.703312	-5.4011	0	0	0.140445	1.78341	0.219136	0.82726	0.9688	-6.09023	0	0	1	0	0.530867	0.898961
100506392	SLC16A1-AS1	SLC16A1 antisense RNA 1	-0.126886	2.6676	-0.324863	0.746514	0.91054	-6.10149	0	0	-0.172164	1.18098	-0.208981	0.835385	0.985956	-5.86793	0	0	0.749513	-1.01005	1.35915	0.176218	0.630053	-4.92386	0	0	1.09985	4.01984	2.75679	0.00764494	0.207984	-2.97405	1	0	1	0	0.387579	0.895525
2258	FGF13	fibroblast growth factor 13	-0.629958	4.24204	-1.27311	0.208323	0.567782	-5.54387	0	0	1.95491	2.68971	3.46153	0.00117023	0.204843	-1.00843	1	0	0.0704533	4.93321	0.201508	0.840585	0.963655	-6.49621	0	0	0.560327	4.32088	1.18408	0.240873	0.732771	-5.83067	0	0	1	0	0.488934	0.893501
23310	NCAPD3	non-SMC condensin II complex subunit D3	1.17114	5.37506	3.48768	0.000964821	0.0434864	-1.08734	1	0	0.277244	4.30319	0.425518	0.672442	0.970564	-6.12706	0	0	0.288549	6.54419	0.734299	0.463958	0.835176	-6.39101	0	0	-0.485482	6.52634	-1.07758	0.285371	0.763078	-6.04368	0	0	1	0	0.312863	0.892479
6690	SPINK1	serine peptidase inhibitor, Kazal type 1	-0.986989	2.10015	-0.59132	0.556723	0.824296	-5.83738	0	0	3.25392	-3.29473	1.95679	0.0564535	0.764082	-3.99602	0	0	2.09727	-1.30477	2.10017	0.0374531	0.389313	-3.82267	1	0	0.155025	-1.094	0.0960379	0.923798	0.984754	-5.69974	0	0	1	0	1.12981	0.89042
5336	PLCG2	phospholipase C gamma 2	0.149722	2.7975	0.397141	0.692797	0.8869	-6.11805	0	0	-0.17247	0.685153	-0.231622	0.817858	0.984804	-5.77573	0	0	0.0624035	4.01994	0.17507	0.86127	0.967874	-6.34667	0	0	1.02978	5.19916	3.21726	0.0020533	0.108605	-1.83791	1	0	1	0	0.26736	0.889462
317716	BPIFA4P	BPI fold containing family A member 4, pseudogene	-0.984754	-2.07869	-0.837486	0.405936	0.737925	-5.29097	0	0	1.86849	-4.76215	1.36909	0.177614	0.878985	-4.64304	0	0	NA	NA	NA	NA	NA	NA	NA	NA	2.08316	-3.10828	2.1267	0.037407	0.408843	-3.71214	1	0	1	0	0.988963	0.8861
100505942	LOC100505942	uncharacterized LOC100505942	-0.148715	-0.138235	-0.316293	0.752975	0.913455	-5.77825	0	0	-0.225853	-4.74809	-0.218674	0.827871	0.985936	-5.24523	0	0	NA	NA	NA	NA	NA	NA	NA	NA	1.41245	-1.81511	3.18531	0.00225811	0.112838	-1.48189	1	0	1	0	0.34596	0.883447
102723165	LINC01169	long intergenic non-protein coding RNA 1169	1.79209	-3.40253	2.74027	0.00825668	0.135556	-2.52493	1	0	0.410908	-5.2625	0.357573	0.722297	0.973675	-5.22104	0	0	NA	NA	NA	NA	NA	NA	NA	NA	-0.3599	-3.61943	-0.448205	0.655558	0.919897	-5.37377	0	0	1	0	0.614368	0.883214
677770	SCARNA22	small Cajal body-specific RNA 22	0.515468	-2.5057	0.940716	0.350954	0.697323	-5.25137	0	0	NA	NA	NA	NA	NA	NA	NA	NA	-0.374982	-3.65627	-0.549522	0.583496	0.882766	-5.4931	0	0	1.6588	2.39377	2.25741	0.0274918	0.362571	-3.99642	1	0	1	0	0.599763	0.882869
4118	MAL	mal, T cell differentiation protein	-0.0358285	-1.70034	-0.044049	0.965025	0.988724	-5.68126	0	0	NA	NA	NA	NA	NA	NA	NA	NA	-0.000975024	-1.43978	-0.00152081	0.998789	0.999646	-5.70603	0	0	1.65111	-2.92778	2.68162	0.00936329	0.231146	-2.63669	1	0	1	0	0.538103	0.878683
135927	LLCFC1	LLLL and CFNLAS motif containing 1	1.03576	-3.32452	1.52435	0.133137	0.479554	-4.59768	0	0	2.03527	-4.79798	2.40686	0.0201588	0.599824	-3.19957	1	0	-0.615634	-4.0785	-1.2988	0.196083	0.645863	-4.8797	0	0	NA	NA	NA	NA	NA	NA	NA	NA	1	0	0.818468	0.877472
7190	HSP90B2P	heat shock protein 90 beta family member 2, pseudogene	1.01305	-0.0725578	3.18386	0.00239048	0.0696633	-1.54189	1	0	-0.027733	0.309853	-0.0572756	0.954574	0.996357	-5.76639	0	0	0.288015	0.055704	0.605525	0.545781	0.869877	-5.6407	0	0	-0.0645916	1.25738	-0.231138	0.817964	0.966808	-5.9603	0	0	1	0	0.302184	0.875242
100996485	C5orf66	chromosome 5 open reading frame 66	0.451448	-1.58747	0.922403	0.360338	0.704066	-5.34137	0	0	-0.0322363	-3.11591	-0.0375622	0.970199	0.998122	-5.37559	0	0	1.1297	-2.26631	2.1425	0.0338305	0.374358	-3.68362	1	0	0.272399	-0.645138	0.470034	0.63997	0.916942	-5.72887	0	0	1	0	0.455329	0.874344
153571	C5orf38	chromosome 5 open reading frame 38	2.26115	1.83251	2.4506	0.0174627	0.196534	-3.44276	1	0	-0.772445	-1.49308	-0.718956	0.475802	0.945721	-5.22755	0	0	0.343827	1.79767	0.52984	0.597037	0.888531	-5.87213	0	0	0.957804	1.58142	1.22929	0.223578	0.720487	-5.46578	0	0	1	0	0.697584	0.872694
57565	KLHL14	kelch like family member 14	0.315204	-2.84274	0.401363	0.689705	0.886066	-5.53094	0	0	NA	NA	NA	NA	NA	NA	NA	NA	0.0577209	-1.47922	0.0941492	0.925121	0.982814	-5.70256	0	0	1.24572	-2.41086	2.12178	0.0378345	0.410425	-3.73677	1	0	1	0	0.539548	0.87243
23026	MYO16	myosin XVI	-0.26941	-1.86497	-0.354193	0.724545	0.900769	-5.59767	0	0	2.56701	-3.97429	2.27707	0.0274757	0.645044	-3.41437	1	0	-0.14455	-1.33597	-0.242285	0.808903	0.954715	-5.67818	0	0	1.65201	-1.27088	1.79847	0.0769395	0.531794	-4.3588	0	0	1	0	0.951265	0.869766
81033	KCNH6	potassium voltage-gated channel subfamily H member 6	-0.144303	0.658181	-0.128398	0.898302	0.96694	-5.90002	0	0	3.47102	-1.03734	3.22669	0.00230848	0.263672	-1.51553	1	0	-0.510455	1.75545	-0.509953	0.610863	0.895176	-5.80601	0	0	1.04814	1.17953	0.883658	0.380273	0.814213	-5.72265	0	0	1	0	0.9661	0.868
5017	OVOL1	ovo like transcriptional repressor 1	1.01226	2.96105	2.15037	0.0359279	0.275781	-4.11856	1	0	1.16131	0.917194	2.11393	0.0399695	0.707547	-3.95556	1	0	-0.79055	3.45463	-1.23327	0.219481	0.668752	-5.38716	0	0	0.218115	2.47231	0.440904	0.660807	0.920984	-6.10002	0	0	2	0	0.400284	0.867984
3792	KEL	Kell metallo-endopeptidase (Kell blood group)	0.424112	0.442319	0.703492	0.48471	0.78678	-5.69376	0	0	2.19051	-3.0575	2.32072	0.0247859	0.6308	-3.34856	1	0	-0.0125684	-0.240919	-0.0206385	0.983563	0.996025	-5.76477	0	0	0.298611	-0.517151	0.457459	0.64893	0.919404	-5.77577	0	0	1	0	0.725165	0.865258
255167	LINC01018	long intergenic non-protein coding RNA 1018	1.1116	1.52187	2.35322	0.0222061	0.220979	-3.55629	1	0	-0.491869	-2.24988	-0.471885	0.639238	0.964554	-5.32238	0	0	-0.213111	-0.729963	-0.356861	0.721717	0.929103	-5.67086	0	0	1.37486	-0.162139	1.93	0.0581553	0.481259	-4.2303	0	0	1	0	0.445368	0.863619
60487	TRMT11	tRNA methyltransferase 11 homolog	1.04243	3.70907	3.55823	0.000776701	0.0392555	-0.787041	1	0	-0.41364	2.1433	-0.895765	0.375038	0.93516	-5.61239	0	0	0.24089	3.58117	1.19719	0.233196	0.67949	-5.618	0	0	-0.126069	3.87505	-0.413686	0.680523	0.926573	-6.26509	0	0	1	0	0.185903	0.861492
56103	PCDHGB2	protocadherin gamma subfamily B, 2	1.17902	0.706986	2.2206	0.0305068	0.256315	-3.74633	1	0	0.835526	2.58293	1.05907	0.295093	0.919997	-5.61538	0	0	-0.398351	3.87049	-0.760557	0.448163	0.827123	-6.00677	0	0	0.48091	4.0974	0.916539	0.362913	0.803469	-6.04757	0	0	1	0	0.524276	0.858913
4925	NUCB2	nucleobindin 2	1.0121	6.84291	2.40519	0.019548	0.208397	-3.83565	1	0	-0.783977	4.11413	-1.00006	0.322508	0.928602	-5.68721	0	0	1.06547	6.80549	2.70143	0.00773109	0.200846	-3.14562	1	0	-0.399899	5.79144	-0.674409	0.502543	0.871714	-6.36045	0	0	2	0	0.223423	0.858036
4070	TACSTD2	tumor associated calcium signal transducer 2	1.48368	6.83595	2.10844	0.0395521	0.286413	-4.44605	1	0	-0.0741799	5.43332	-0.0910624	0.927838	0.992015	-6.22711	0	0	0.302898	8.00571	0.593674	0.55366	0.871868	-6.49867	0	0	0.526534	6.11851	0.814578	0.418412	0.832538	-6.31513	0	0	1	0	0.559732	0.856407
30820	KCNIP1	potassium voltage-gated channel interacting protein 1	-0.741701	-2.14548	-0.8994	0.372352	0.713421	-5.2457	0	0	3.33298	-4.91121	3.82977	0.000386195	0.119108	-0.262731	1	0	-0.0272285	-2.4539	-0.0362479	0.971135	0.993382	-5.67031	0	0	0.429322	-2.34031	0.530222	0.59784	0.902026	-5.50225	0	0	1	0	0.748342	0.856086
645323	LINC00461	long intergenic non-protein coding RNA 461	0.0633394	-2.89599	0.0554155	0.956008	0.986124	-5.57598	0	0	-0.400025	-4.65206	-0.256934	0.798375	0.982978	-5.24437	0	0	0.81253	-3.63474	1.2173	0.225477	0.673003	-5.00008	0	0	2.39126	-2.81375	2.40576	0.0191153	0.315051	-3.22112	1	0	1	0	0.716776	0.855386
158405	KIAA1958	KIAA1958	1.20501	4.26528	2.81303	0.00678792	0.122909	-2.81995	1	0	0.415542	3.84661	0.52415	0.602689	0.961685	-6.07087	0	0	0.319729	4.92487	1.1399	0.256215	0.700266	-5.90769	0	0	-0.377797	5.1085	-1.0624	0.292151	0.767092	-5.9618	0	0	1	0	0.39062	0.85367
7481	WNT11	Wnt family member 11	0.321018	2.33355	0.504069	0.616222	0.850829	-6.0157	0	0	2.60893	-1.1248	2.11164	0.0401752	0.707547	-3.84	1	0	0.324987	2.43429	0.41094	0.681726	0.914684	-6.00591	0	0	0.426605	0.689858	0.386304	0.700586	0.931365	-5.86561	0	0	1	0	0.920384	0.853239
10021	HCN4	hyperpolarization activated cyclic nucleotide gated potassium channel 4	NA	NA	NA	NA	NA	NA	NA	NA	2.92991	-4.1402	3.22077	0.00234767	0.263672	-1.5853	1	0	-0.622741	-2.31331	-0.935348	0.351171	0.773227	-5.27084	0	0	0.19921	-1.40051	0.270666	0.787541	0.959001	-5.67982	0	0	1	0	0.835461	0.852029
5424	POLD1	DNA polymerase delta 1, catalytic subunit	-0.196726	4.43155	-0.556841	0.57989	0.834216	-6.26319	0	0	1.17738	-0.272104	2.88479	0.00594063	0.377211	-2.27829	1	0	0.0542051	4.91984	0.203984	0.838653	0.963603	-6.49684	0	0	0.301267	3.83486	0.872954	0.386035	0.817083	-6.06152	0	0	1	0	0.334031	0.851222
9949	AMMECR1	Alport syndrome, mental retardation, midface hypoplasia and elliptocytosis chromosomal region gene 1	0.391317	3.59289	1.28255	0.205015	0.564133	-5.55372	0	0	1.22255	2.50038	2.66851	0.0104858	0.476025	-2.94481	1	0	-0.0861421	4.27814	-0.364078	0.716332	0.927352	-6.33139	0	0	-0.0541125	3.94982	-0.183414	0.855068	0.976313	-6.40068	0	0	1	0	0.368403	0.850893
100874322	BACH1-IT2	BACH1 intronic transcript 2	1.366	-2.23817	3.18383	0.00239068	0.0696633	-1.52218	1	0	-0.376071	-2.89069	-0.536442	0.594236	0.960186	-5.25537	0	0	NA	NA	NA	NA	NA	NA	NA	NA	-0.0369031	0.0739014	-0.100955	0.91991	0.984754	-5.82463	0	0	1	0	0.317676	0.84881
439936	C5orf17	chromosome 5 open reading frame 17 (putative)	2.65609	-2.43434	2.78596	0.00730352	0.126633	-2.44755	1	0	-0.638344	-4.89192	-0.378345	0.706913	0.971409	-5.18115	0	0	1.56691	-4.01801	2.15668	0.0326871	0.370366	-3.63343	1	0	-1.68793	-2.02448	-1.18729	0.239616	0.732484	-4.91054	0	0	2	0	0.474179	0.844252
57834	CYP4F11	cytochrome P450 family 4 subfamily F member 11	-0.179046	2.72699	-0.202283	0.84044	0.946686	-6.14098	0	0	2.42137	1.14252	2.20824	0.0322472	0.675176	-3.8814	1	0	0.13198	2.47956	0.214167	0.830719	0.96074	-6.05761	0	0	1.11269	1.79276	1.14838	0.255195	0.741976	-5.5828	0	0	1	0	0.87175	0.842126
4037	LRP3	LDL receptor related protein 3	0.140978	6.27332	0.52788	0.599701	0.843477	-6.43358	0	0	1.09469	1.34646	2.4676	0.0173804	0.579462	-3.30225	1	0	0.307595	6.71124	1.30602	0.193623	0.64398	-5.82261	0	0	-0.267824	5.04569	-0.937343	0.352196	0.797387	-6.10173	0	0	1	0	0.318859	0.84104
165545	DQX1	DEAQ-box RNA dependent ATPase 1	-0.21242	0.222902	-0.328147	0.744044	0.908996	-5.80978	0	0	0.492317	-4.31878	0.479387	0.633933	0.964554	-5.23393	0	0	0.800544	-1.45747	1.2035	0.230752	0.677649	-5.08198	0	0	1.34287	-0.670643	2.00433	0.04938	0.456919	-4.04124	1	0	1	0	0.605827	0.839768
5165	PDK3	pyruvate dehydrogenase kinase 3	0.407255	5.1589	1.18486	0.241155	0.59941	-5.84237	0	0	1.28912	4.90241	2.49801	0.016124	0.563405	-3.36549	1	0	0.165248	5.3236	0.536338	0.59255	0.886403	-6.42784	0	0	-0.316751	5.97549	-0.862505	0.391713	0.820364	-6.23109	0	0	1	0	0.386219	0.839177
100131047	LOC100131047	uncharacterized LOC100131047	2.41481	-3.18511	2.65611	0.0103171	0.151659	-2.70681	1	0	0.781811	-0.520647	0.479762	0.633668	0.964554	-5.62697	0	0	-0.278636	-1.55276	-0.276285	0.782725	0.946079	-5.65845	0	0	0.710634	0.321268	0.496121	0.621552	0.910409	-5.80686	0	0	1	0	0.907154	0.838927
650	BMP2	bone morphogenetic protein 2	-0.375341	0.551352	-0.499457	0.619445	0.852491	-5.7634	0	0	2.72178	-1.55711	3.06721	0.00361217	0.310551	-1.85506	1	0	-0.0604324	1.56564	-0.0877261	0.930216	0.983625	-5.92558	0	0	0.713807	0.752694	0.8742	0.385362	0.816912	-5.65909	0	0	1	0	0.749954	0.838558
22974	TPX2	TPX2 microtubule nucleation factor	0.19582	4.19153	0.37406	0.709795	0.894982	-6.35353	0	0	1.14277	3.70571	2.05157	0.0459261	0.729914	-4.24429	1	0	-0.0401089	5.42747	-0.120776	0.904036	0.976923	-6.56046	0	0	0.504712	4.88153	1.04702	0.299129	0.768842	-6.03121	0	0	1	0	0.450799	0.837968
101928058	LOC101928058	uncharacterized LOC101928058	0.434478	1.0708	0.610632	0.543953	0.817822	-5.81911	0	0	-0.319487	-2.57222	-0.301254	0.764577	0.97851	-5.36028	0	0	0.201812	-3.82453	0.35285	0.724716	0.929554	-5.57915	0	0	1.61742	-0.0464328	2.68862	0.0091896	0.228551	-2.72682	1	0	1	0	0.483556	0.837711
901	CCNG2	cyclin G2	1.11763	6.74944	2.68492	0.00956406	0.14567	-3.20061	1	0	0.184766	5.20599	0.341735	0.734105	0.974247	-6.17376	0	0	0.238497	6.83944	0.791616	0.429883	0.817038	-6.35369	0	0	-0.186441	6.1216	-0.475377	0.636178	0.915634	-6.49379	0	0	1	0	0.338614	0.835723
610	HCN2	hyperpolarization activated cyclic nucleotide gated potassium and sodium channel 2	0.025284	1.2623	0.0445094	0.964659	0.988659	-5.98363	0	0	2.63734	-4.14772	3.10605	0.00324255	0.296853	-1.8326	1	0	-0.274234	0.364221	-0.470336	0.638825	0.902921	-5.69219	0	0	0.318856	0.985526	0.647495	0.519687	0.87654	-5.81543	0	0	1	0	0.676812	0.831929
23600	AMACR	alpha-methylacyl-CoA racemase	1.2793	5.30771	1.65485	0.103638	0.435184	-5.22715	0	0	-0.100105	2.90116	-0.0849455	0.932673	0.992799	-6.1273	0	0	1.18773	6.12589	2.07882	0.0394039	0.3973	-4.55518	1	0	-0.315895	5.21709	-0.331687	0.741237	0.944209	-6.48361	0	0	1	0	0.512758	0.829259
128178	EDARADD	EDAR associated death domain	-0.167948	2.31025	-0.182501	0.855859	0.951376	-6.07732	0	0	2.6364	1.41101	3.32417	0.00174612	0.229457	-1.35013	1	0	0.158837	3.93082	0.277657	0.781673	0.945321	-6.34624	0	0	-0.0933337	3.93193	-0.104018	0.917489	0.984754	-6.32192	0	0	1	0	0.633489	0.828827
84525	HOPX	HOP homeobox	-0.0820851	4.61268	-0.176966	0.860184	0.953054	-6.42164	0	0	0.111917	0.534396	0.101733	0.919411	0.991425	-5.77035	0	0	1.06391	3.78643	2.48549	0.0140786	0.265564	-3.47359	1	0	0.545651	2.38768	0.899325	0.371937	0.808388	-5.81065	0	0	1	0	0.409848	0.827395
151888	BTLA	B and T lymphocyte associated	0.221063	-2.30798	0.360444	0.719893	0.898936	-5.58791	0	0	0.610297	-3.60366	0.526029	0.601393	0.961685	-5.26872	0	0	-0.040982	-1.07079	-0.0687183	0.945309	0.987173	-5.71488	0	0	1.18009	-1.10186	2.47971	0.0158621	0.295038	-3.11794	1	0	1	0	0.492617	0.824367
22871	NLGN1	neuroligin 1	-0.765358	0.391823	-0.86106	0.392935	0.728057	-5.50009	0	0	-0.200034	0.992007	-0.123607	0.902165	0.989326	-5.85322	0	0	0.58343	1.67534	0.707957	0.480114	0.841998	-5.78258	0	0	2.99444	1.87792	3.572	0.000689331	0.0601915	-0.644744	1	0	1	0	0.653119	0.823823
51514	DTL	denticleless E3 ubiquitin protein ligase homolog	0.0857996	2.22553	0.146978	0.883685	0.961615	-6.10835	0	0	1.46095	2.4265	2.4198	0.0195354	0.593214	-3.48801	1	0	0.0575686	3.72631	0.152544	0.878971	0.971619	-6.27869	0	0	0.328353	3.07478	0.573408	0.568429	0.89254	-6.16911	0	0	1	0	0.483168	0.823183
111064646	TPM1-AS	TPM1 antisense RNA	0.797099	1.1499	1.66245	0.102098	0.432584	-4.72965	0	0	1.42692	-2.7394	2.16874	0.0353051	0.693607	-3.60631	1	0	0.470985	-3.95782	0.594879	0.552856	0.871816	-5.48061	0	0	-0.54584	1.23898	-1.14579	0.256258	0.74349	-5.32853	0	0	1	0	0.537291	0.82007
65997	RASL11B	RAS like family 11 member B	-0.466922	1.31172	-0.759371	0.450866	0.767302	-5.68248	0	0	-0.299534	-1.35562	-0.384556	0.702337	0.971409	-5.43097	0	0	0.790664	1.37708	1.90658	0.0585621	0.45594	-4.29635	0	0	1.08908	1.11795	2.51045	0.0146633	0.282473	-3.18842	1	0	1	0	0.278323	0.818277
869	CBLN1	cerebellin 1 precursor	0.0702702	-0.955473	0.0736469	0.941558	0.980746	-5.75407	0	0	1.07677	-5.67624	1.17441	0.246272	0.900337	-4.76434	0	0	-0.361474	-2.12939	-0.505144	0.614228	0.896343	-5.55756	0	0	1.6817	-3.32137	2.52573	0.0140987	0.277751	-2.9477	1	0	1	0	0.616817	0.817159
56102	PCDHGB3	protocadherin gamma subfamily B, 3	1.19089	-0.394164	2.10569	0.0397999	0.287266	-3.88152	1	0	0.792004	1.96739	0.881552	0.382599	0.936746	-5.72646	0	0	-0.438193	2.70249	-0.776571	0.438683	0.82172	-5.78024	0	0	0.582618	3.78688	1.05668	0.29473	0.767092	-5.88826	0	0	1	0	0.53183	0.81684
57082	KNL1	kinetochore scaffold 1	0.329161	1.82328	0.561929	0.576442	0.832575	-5.93341	0	0	1.41625	2.53761	2.16518	0.0355922	0.695207	-4.0032	1	0	-0.16585	3.82221	-0.418996	0.675842	0.913063	-6.20336	0	0	0.510638	3.56889	0.947162	0.34721	0.795606	-5.99793	0	0	1	0	0.52255	0.813819
10149	ADGRG2	adhesion G protein-coupled receptor G2	1.48887	1.47981	1.66456	0.101676	0.431958	-4.81066	0	0	2.17124	1.06525	2.23265	0.0304772	0.668015	-3.81156	1	0	0.254733	0.94213	0.3675	0.713785	0.926475	-5.82354	0	0	-0.668564	2.23757	-1.01181	0.315536	0.778437	-5.53576	0	0	1	0	0.811569	0.813222
2781	GNAZ	G protein subunit alpha z	-0.0794126	2.33383	-0.143523	0.886401	0.963158	-6.09841	0	0	1.44456	0.441655	2.06606	0.0444769	0.726935	-4.01854	1	0	0.180644	3.01239	0.523179	0.601652	0.889637	-6.04129	0	0	0.374908	2.28967	0.805574	0.423548	0.835871	-5.90881	0	0	1	0	0.480176	0.812822
4317	MMP8	matrix metallopeptidase 8	2.32426	-1.71707	2.79961	0.00703922	0.124429	-2.43124	1	0	-0.676477	-5.35831	-0.488477	0.627531	0.964554	-5.12773	0	0	0.124334	-2.682	0.126223	0.899731	0.975615	-5.65989	0	0	NA	NA	NA	NA	NA	NA	NA	NA	1	0	0.590705	0.812451
3959	LGALS3BP	galectin 3 binding protein	-0.0763002	6.14988	-0.121845	0.903465	0.968108	-6.55868	0	0	2.18005	3.37269	2.16582	0.0355404	0.695207	-4.03555	1	0	0.324687	7.5249	0.703724	0.482738	0.843503	-6.42808	0	0	0.287393	6.02418	0.498029	0.620214	0.909692	-6.50519	0	0	1	0	0.678958	0.811432
4838	NODAL	nodal growth differentiation factor	1.39129	-2.14313	2.88616	0.00555791	0.109498	-2.21517	1	0	0.84025	-3.38004	1.01543	0.315208	0.92609	-4.99387	0	0	-0.692457	-1.95419	-1.31312	0.191226	0.642527	-4.90643	0	0	0.258752	-0.18666	0.654103	0.515449	0.874314	-5.62552	0	0	1	0	0.44946	0.810643
6557	SLC12A1	solute carrier family 12 member 1	NA	NA	NA	NA	NA	NA	NA	NA	1.13205	-3.56422	0.757573	0.452567	0.943407	-5.18669	0	0	-0.465926	-2.31715	-0.677267	0.49932	0.850256	-5.45855	0	0	1.34804	-1.92794	2.34374	0.0222914	0.338431	-3.34104	1	0	1	0	0.671387	0.808014
133688	UGT3A1	UDP glycosyltransferase family 3 member A1	-0.452074	-3.12214	-0.389663	0.698287	0.889946	-5.46978	0	0	1.82878	-5.55284	1.89278	0.064685	0.780565	-3.98314	0	0	-0.290588	-3.65622	-0.355013	0.723098	0.929294	-5.57183	0	0	1.99059	-3.86616	2.07782	0.041847	0.425838	-3.76273	1	0	1	0	0.769177	0.806479
404093	CUEDC1	CUE domain containing 1	1.51376	4.35243	3.8942	0.000268516	0.0233646	0.141715	1	0	-0.610426	-0.101362	-1.06384	0.292952	0.919997	-5.10754	0	0	0.151254	4.50724	0.642562	0.521528	0.860178	-6.25359	0	0	-0.0970237	4.13398	-0.249861	0.803516	0.963507	-6.42098	0	0	1	0	0.239392	0.805766
101929066	LOC101929066	uncharacterized LOC101929066	0.160615	-0.814524	0.369102	0.713466	0.896718	-5.71717	0	0	-0.150096	-1.78535	-0.180226	0.857766	0.986985	-5.46381	0	0	0.205124	-3.69422	0.45269	0.651451	0.906355	-5.5473	0	0	1.14239	-1.38775	2.57867	0.01229	0.261738	-2.8807	1	0	1	0	0.339508	0.80506
113146	AHNAK2	AHNAK nucleoprotein 2	-0.84889	3.00264	-1.65374	0.103865	0.435568	-4.83165	0	0	2.41325	1.59983	3.54732	0.00090792	0.193856	-0.759481	1	0	-0.280418	4.11169	-0.551687	0.582016	0.882585	-6.2075	0	0	0.814315	4.69585	1.87162	0.0659481	0.501025	-4.88269	0	0	1	0	0.524563	0.80338
105371730	LOC105371730	uncharacterized LOC105371730	1.20524	0.291573	2.96283	0.00449267	0.0967237	-2.10276	1	0	-0.200038	-2.35298	-0.3085	0.759094	0.977775	-5.3845	0	0	0.555538	-1.71819	1.01668	0.311006	0.742992	-5.2486	0	0	-0.210257	-0.258826	-0.4672	0.641984	0.91714	-5.70773	0	0	1	0	0.337621	0.800953
152078	PQLC2L	PQ loop repeat containing 2 like	-0.425844	-2.74237	-0.577159	0.566182	0.827806	-5.42324	0	0	NA	NA	NA	NA	NA	NA	NA	NA	1.16969	-3.07025	2.17758	0.0310621	0.36175	-3.60384	1	0	NA	NA	NA	NA	NA	NA	NA	NA	1	0	0.371921	0.800209
257313	UTS2B	urotensin 2B	-1.41343	-2.48015	-1.88319	0.0649551	0.356118	-4.05829	0	0	3.96554	-2.61024	3.88557	0.00032512	0.110649	0.170328	1	0	0.920457	-2.74957	1.49347	0.137497	0.587682	-4.69852	0	0	-0.303335	-1.39537	-0.29556	0.768548	0.953634	-5.61955	0	0	1	0	0.792309	0.800073
118421	LINC00161	long intergenic non-protein coding RNA 161	0.554474	-1.51042	0.496804	0.621303	0.853167	-5.63644	0	0	0.730455	-2.20307	0.453219	0.65252	0.96712	-5.44272	0	0	1.26008	-4.79693	2.41023	0.0172014	0.290033	-3.13122	1	0	-0.169613	-1.69354	-0.160196	0.873244	0.978069	-5.62057	0	0	1	0	0.59385	0.800013
100288122	LDLRAD4-AS1	LDLRAD4 antisense RNA 1	NA	NA	NA	NA	NA	NA	NA	NA	2.56011	-3.28732	2.95994	0.00484923	0.348965	-2.10377	1	0	NA	NA	NA	NA	NA	NA	NA	NA	-0.996454	0.840457	-1.3644	0.177342	0.68444	-4.98598	0	0	1	0	0.781826	0.79777
6407	SEMG2	semenogelin 2	NA	NA	NA	NA	NA	NA	NA	NA	-0.534714	-5.13387	-0.335166	0.739022	0.975037	-5.19475	0	0	0.415142	-4.42583	0.63835	0.524258	0.861409	-5.44409	0	0	2.1259	-3.7717	2.08753	0.0409303	0.421878	-3.75289	1	0	1	0	0.668775	0.796904
85414	SLC45A3	solute carrier family 45 member 3	1.68574	8.78422	2.14084	0.0367248	0.27727	-4.37364	1	0	-0.0447677	6.28923	-0.0412056	0.96731	0.998122	-6.23634	0	0	0.359396	8.92991	0.648906	0.51743	0.85791	-6.45662	0	0	0.256692	8.55091	0.438313	0.662673	0.921489	-6.60283	0	0	1	0	0.564266	0.796713
222389	BEND7	BEN domain containing 7	-0.0549117	2.60574	-0.120749	0.904329	0.968427	-6.13151	0	0	1.7138	0.27705	2.05455	0.0456242	0.729914	-4.0492	1	0	0.359704	2.37142	0.803838	0.422812	0.814623	-5.79243	0	0	0.268248	3.01942	0.449171	0.654865	0.919886	-6.22259	0	0	1	0	0.571711	0.796703
1908	EDN3	endothelin 3	-1.55282	-2.58602	-1.56051	0.124362	0.467524	-4.49933	0	0	2.89738	-5.25885	2.55607	0.0139516	0.53675	-2.94155	1	0	0.22885	-2.64394	0.291934	0.770756	0.942101	-5.63405	0	0	1.79891	-2.67816	1.89859	0.0622451	0.490988	-4.10782	0	0	1	0	0.84308	0.796521
101929633	LOC101929633	uncharacterized LOC101929633	1.55281	1.53005	2.62375	0.0112273	0.159381	-3.00097	1	0	-0.12374	-0.0810161	-0.125334	0.900805	0.989326	-5.6966	0	0	0.435482	-1.00141	0.827157	0.409513	0.805348	-5.43222	0	0	-0.119833	1.94974	-0.143398	0.886438	0.981197	-6.08877	0	0	1	0	0.436179	0.795544
100506299	ID2-AS1	ID2 antisense RNA 1	-0.145517	0.311278	-0.274123	0.785015	0.926552	-5.83476	0	0	2.83213	-1.2358	3.99552	0.000230923	0.0915681	0.509177	1	0	-0.752131	-1.68692	-1.24002	0.216979	0.666279	-4.99476	0	0	0.409268	0.774364	0.700539	0.486195	0.86347	-5.73509	0	0	1	0	0.585939	0.795477
3833	KIFC1	kinesin family member C1	-0.141842	3.60748	-0.290356	0.772634	0.921854	-6.26072	0	0	1.14935	0.839972	2.36092	0.0225198	0.617478	-3.47951	1	0	0.0450992	4.84156	0.132519	0.894758	0.975102	-6.49293	0	0	0.498773	3.85773	0.974664	0.333491	0.78703	-5.99294	0	0	1	0	0.387845	0.794436
4751	NEK2	NIMA related kinase 2	0.132094	1.99643	0.194274	0.846675	0.948685	-6.07585	0	0	1.44735	1.18576	2.15293	0.0365981	0.695207	-3.94657	1	0	0.0511477	1.93476	0.107457	0.914576	0.979806	-5.97946	0	0	0.477816	1.96461	0.721324	0.473405	0.857275	-5.89875	0	0	1	0	0.527102	0.793997
56122	PCDHB14	protocadherin beta 14	0.0409084	2.77956	0.104264	0.917338	0.973579	-6.16919	0	0	1.45522	2.01113	2.39215	0.0208895	0.609188	-3.52931	1	0	-0.0384671	3.6169	-0.113988	0.909406	0.978491	-6.26396	0	0	0.390866	3.29043	0.788253	0.433534	0.838704	-6.02814	0	0	1	0	0.462132	0.792669
284029	LINC00324	long intergenic non-protein coding RNA 324	1.03111	1.22452	2.81607	0.00673215	0.12237	-2.50159	1	0	0.772001	-1.00826	1.17363	0.246581	0.900337	-5.0733	0	0	0.219508	-1.93332	0.395118	0.693339	0.917977	-5.62505	0	0	-0.467523	0.674342	-1.23199	0.222574	0.719927	-5.15526	0	0	1	0	0.388774	0.788204
3745	KCNB1	potassium voltage-gated channel subfamily B member 1	0.25254	0.177815	0.288907	0.773736	0.921953	-5.84295	0	0	1.78417	-0.412822	2.1463	0.0371529	0.700175	-3.84668	1	0	-0.397533	1.14213	-0.656284	0.512686	0.855619	-5.66272	0	0	0.780827	1.66475	1.37059	0.175414	0.682675	-5.24847	0	0	1	0	0.605	0.787379
57468	SLC12A5	solute carrier family 12 member 5	-0.677524	0.24115	-0.792453	0.431494	0.754201	-5.53421	0	0	1.19605	-1.47685	2.13875	0.0377938	0.703169	-3.69617	1	0	-0.100957	-0.208468	-0.200753	0.841175	0.964076	-5.74207	0	0	0.640987	1.00891	2.0019	0.0496478	0.457514	-4.15812	0	0	1	0	0.26464	0.786861
50810	HDGFL3	HDGF like 3	0.0220544	4.87603	0.0644336	0.948858	0.98377	-6.48107	0	0	1.38788	3.50092	2.76548	0.00815211	0.432626	-2.75487	1	0	-0.0132522	4.68262	-0.0505597	0.959746	0.990197	-6.48417	0	0	0.113214	5.21381	0.36462	0.716628	0.936643	-6.49609	0	0	1	0	0.377473	0.785993
10207	PATJ	PATJ crumbs cell polarity complex component	0.0275984	6.07092	0.11158	0.911562	0.971267	-6.55941	0	0	1.18239	5.34653	3.29258	0.00191232	0.239718	-1.47046	1	0	0.0254811	6.66091	0.12805	0.898287	0.975464	-6.64537	0	0	-0.0782586	7.40858	-0.390521	0.697482	0.930002	-6.5899	0	0	1	0	0.289304	0.785423
10293	TRAIP	TRAF interacting protein	-0.043659	2.72734	-0.14684	0.883794	0.961615	-6.16126	0	0	1.12526	-0.587779	2.10245	0.0410119	0.707547	-3.82958	1	0	-0.025398	2.92912	-0.110521	0.91215	0.97929	-6.13439	0	0	0.440263	2.1848	1.28845	0.202347	0.707491	-5.36906	0	0	1	0	0.374117	0.783385
222662	LHFPL5	LHFPL tetraspan subfamily member 5	0.477473	1.33961	1.002	0.320721	0.67344	-5.55581	0	0	1.11108	0.427886	2.19567	0.0331934	0.681043	-3.76785	1	0	-0.380497	0.48676	-1.08789	0.278456	0.71893	-5.2539	0	0	0.279914	2.4382	1.02172	0.310857	0.775533	-5.70599	0	0	1	0	0.371993	0.782877
3952	LEP	leptin	NA	NA	NA	NA	NA	NA	NA	NA	-0.442891	-4.67744	-0.430108	0.669124	0.970564	-5.18407	0	0	-0.260591	-3.34166	-0.352729	0.724806	0.929554	-5.58253	0	0	2.02826	-1.75704	3.12721	0.00268044	0.122931	-1.63132	1	0	1	0	0.441592	0.781459
354	KLK3	kallikrein related peptidase 3	1.57069	12.4219	2.01868	0.0483955	0.31076	-4.58368	1	0	-0.299406	9.86342	-0.435517	0.665223	0.970564	-6.12804	0	0	0.704357	11.8021	1.35515	0.177487	0.630871	-5.69906	0	0	0.109249	11.1158	0.172921	0.863274	0.977889	-6.68719	0	0	1	0	0.521222	0.777809
100132417	FCGR1CP	Fc fragment of IgG receptor Ic, pseudogene	1.37625	-0.730176	2.49267	0.0157121	0.187974	-3.11526	1	0	-0.0348663	-2.82268	-0.0303059	0.975954	0.998122	-5.39602	0	0	NA	NA	NA	NA	NA	NA	NA	NA	-0.074408	-0.667357	-0.132103	0.895328	0.981723	-5.73423	0	0	1	0	0.422324	0.776753
10332	CLEC4M	C-type lectin domain family 4 member M	-0.332362	-2.14257	-0.291916	0.771447	0.921711	-5.59041	0	0	NA	NA	NA	NA	NA	NA	NA	NA	-0.351056	-3.57726	-0.466534	0.641536	0.903561	-5.53328	0	0	2.5471	-3.89861	3.08161	0.00306259	0.131134	-1.7475	1	0	1	0	0.621226	0.774386
6005	RHAG	Rh associated glycoprotein	1.93748	-0.881202	2.43599	0.0181107	0.199994	-3.24157	1	0	-0.787206	-5.55993	-0.670801	0.505699	0.946651	-5.04778	0	0	-0.204376	-2.3357	-0.227887	0.820056	0.957716	-5.64434	0	0	1.22838	-3.74954	1.55936	0.12397	0.623216	-4.52081	0	0	1	0	0.543569	0.774164
5003	SLC22A18AS	solute carrier family 22 member 18 antisense	-0.220808	-0.285947	-0.427376	0.67077	0.877872	-5.72084	0	0	0.510058	-3.78377	0.486472	0.628941	0.964554	-5.25626	0	0	0.320409	-0.683724	0.829688	0.408085	0.804722	-5.4411	0	0	1.00462	-1.21992	2.20769	0.0309506	0.377086	-3.62309	1	0	1	0	0.403571	0.77412
759	CA1	carbonic anhydrase 1	2.80481	0.433026	2.2938	0.0256376	0.234939	-3.66986	1	0	0.992816	-1.25812	0.836669	0.407101	0.941308	-5.32718	0	0	0.181884	-0.0291376	0.172904	0.862969	0.968338	-5.7753	0	0	-0.170077	0.353097	-0.207102	0.836605	0.971861	-5.86731	0	0	1	0	0.952359	0.774067
3196	TLX2	T cell leukemia homeobox 2	NA	NA	NA	NA	NA	NA	NA	NA	NA	NA	NA	NA	NA	NA	NA	NA	-0.611348	-3.98813	-1.01777	0.310489	0.742393	-5.16315	0	0	1.92639	-2.65633	2.56235	0.012824	0.26593	-2.89487	1	0	1	0	0.657521	0.772286
2651	GCNT2	glucosaminyl (N-acetyl) transferase 2 (I blood group)	1.5376	2.59048	2.64374	0.0106568	0.154072	-3.06026	1	0	-0.440895	2.56232	-0.544191	0.588936	0.958742	-5.9032	0	0	-0.0236515	3.50687	-0.0486497	0.961266	0.990381	-6.26064	0	0	0.580291	3.65885	1.01955	0.311877	0.776527	-5.93224	0	0	1	0	0.413336	0.767614
4353	MPO	myeloperoxidase	2.54374	-1.25586	2.65212	0.0104255	0.152488	-2.78345	1	0	-0.574159	-4.53135	-0.350635	0.727462	0.973824	-5.212	0	0	-0.00101725	-1.02062	-0.00094626	0.999246	0.999749	-5.72314	0	0	NA	NA	NA	NA	NA	NA	NA	NA	1	0	0.656189	0.766848
645683	RPL13AP3	ribosomal protein L13a pseudogene 3	-0.323678	-1.54906	-0.670849	0.505118	0.797856	-5.47289	0	0	-0.343511	-4.11753	-0.365983	0.716054	0.972695	-5.24466	0	0	0.645851	-4.55878	1.0777	0.282965	0.722641	-5.1173	0	0	1.49356	-0.39431	3.02337	0.00362466	0.144081	-1.91217	1	0	1	0	0.368057	0.766061
132946	ARL9	ADP ribosylation factor like GTPase 9	-0.505511	-0.656239	-0.98973	0.326631	0.677671	-5.30433	0	0	0.564984	-3.21128	0.485604	0.629552	0.964554	-5.30745	0	0	1.52316	-1.29147	3.03719	0.00283457	0.131109	-1.71069	1	0	0.281996	0.0276368	0.525743	0.60093	0.903099	-5.8176	0	0	1	0	0.466156	0.764703
79632	FAM184A	family with sequence similarity 184 member A	0.23932	1.11367	0.404229	0.687608	0.885311	-5.90652	0	0	-0.0120448	0.537382	-0.015032	0.988072	0.998854	-5.79134	0	0	0.141699	1.4312	0.275245	0.783522	0.946297	-5.89439	0	0	1.12141	1.94142	2.37395	0.02069	0.329247	-3.61698	1	0	1	0	0.372595	0.759597
414212	GLUD1P2	glutamate dehydrogenase 1 pseudogene 2	-0.0582183	-1.25934	-0.139944	0.889214	0.963939	-5.71001	0	0	-0.192723	-3.63006	-0.286903	0.775474	0.979389	-5.30755	0	0	1.26753	-4.38296	2.24473	0.026306	0.339663	-3.46055	1	0	0.534138	-2.1231	1.21158	0.23024	0.726394	-4.99655	0	0	1	0	0.387683	0.757367
100129726	LINC01126	long intergenic non-protein coding RNA 1126	0.33202	-0.846749	0.560071	0.5777	0.83275	-5.64461	0	0	1.3062	-1.99457	2.61852	0.0119154	0.506602	-2.7995	1	0	-0.0803498	-1.38642	-0.187266	0.851715	0.966224	-5.68941	0	0	0.0171981	0.65416	0.0334505	0.973422	0.994408	-5.90098	0	0	1	0	0.393768	0.756194
11065	UBE2C	ubiquitin conjugating enzyme E2 C	-0.496101	4.15045	-0.792926	0.431221	0.75399	-6.04092	0	0	1.38548	1.77679	2.13453	0.0381563	0.703169	-4.01179	1	0	0.156491	3.96168	0.384921	0.700862	0.920818	-6.28159	0	0	0.845562	3.05664	1.28669	0.202957	0.707755	-5.56779	0	0	1	0	0.472858	0.753303
3001	GZMA	granzyme A	0.0728904	0.0628343	0.104905	0.916832	0.973436	-5.85945	0	0	0.708767	-2.51222	0.661961	0.511297	0.946651	-5.29156	0	0	1.17298	0.612251	2.06336	0.0408698	0.402559	-3.96149	1	0	0.122122	-0.540723	0.180311	0.857493	0.976655	-5.76585	0	0	1	0	0.51919	0.752634
100505676	RRS1-AS1	RRS1 antisense RNA 1 (head to head)	0.154374	-1.67922	0.251482	0.802377	0.933196	-5.66828	0	0	-0.313065	-0.392827	-0.357439	0.722397	0.97372	-5.57996	0	0	1.24451	-3.08849	2.67411	0.00835695	0.207047	-2.57659	1	0	0.220743	1.44083	0.437945	0.662938	0.921489	-5.9286	0	0	1	0	0.326642	0.751525
84466	MEGF10	multiple EGF like domains 10	2.22573	-1.8613	3.58345	0.000718374	0.0374286	-0.504389	1	0	0.046911	-0.800271	0.035811	0.971588	0.998122	-5.60574	0	0	-0.127192	1.42486	-0.141403	0.887749	0.973747	-5.87852	0	0	-0.414062	1.40692	-0.47302	0.63785	0.916077	-5.88132	0	0	1	0	0.432847	0.751209
253128	LINC00612	long intergenic non-protein coding RNA 612	1.73782	-1.64498	3.87257	0.000287923	0.0247101	0.273631	1	0	0.0425401	-2.97719	0.0394547	0.968698	0.998122	-5.39364	0	0	0.250303	-2.29295	0.415988	0.678036	0.913923	-5.60498	0	0	-0.537983	-0.360279	-1.32809	0.188986	0.697013	-4.94385	0	0	1	0	0.37317	0.749979
3838	KPNA2	karyopherin subunit alpha 2	0.341481	5.06697	1.02838	0.308262	0.663077	-6.00222	0	0	1.15702	3.63193	2.03112	0.0480403	0.736229	-4.2803	1	0	-0.056755	6.07712	-0.243594	0.807891	0.954395	-6.59025	0	0	0.0580587	5.11802	0.179002	0.858516	0.976655	-6.53531	0	0	1	0	0.374951	0.748727
84985	FAM83A	family with sequence similarity 83 member A	2.50058	-1.78002	3.61374	0.000653837	0.0358276	-0.421818	1	0	NA	NA	NA	NA	NA	NA	NA	NA	-1.41624	-2.8001	-1.8889	0.0609115	0.462167	-4.07991	0	0	0.376597	-2.06356	0.517645	0.606537	0.905199	-5.55501	0	0	1	0	0.486982	0.747495
1111	CHEK1	checkpoint kinase 1	-0.0690101	3.11851	-0.142366	0.88731	0.963247	-6.22771	0	0	1.08554	1.76893	2.01904	0.049329	0.740126	-4.2104	1	0	0.158283	3.20151	0.519798	0.604001	0.891172	-6.08542	0	0	0.254002	3.04774	0.587929	0.558702	0.890703	-6.14638	0	0	1	0	0.357205	0.7461
1667	DEFA1	defensin alpha 1	2.95611	0.52038	2.72143	0.00868204	0.138522	-2.75712	1	0	-2.18349	-4.74193	-1.11527	0.270524	0.913783	-4.76414	0	0	-0.402884	-2.03828	-0.316973	0.751722	0.937623	-5.62819	0	0	1.80532	-2.69517	1.69423	0.0952072	0.572308	-4.50746	0	0	1	0	0.543764	0.745856
101929723	LINC01914	long intergenic non-protein coding RNA 1914	-0.674296	-2.49959	-1.02339	0.310593	0.665583	-5.12033	0	0	1.91565	-4.61557	2.06	0.0450774	0.728612	-3.75384	1	0	NA	NA	NA	NA	NA	NA	NA	NA	0.885816	-2.37238	1.20059	0.23445	0.729804	-5.0192	0	0	1	0	0.709057	0.745733
9480	ONECUT2	one cut homeobox 2	-0.418444	3.3647	-0.779649	0.438932	0.759107	-5.94178	0	0	2.04701	2.9661	2.16621	0.035509	0.695207	-4.02571	1	0	-0.29177	4.19009	-0.538798	0.590856	0.885798	-6.21613	0	0	1.35142	4.7979	2.13395	0.0367846	0.407278	-4.41059	1	0	2	0	0.672055	0.745428
5764	PTN	pleiotrophin	0.148721	1.39001	0.17096	0.864881	0.954287	-5.9943	0	0	-2.9694	1.49794	-1.43856	0.157041	0.868843	-4.67005	0	0	1.00667	3.0939	1.63661	0.10389	0.548371	-5.03761	0	0	2.1765	1.87824	2.611	0.0112919	0.251413	-3.11537	1	0	1	0	0.090624	0.745004
154661	RUNDC3B	RUN domain containing 3B	-0.562129	-0.0697958	-1.02242	0.311047	0.66601	-5.32609	0	0	-0.0850051	-0.929316	-0.109432	0.913336	0.990483	-5.57121	0	0	0.40195	-0.0250858	0.832394	0.406561	0.803911	-5.48363	0	0	1.27498	0.176273	3.27918	0.00170511	0.101474	-1.28192	1	0	1	0	0.257448	0.74493
677810	SNORA26	small nucleolar RNA, H/ACA box 26	-0.467923	-0.336962	-0.962404	0.340049	0.68871	-5.36387	0	0	0.934677	-2.89738	1.43708	0.157457	0.868966	-4.61376	0	0	-0.0410419	-3.57569	-0.0547672	0.9564	0.989696	-5.63329	0	0	2.05525	-0.503604	2.55918	0.0129299	0.266403	-3.02104	1	0	1	0	0.620241	0.744772
140456	ASB11	ankyrin repeat and SOCS box containing 11	NA	NA	NA	NA	NA	NA	NA	NA	-1.67789	-4.43138	-0.813022	0.420391	0.942079	-4.97888	0	0	1.95922	-3.03414	2.5246	0.0126642	0.255809	-2.91308	1	0	0.501788	-3.14321	0.521472	0.603884	0.9043	-5.45136	0	0	1	0	0.26104	0.744351
22979	EFR3B	EFR3 homolog B	0.116294	0.925143	0.238868	0.812094	0.935648	-5.92512	0	0	1.6256	0.0641966	2.37344	0.0218528	0.614279	-3.41797	1	0	-0.140211	2.08928	-0.355877	0.722452	0.929177	-5.93146	0	0	0.310884	2.5054	0.718031	0.475418	0.857464	-5.98277	0	0	1	0	0.478143	0.743615
5888	RAD51	RAD51 recombinase	0.0738393	1.83059	0.157746	0.875233	0.958234	-6.05134	0	0	1.13923	-0.115931	2.09016	0.0421552	0.715064	-3.89743	1	0	0.0219651	2.0482	0.059806	0.952393	0.9883	-5.99761	0	0	0.317543	1.78192	0.665307	0.508306	0.872697	-5.90481	0	0	1	0	0.388145	0.743254
125228	FAM210A	family with sequence similarity 210 member A	-0.135716	4.12306	-0.438041	0.663068	0.873655	-6.28181	0	0	1.13421	2.50389	2.92041	0.00539761	0.360054	-2.35869	1	0	0.240308	4.04421	1.34694	0.18011	0.632922	-5.51028	0	0	-0.267284	3.19369	-0.856377	0.395066	0.823344	-5.88241	0	0	1	0	0.242879	0.743233
83990	BRIP1	BRCA1 interacting protein C-terminal helicase 1	0.24992	1.44278	0.448513	0.655541	0.870323	-5.93208	0	0	1.31489	1.74225	2.42706	0.0191935	0.590517	-3.43625	1	0	-0.0907394	2.963	-0.252384	0.801104	0.953396	-6.09458	0	0	0.198561	2.9844	0.347213	0.729599	0.939542	-6.18259	0	0	1	0	0.418157	0.7426
54511	HMGCLL1	3-hydroxymethyl-3-methylglutaryl-CoA lyase like 1	NA	NA	NA	NA	NA	NA	NA	NA	NA	NA	NA	NA	NA	NA	NA	NA	-0.356364	-1.97551	-0.523201	0.601637	0.889637	-5.55453	0	0	1.31225	-2.6347	2.00768	0.0490125	0.455839	-3.91413	1	0	1	0	0.477944	0.74224
79993	ELOVL7	ELOVL fatty acid elongase 7	1.53705	4.21534	3.26052	0.00190938	0.0616636	-1.67449	1	0	0.53467	2.82985	0.802754	0.426242	0.942499	-5.84897	0	0	-0.0186205	4.3475	-0.045559	0.963725	0.99111	-6.39154	0	0	-0.677531	3.99671	-1.05572	0.295168	0.767092	-5.69958	0	0	1	0	0.343891	0.740499
262	AMD1	adenosylmethionine decarboxylase 1	1.03095	8.25312	2.69671	0.00927067	0.143291	-3.16948	1	0	-0.841268	6.27857	-1.70654	0.0946468	0.815686	-4.8464	0	0	0.292504	7.86272	0.929543	0.35416	0.774631	-6.24654	0	0	0.46418	8.10743	1.0319	0.306104	0.773755	-6.16816	0	0	1	0	0.236592	0.737903
346389	MACC1	MET transcriptional regulator MACC1	-0.482872	0.157003	-0.68474	0.496377	0.793239	-5.62114	0	0	0.515317	-0.786364	0.394962	0.694695	0.971409	-5.56547	0	0	-0.414581	0.348596	-0.56483	0.573066	0.879445	-5.63278	0	0	1.62863	1.96861	3.80237	0.000328276	0.0407714	0.0492181	1	0	1	0	0.311623	0.736941
995	CDC25C	cell division cycle 25C	-0.242794	1.47366	-0.431012	0.66814	0.876496	-5.90561	0	0	1.59831	-0.633909	2.31455	0.0251514	0.631706	-3.46706	1	0	0.0295266	1.97092	0.0736547	0.941387	0.98625	-5.97799	0	0	0.694135	1.19309	0.987223	0.327347	0.784303	-5.57646	0	0	1	0	0.519794	0.736103
654433	PAX8-AS1	PAX8 antisense RNA 1	1.56792	3.77305	2.39221	0.0201833	0.211806	-3.7588	1	0	0.399288	1.2403	0.292217	0.771434	0.979174	-5.88746	0	0	0.267236	1.08496	0.425781	0.670902	0.91218	-5.80741	0	0	-0.149103	3.64423	-0.169261	0.866139	0.977889	-6.38266	0	0	1	0	0.521334	0.735238
9111	NMI	N-myc and STAT interactor	0.0931072	2.64257	0.20474	0.838529	0.946392	-6.14724	0	0	1.13971	0.126582	2.11802	0.0396034	0.707547	-3.87176	1	0	0.33988	3.03186	0.897507	0.370943	0.784337	-5.8232	0	0	-0.105581	2.09598	-0.287708	0.774524	0.955716	-6.06356	0	0	1	0	0.366778	0.73314
126205	NLRP8	NLR family pyrin domain containing 8	0.693622	-1.17282	0.772225	0.44328	0.762467	-5.49737	0	0	-1.20326	-5.16965	-1.00356	0.320838	0.927406	-4.85137	0	0	0.683341	-2.02531	0.960821	0.338249	0.763728	-5.29294	0	0	2.03585	-2.59636	2.19976	0.0315368	0.380604	-3.60779	1	0	1	0	0.552388	0.732311
9413	FAM189A2	family with sequence similarity 189 member A2	0.514565	3.22104	0.743864	0.460118	0.772809	-6.02457	0	0	2.07479	-0.0918507	2.17381	0.0348981	0.692216	-3.84838	1	0	0.0728657	2.49127	0.105927	0.915787	0.98031	-6.07899	0	0	-0.082054	2.37585	-0.0961737	0.923691	0.984754	-6.10026	0	0	1	0	0.64504	0.731858
100533183	ZNF664-RFLNA	ZNF664-RFLNA readthrough	1.08346	0.499838	2.30027	0.0252421	0.233168	-3.57115	1	0	0.178252	-2.2746	0.323044	0.748125	0.976022	-5.41177	0	0	0.245865	-2.279	0.517244	0.605778	0.892334	-5.56394	0	0	-0.0756465	1.45006	-0.225376	0.822423	0.967876	-6.00635	0	0	1	0	0.357983	0.728796
100616530	C8orf37-AS1	C8orf37 antisense RNA 1	0.0994325	-1.49031	0.175229	0.861542	0.953768	-5.69849	0	0	-0.243297	-2.73711	-0.242348	0.809587	0.984218	-5.36172	0	0	NA	NA	NA	NA	NA	NA	NA	NA	1.42992	-1.17814	2.25266	0.027807	0.363733	-3.5772	1	0	1	0	0.428684	0.728514
8671	SLC4A4	solute carrier family 4 member 4	-0.50492	4.51698	-0.508205	0.613337	0.850123	-6.27606	0	0	-0.358491	4.91256	-0.229508	0.819491	0.984804	-6.19189	0	0	2.10903	5.60968	2.86464	0.0047984	0.165089	-2.71274	1	0	0.755029	5.72975	0.782455	0.436907	0.840927	-6.32558	0	0	1	0	0.500161	0.727345
3816	KLK1	kallikrein 1	2.0737	0.205571	3.01569	0.00387247	0.0913212	-2.00249	1	0	0.0490365	-2.74715	0.0299495	0.976237	0.998122	-5.40735	0	0	0.185533	-2.0348	0.177043	0.859722	0.967874	-5.6745	0	0	-0.364127	-0.427751	-0.322918	0.747837	0.945577	-5.71581	0	0	1	0	0.486035	0.724942
2597	GAPDH	glyceraldehyde-3-phosphate dehydrogenase	0.0432477	11.3258	0.127467	0.899035	0.96694	-6.55053	0	0	1.24077	8.32177	2.14352	0.037388	0.703169	-4.07625	1	0	-0.0245859	9.83382	-0.100299	0.920246	0.981825	-6.65121	0	0	0.241431	9.65287	0.727014	0.469936	0.855509	-6.44582	0	0	1	0	0.375215	0.724426
3849	KRT2	keratin 2	NA	NA	NA	NA	NA	NA	NA	NA	2.71744	-4.37281	2.7805	0.00783685	0.432626	-2.50399	1	0	-0.315199	-1.33196	-0.487318	0.626772	0.900983	-5.59492	0	0	-0.0828721	-1.89966	-0.122429	0.902952	0.982181	-5.60906	0	0	1	0	0.773122	0.723584
7062	TCHH	trichohyalin	1.54301	-0.738786	2.145	0.0363753	0.276753	-3.8038	1	0	0.645045	-3.73718	0.699763	0.487597	0.946651	-5.17501	0	0	-0.0884975	0.0815528	-0.147558	0.882897	0.972526	-5.76618	0	0	0.11251	-0.546898	0.196084	0.845182	0.973115	-5.8041	0	0	1	0	0.553016	0.723321
51512	GTSE1	G2 and S-phase expressed 1	0.0892285	2.51924	0.173219	0.863113	0.953971	-6.14395	0	0	1.54867	1.08711	2.06805	0.0442808	0.726668	-4.09745	1	0	0.171273	3.5868	0.475661	0.635035	0.902371	-6.17779	0	0	0.10042	3.09795	0.174941	0.861693	0.977556	-6.28324	0	0	1	0	0.477397	0.722968
729652	LOC729652	uncharacterized LOC729652	-0.584744	-0.646416	-1.05218	0.297306	0.653476	-5.24764	0	0	1.19521	-3.29403	1.75293	0.0862716	0.81048	-4.20874	0	0	-0.0485993	-3.80239	-0.0899014	0.92849	0.983225	-5.62585	0	0	1.00398	1.14254	2.27624	0.026274	0.355807	-3.72585	1	0	1	0	0.391462	0.721772
[truncated: 1,992 more rows]

## Sheet: Table S3c
Table S3c: Significance of overlap of significant genes across cohorts by pairwise hypergeometric tests (Bonferroni adjusted p-values)
Significance of overlap of genes up-regulated with P<0.05; FC>2
	UW	SU2C-I	SU2C-WC
SU2C-I	1.98e-40
SU2C-WC	7.2e-17	3.48e-15
HMF	3.54e-41	1.26e-48	8.4e-39
[truncated: 5 more rows]
